# Supplementary material for: Comprehensive Proteomics Analysis of Polyhydroxyalkanoate (PHA) Biology in Pseudomonas putida KT2440: The Outer Membrane Lipoprotein OprL is a Newly Identified Phasin
Source: Mol Cell Proteomics. 2024 Apr 10;23(5):100765. doi: 10.1016/j.mcpro.2024.100765 (PMC11103573; doi:10.1016/j.mcpro.2024.100765)
Supplement: Supplemental Tables [file mmc1.xlsx]

## Sheet: Description
Description of the tables
S1.TimeCourseExperiment	Uniprot IDs and label-free quantition (LFQ) values for proteins recorded in the indicated experiments
S2.ExpressionProteomicsT=24	Uniprot IDs and label-free quantition (LFQ) values for proteins recorded in N-Limited and N-Excess media at the 24 h time point. Results of a t-test analysis for protein up/down regulation is also included
S3.ProteinSetsEnrichedNExcess	Enriched properties among proteins upregulated in N-limited meida at t = 24h post inoculation. DAVID (Database for Annotation, Visualization and Integrated Discovery) program: https://david.ncifcrf.gov/
S4.CarbonosomeProteome	Proteins identified in a carbonosome purification experiment, with associated bioinformatics properties
S5.PPI-Screen1	Proteins identified following APMS analsyis of PhaD-eYFP, PhaC1-eYFP, PhaI-eYFP, PhaZ-eYFP, and associated statistical and bioinformatics properties
S6.PPI-Screen2	Proteins identified following APMS analsyis of PDH-E1-eYFP, P0A138-eYFP, Q88F99-eYFP, and associated statistical and bioinformatics properties

## Sheet: S1.TimeCourseExperiment
Uniprot IDs	Nexcess+8_R1	Nexcess+8_R2	Nexcess+8_R3	Nexcess+16_R1	Nexcess+16_R2	Nexcess+16_R3	Nexcess+24_R1	Nexcess+24_R2	Nexcess+24_R3	Nexcess+48_R1	Nexcess+48_R2	Nexcess+48_R3	Nlimited8_R1	Nlimited8_R2	Nlimited8_R3	Nlimited16_R1	Nlimited16_R2	Nlimited16_R3	Nlimited24_R1	Nlimited24_R2	Nlimited24_R3	Nlimited48_R1	Nlimited48_R2	Nlimited48_R3	Peptide counts (unique)	Sequence coverage [%]
A0A140FVX0	24.4775	24.2862	24.7643	24.6269	23.0223	21.3449	24.9263	25.7158	25.1221	22.0369	25.1118	24.9071	24.4463	24.6355	24.2354	21.4232	22.0398	22.5729	21.4923	21.3836	22.0579	22.3455	21.0361	21.5953	9	68.5
A0A140FVX7	21.8163	21.8973	21.2628	22.2366	20.1861	22.1857	22.5275	21.4454	22.5377	22.162	21.234	21.4014	21.2392	24.9833	21.1376	21.548	21.9438	22.2632	21.5717	21.4169	21.7645	21.2391	22.4262	21.13	7	56.3
A0A140FVX8	20.8969	23.2567	21.2685	25.3447	26.4902	26.9176	26.8771	27.5696	25.3142	27.0327	26.8318	26.4248	23.6085	22.9823	23.55	27.5471	27.4036	27.4165	26.5936	27.2805	26.7782	27.9944	25.8765	25.8415	6	90
A0A140FVZ6	21.1031	21.3612	21.771	21.4157	22.1506	22.796	21.5827	22.2057	21.9776	21.0472	22.0629	20.6041	21.199	21.2816	22.2031	21.3947	21.2311	22.6627	22.3067	21.9226	21.1718	21.3772	21.7703	21.9402	6	24.1
A0A140FVZ9	21.5456	22.3535	21.7584	21.3379	20.4053	22.567	21.1654	20.5944	21.1669	21.896	22.8472	21.583	22.5862	22.161	21.3784	22.5284	21.2194	21.9862	22.483	22.2738	21.3904	21.2617	21.4351	23.0344	7	29
A0A140FW05	20.8533	22.8406	21.6836	21.7107	22.6567	21.9967	22.267	20.9891	20.3767	22.4227	21.4636	21.2911	20.4865	21.3599	19.5492	21.1811	22.3268	21.5747	22.2788	21.5643	20.3061	22.3699	19.7543	21.7217	5	27.2
A0A140FW29	22.445	22.0407	22.0347	22.5536	21.6454	22.0356	21.6261	20.9375	22.3962	22.5853	22.4741	21.3008	21.7768	21.0987	16.2918	20.9331	21.3542	21.2491	21.5658	21.6267	21.8924	21.098	21.4076	21.8295	3	15.2
A0A140FW35	20.8475	21.5544	21.3722	20.8984	21.6976	22.1279	22.1653	22.9636	21.0362	22.4194	21.7071	21.2624	21.2882	21.0372	18.9166	21.1941	22.1295	22.2731	21.6252	22.6057	22.0028	23.2798	21.2448	22.7358	11	34.6
A0A140FW36	21.6634	21.6055	20.9435	21.7154	21.6446	21.3921	22.2998	21.6467	21.7126	22.2153	21.5314	21.5575	20.349	21.7833	21.1134	22.7326	21.5213	21.6115	21.0266	21.9849	20.8344	21.9202	21.0857	21.818	3	10.1
A0A140FW37	21.2646	20.5091	20.9232	21.7121	21.0217	21.9984	21.735	22.0921	20.5043	21.5547	22.0665	20.1297	20.5882	22.0449	20.8474	21.0735	21.2028	21.5157	21.0113	22.1042	22.1418	21.04	22.089	20.0372	4	26.8
A0A140FW41	20.7336	19.7345	21.3631	22.0956	21.8211	22.0725	21.0833	20.9524	21.6309	21.8042	21.8924	21.8182	21.0985	21.5805	23.4901	21.9982	21.0349	23.7271	21.637	22.6115	22.0187	21.545	23.0681	22.1304	2	16.2
A0A140FW57	21.5469	20.9353	21.3924	26.1044	24.7382	21.1925	25.6027	26.6404	25.8718	26.6651	26.7878	26.8617	25.1011	21.7309	25.4193	25.8088	26.6457	25.414	27.1322	25.9637	26.1264	26.9255	27.0942	22.0207	7	78.9
A0A140FW71	21.3704	21.5885	21.5414	21.5218	22.5821	22.7806	22.7502	23.0459	22.9613	21.6435	23.883	21.0675	21.4794	21.5286	20.2838	22.5113	21.4061	21.6656	21.4821	21.0741	20.5569	22.147	21.0614	21.6521	4	45.2
A0A140FW79	23.1723	21.768	21.8171	21.4538	22.361	20.8979	21.86	21.5767	20.4895	22.2142	22.6299	21.9603	21.5317	20.146	19.0636	21.493	21.8914	21.7812	22.5773	22.5034	21.5119	21.3973	20.6399	19.5793	7	53.5
A0A140FW85	21.588	21.6249	24.6152	24.3356	21.7063	20.7522	25.5777	25.7169	25.4959	21.1981	24.9436	25.3376	24.8493	24.0174	24.1851	21.0323	21.0868	21.2088	21.8362	24.2691	24.1704	21.6765	24.3502	24.4598	7	58.1
A0A140FWA3	21.7128	21.2568	21.9687	22.2294	22.8169	21.789	20.8574	21.2824	21.8424	21.5879	22.2024	20.406	22.0147	21.768	22.6257	21.3697	21.9655	21.5664	20.871	20.7873	22.2601	22.5493	22.2584	21.5731	6	52.8
A0A140FWF3	22.3151	21.966	20.6735	22.309	21.148	21.1718	21.2246	21.5612	21.6806	22.584	22.819	22.6992	20.7197	20.8025	19.6875	22.4361	21.1092	21.9316	22.7954	22.5779	21.3033	21.8439	20.9357	22.0168	6	14.9
A0A140FWF8	21.0619	20.8454	22.2684	22.1015	22.2072	21.7109	22.2942	22.1062	22.2761	22.0095	21.9996	23.4738	21.755	21.5461	21.8528	21.4885	20.7115	21.5898	22.5414	22.5641	22.679	22.2537	22.6198	22.2233	9	12.4
A0A140FWG1	20.6403	21.7572	20.9296	21.8865	21.4965	21.5381	21.4914	22.1657	21.7673	20.2421	22.6274	21.7956	22.1421	23.0721	22.8692	21.3137	21.3178	21.3712	22.4867	23.4966	22.1767	21.3614	20.6722	21.0769	4	20.2
A0A140FWI6	22.3722	21.6027	22.4725	22.648	21.2081	21.4784	21.2564	21.7387	23.2148	20.5537	19.0818	20.5103	21.1111	19.2536	19.4724	21.4752	21.6785	21.3618	21.9208	21.1278	21.7489	21.837	21.0691	22.3232	7	66.1
A0A140FWJ5	21.5642	21.9307	21.5899	21.5545	22.1108	21.6407	22.407	21.0185	21.2674	21.0714	20.7296	21.6799	21.4847	20.5863	22.9191	21.5714	21.4209	22.9218	21.3746	21.6866	20.7597	21.9411	22.273	22.3884	13	40
A0A140FWK0	21.4588	22.0128	21.902	20.7582	22.1947	22.6275	22.7629	21.2367	21.509	21.6627	22.156	21.698	23.3758	21.9981	22.3763	21.3977	21.6022	21.521	21.7645	21.9101	22.0255	22.3054	21.4849	22.0965	4	41.4
A0A140FWK1	23.8054	24.08	24.1042	23.674	21.563	23.8696	23.9518	22.0718	24.0542	22.6355	22.6785	23.5394	24.0545	24.0727	24.282	23.9853	23.722	24.1155	21.377	24.0759	21.7122	21.7482	23.5598	22.2477	12	39
A0A140FWK2	22.129	21.4334	20.2341	23.5714	22.8266	23.7417	24.907	23.4586	23.7161	23.0614	23.2987	22.9699	24.4699	22.8661	22.9636	26.9903	26.1154	24.0289	25.6927	27.6542	26.2449	26.1513	26.7614	25.5042	24	55.9
A0A140FWL0	21.3298	21.7825	22.0623	21.3905	21.9279	20.9483	22.4332	22.2758	22.8658	22.2356	22.7828	23.24	21.448	23.2724	20.0906	22.0101	22.6301	21.3582	22.0326	23.0784	23.0071	23.1633	22.0117	22.329	6	11.1
A0A140FWL3	29.6901	29.4577	29.0035	29.5871	29.9408	29.7702	28.9922	28.222	28.8452	29.0266	28.5186	28.6809	28.7692	29.5227	29.3555	29.7699	30.0342	30.0875	28.6608	29.0317	28.8778	29.8099	29.8988	28.9069	9	75.6
A0A140FWM3	22.5381	21.3106	20.1865	21.5586	21.692	22.8722	22.9377	21.6398	20.4551	22.1111	22.3721	21.4185	20.9117	20.137	20.2784	23.6175	23.3617	21.5688	21.8312	21.2491	21.5397	23.1106	20.7801	21.786	12	38.7
A0A140FWM9	22.0545	22.3047	22.186	22.6355	22.0491	22.6078	21.3495	22.1033	22.2966	23.8302	23.4922	24.0445	23.108	22.7127	22.44	21.8251	21.6033	23.2251	23.9648	23.8846	24.5669	23.4758	23.1887	23.541	4	50
A0A140FWN7	22.0081	21.3727	21.6916	22.7939	21.2072	21.0154	21.7299	22.0111	21.2196	22.3036	22.6007	21.9384	20.9395	21.9348	17.0225	21.8828	21.8444	21.0564	22.1808	21.7852	21.328	22.0058	21.5289	20.964	3	43.9
A0A140FWP7	26.081	26.1494	25.9729	26.1373	26.3047	26.1808	25.6876	25.475	25.5563	25.967	25.6606	25.8517	25.8602	25.6774	25.9882	26.442	26.3666	26.7089	25.6065	25.7496	26.3559	25.9035	25.7117	25.7267	19	43.4
A0A140FWQ0	21.5067	20.9497	20.8795	21.5057	21.9999	22.7362	20.9628	21.8965	21.3204	21.3551	21.2933	21.8651	21.3039	21.9862	19.611	20.2683	22.6841	21.9495	22.34	21.9603	22.2299	20.4996	22.2997	22.26	2	14.4
A0A140FWQ5	25.4801	24.455	24.4809	25.3403	24.4954	22.8515	23.4764	23.8922	24.0074	25.6993	25.2368	24.9622	22.5118	25.5032	25.1432	23.6382	21.5419	21.696	24.9445	24.2281	24.0901	24.9243	25.0152	25.0796	5	33.6
A0A140FWQ8	23.3728	24.0523	23.9465	22.6257	21.3896	20.7003	23.5695	23.9073	23.0637	21.0617	23.8851	23.6278	24.0177	24.2458	23.7711	23.8025	23.6674	23.7645	23.2458	22.8625	23.7538	23.0772	24.0196	21.1944	6	23
A0A140FWQ9	21.047	22.9762	21.5028	21.1237	20.1971	22.7019	21.991	20.7124	22.0089	20.5574	22.7928	21.3851	22.0053	20.8157	24.53	22.6913	21.323	21.8346	21.2185	21.1957	21.5564	20.7995	23.5416	22.6859	2	27.3
A0A140FWR8	22.2508	21.2287	20.4932	22.2657	22.144	22.4056	22.8346	20.869	21.9281	22.0245	21.3853	21.3845	21.4163	20.1037	20.8465	21.8751	20.9374	20.9051	21.4349	21.63	22.0627	22.7248	21.8317	22.0743	5	29.8
A0A140FWS3	26.9181	27.0142	27.8392	27.7243	27.6032	28.178	28.2966	27.485	28.2223	27.4273	27.3795	28.4233	26.6706	26.6736	26.3862	27.5782	27.3878	27.8427	27.0614	28.1523	28.1651	27.8533	27.1894	27.2705	33	65.3
A0A140FWS4	22.5277	21.2926	21.7904	21.4159	22.9685	22.0241	20.9359	22.4359	21.7308	21.309	21.6553	21.7478	19.9572	21.8476	19.6945	19.7794	20.793	20.3525	22.0631	22.7864	21.8545	22.2751	22.784	21.0731	11	23.9
A0A140FWS6	22.1965	21.142	22.6102	24.0716	21.7516	23.8918	23.6466	24.4795	23.8504	21.7067	24.6689	24.3771	21.797	21.111	19.9548	23.5819	23.1506	21.4311	23.5715	24.1845	23.4442	23.2893	23.8272	23.8873	5	56.9
A0A140FWS9	22.7197	21.4345	22.1517	21.7974	22.1289	21.1206	25.4605	21.0944	20.7175	21.4247	22.2624	20.6458	21.0416	21.2349	20.4122	21.6136	20.6495	22.1263	22.1399	22.483	21.9946	21.4702	21.4678	21.9843	4	46.2
A0A140FWU0	24.7141	24.6128	24.6576	25.6315	25.0926	24.8386	26.0695	26.0523	25.9572	25.8238	26.6396	25.936	25.2779	25.3878	24.9357	24.4114	24.322	20.5442	24.45	25.298	25.036	24.4357	25.1266	24.9779	15	81.7
O85207	23.2812	23.7088	22.8321	23.6464	22.7155	22.846	21.6917	21.2549	22.4606	21.4874	21.1998	21.9556	21.0697	22.1026	25.1339	20.3061	26.3969	20.3384	23.5894	20.5623	21.1535	25.3825	24.7633	23.9405	10	41
P0A0Z9	24.9498	25.7717	25.5992	25.5614	25.9884	26.5378	26.8491	27.0673	26.9526	26.1795	26.2449	26.4256	25.3314	25.2778	25.4514	26.4646	26.3088	26.0993	25.9227	26.0397	25.8768	25.9476	26.3383	26.1423	21	52.5
P0A116	24.3358	24.6937	24.9437	24.6106	24.7758	24.3271	20.5245	24.6698	24.8931	24.2498	24.8333	24.3155	24.5375	24.3213	24.4354	24.3892	24.3838	24.9161	24.3258	24.4416	24.4298	23.5997	24.0838	23.9582	19	47.8
P0A120	26.8078	27.0173	26.8484	26.8663	26.2523	27.1733	27.3467	27.5747	27.1668	27.9446	27.6367	27.5519	27.1192	27.0366	27.1323	27.4037	27.6002	27.8376	27.7735	27.6211	27.6081	27.3839	27.5413	27.271	21	66.5
P0A122	21.6779	20.9775	25.7273	22.1015	22.0026	21.4194	23.9791	24.3249	23.7483	21.1366	22.6872	21.8837	25.6837	24.5144	20.1353	25.4185	25.4263	25.1044	25.1349	25.8216	25.5107	26.1881	25.2624	25.7484	3	24.3
P0A126	25.1344	24.3692	24.2927	25.4952	25.1726	25.7608	25.1526	25.13	25.5844	25.9759	25.6548	25.5063	24.7016	25.409	25.3607	25.9143	26.3589	25.8266	25.7339	25.015	24.8029	25.7378	25.5232	25.5001	8	61
P0A128	21.3629	22.2621	21.4807	21.6596	20.7293	20.9487	24.7986	24.8912	24.8624	21.8236	24.7915	21.2598	21.3104	21.2796	24.6499	25.4671	21.4045	21.1631	20.7272	21.5813	21.5178	22.4215	19.3804	21.7949	7	65
P0A130	22.2837	20.6579	22.1115	23.9228	22.2123	22.9708	21.9577	22.402	21.3927	25.1017	23.7177	24.1428	20.4289	23.473	18.6338	23.4434	20.8575	23.1834	22.6372	21.3374	21.7202	22.136	24.36	23.4069	14	64.9
P0A136	22.5712	21.2426	21.9016	21.8373	21.8577	22.0064	21.2133	21.9632	21.0702	21.8252	20.6656	22.408	21.1909	20.3874	27.509	21.128	22.0982	21.708	21.6467	21.8511	21.2986	21.3569	21.8334	21.097	19	61.6
P0A138	20.8809	20.7613	22.6595	22.143	23.3086	22.3171	21.645	22.3089	21.183	21.8251	22.7578	20.6795	21.0039	22.5629	24.2251	20.6134	22.7176	22.432	21.0642	21.0059	21.0991	21.9686	20.6632	20.9446	7	50.6
P0A140	21.7532	22.5515	22.0736	21.9329	22.1389	23.0848	21.9649	21.4967	20.886	21.872	21.8367	20.8892	21.3931	22.2684	20.801	20.9354	22.3792	22.4726	22.5388	21.5629	23.345	21.6051	21.469	21.6772	13	33.8
P0A149	21.2054	21.0919	22.3141	21.6804	20.7788	21.545	21.1529	21.9395	22.5136	21.7348	21.4918	22.5197	19.9937	21.2594	24.1512	21.9762	22.299	22.1902	21.781	22.1141	22.7778	21.8474	21.7341	21.8889	3	14.4
P0A151	25.9333	26.0575	26.1872	26.2654	27.0361	27.0406	26.6359	26.6502	26.4514	26.5523	26.9545	26.2238	26.0227	26.1347	25.9844	26.9649	27.0352	27.3543	26.6849	26.8649	26.978	26.6422	26.3971	26.0751	17	74.8
P0A153	23.897	21.4342	21.7559	24.2031	24.2814	23.8605	23.7056	23.8629	23.7984	24.0611	24.1614	20.9488	20.5281	22.5708	20.0451	24.233	22.1973	22.6882	24.6535	24.3813	21.9634	24.4487	21.6856	21.1471	7	28.2
P0A157	24.7088	23.3229	22.3487	27.3023	25.2584	25.7061	23.7235	23.9354	24.0803	27.0772	26.0939	26.4181	23.769	25.5146	25.0057	24.7506	26.4218	25.8705	27.0955	24.5933	25.2425	27.0214	26.8121	26.8504	13	57
P0A165	30.9781	30.8992	30.8471	30.2963	30.5934	30.4311	29.9912	30.2197	29.9852	30.1193	30.0301	29.6716	30.5233	30.6108	30.444	30.4022	30.59	30.8439	30.4016	29.9316	30.542	29.7823	29.5767	30.5828	9	57.7
P0A167	22.3682	21.1909	22.0835	21.9503	22.318	21.8872	22.2985	22.1278	22.2858	21.69	22.1194	21.4631	20.4523	21.527	19.303	22.1699	21.5532	21.499	22.8343	21.5861	21.3076	22.1232	21.4401	21.2999	3	24.8
P0A171	24.9267	25.3512	25.2476	25.0242	25.7172	25.0388	24.976	24.9221	24.849	24.7709	24.798	24.847	25.1478	24.9328	25.0002	24.7061	24.8754	24.8465	24.8312	24.9664	25.0627	24.2711	24.88	24.9044	18	36
P0A173	20.5047	21.6846	22.4934	22.7182	21.5991	22.6038	22.4761	23.2826	21.308	22.3983	21.9239	21.7064	21.6468	23.1834	25.1025	21.8842	21.9178	21.3618	22.1263	22.7265	21.3188	21.6046	21.5946	21.4022	28	65.6
P0A175	22.5167	20.4335	21.6501	21.4402	21.5986	21.0276	22.0127	21.5953	21.1013	22.0979	21.1569	20.8034	21.479	20.9867	25.8394	23.2461	20.5633	21.9574	20.9278	21.3824	21.4181	22.7491	22.4576	22.6632	17	43
P59300	26.8563	27.1785	27.6951	27.5886	27.553	27.5423	28.7487	28.9282	28.3482	27.7895	28.0636	27.4703	26.7325	26.4621	27.0099	27.7125	27.3948	27.6109	27.5438	27.3988	27.6638	27.3872	27.1751	26.8648	17	77.4
P59319	26.1141	26.2298	25.279	26.1568	26.5436	25.7932	25.1698	24.8162	25.2428	26.0485	25.7048	25.7266	26.0234	26.5225	25.9535	25.695	25.7537	26.5558	25.4019	25.1474	25.3083	25.5424	25.1751	25.5535	24	67.7
P59351	23.7004	23.6282	23.8724	26.0031	25.9487	26.3367	25.3544	24.8364	25.5695	26.0808	25.5821	25.996	25.2667	24.7134	25.083	26.2111	25.7166	26.8837	25.947	25.5648	25.1843	25.515	25.4398	25.4528	21	50.1
P59374	21.7765	20.6364	21.7382	21.773	20.3393	20.9567	21.0907	28.433	22.041	22.5732	22.5964	20.9953	21.8257	21.2923	18.3709	22.1539	21.5654	22.1361	20.7349	20.9254	21.5074	22.6713	21.6447	20.6893	7	47.3
P59392	21.3377	20.7321	21.8083	21.8956	22.8842	21.9829	21.7981	21.375	21.7643	21.5748	23.2482	21.511	22.0006	21.847	21.9466	22.1976	21.8143	22.255	22.574	21.5634	20.8877	20.6266	21	21.7337	9	33.1
P59400	27.6284	26.9939	26.9419	26.8767	26.9083	27.0303	26.6625	26.6583	26.5986	26.6684	26.7182	26.5714	26.8081	27.2435	27.1864	27.104	27.0042	26.6367	26.0332	26.0653	26.2789	26.1531	25.8487	26.6947	26	72.3
P59560	26.8553	26.6175	27.3845	26.7487	27.5395	27.7229	27.4101	27.746	27.3463	27.7262	27.9371	27.753	26.485	26.9808	26.6775	28.5533	28.4608	28.3435	28.0132	28.0791	27.7295	28.2653	27.8224	27.9889	16	59
P59604	28.655	28.4617	28.6378	28.0121	28.3051	28.1055	28.2698	28.7182	28.5538	27.8161	28.3169	28.0796	28.3079	28.3585	28.2335	28.0034	28.0604	28.4455	27.5105	28.0285	28.0474	27.8184	27.6363	27.3172	26	64.2
P59612	27.3582	26.7461	26.9834	26.4962	25.663	25.6935	26.4417	26.7938	26.2553	26.025	26.2702	26.0923	27.0043	26.8083	26.4052	25.9681	25.9934	25.7615	25.0212	25.5251	25.7609	25.3301	24.8294	26.0431	12	41.5
P59618	26.8852	27.0409	27.019	26.2996	26.7619	25.6622	26.7393	26.4559	26.598	26.2912	26.185	26.0904	26.8169	26.8098	26.7895	26.6306	26.4448	26.867	25.7253	26.2401	26.5308	25.959	25.8664	25.8412	20	44.6
Q59692	29.4323	29.3366	29.0664	28.7828	28.691	28.5877	28.8171	28.9698	28.6374	28.9062	28.8867	28.744	28.7012	29.198	28.8237	28.2412	28.4264	28.6427	28.4406	28.2495	28.4133	28.3998	28.4939	28.8228	26	71.1
Q877U6	26.6603	26.9229	26.4728	25.9972	25.9992	26.4283	25.7256	25.0554	25.8978	25.1024	25.1265	25.6774	26.3282	26.3931	26.4127	27.2336	27.1487	26.6084	27.4409	27.3082	27.959	27.0935	26.6806	27.0861	19	50.5
Q88BX0	30.186	29.539	29.771	29.6491	30.0893	29.7292	28.6653	27.7637	28.4787	28.4081	27.7666	28.5745	29.8937	30.2987	30.1262	29.7056	29.6398	29.7316	29.433	29.0472	28.6748	29.3045	29.1737	29.0451	8	53.8
Q88BX1	22.6127	20.7432	21.304	22.4125	22.0315	22.279	22.1366	21.5929	20.472	22.6632	21.6853	20.9358	22.1208	22.0546	20.342	22.1124	21.5587	20.7284	19.9589	21.5471	21.2636	21.6274	22.0534	21.6865	8	59.6
Q88BX2	31.8788	31.5608	31.3511	31.4641	31.2563	30.7823	30.855	30.9741	30.8744	31.1158	31.1493	30.9887	31.3408	31.8062	31.6102	31.0742	31.2408	31.487	31.2678	31.1071	31.1691	31.1066	31.129	31.2781	41	62.1
Q88BX3	26.7233	27.2662	27.4758	25.483	21.338	26.8738	26.7676	26.5049	26.9563	25.4204	26.439	27.0521	27.2902	27.307	27.0409	27.9834	27.7058	27.0835	27.1779	27.8851	28.0453	27.7703	27.3899	20.896	20	76.9
Q88BX4	29.3648	30.9966	30.8885	30.3355	31.0147	30.9089	30.9436	31.1004	30.8244	30.5077	30.7672	30.0784	30.3337	29.3174	30.5127	31.1736	31.1924	31.0324	30.8465	31.1743	31.1516	30.6836	30.7626	29.2017	37	84.9
Q88BX5	29.8635	29.3276	29.2643	29.2103	29.4197	28.8373	28.3305	28.744	28.1346	29.1694	28.86	28.5829	29.0066	29.354	29.3983	29.2204	29.4838	29.7016	29.3991	29.0854	28.9394	29.1826	29.1435	29.3039	5	37.4
Q88BX6	25.342	26.6917	26.9247	26.9988	26.0917	26.1324	26.4947	26.2017	26.5517	27.1461	26.5082	27.3501	26.4547	25.4397	25.9529	26.9733	26.6999	26.0439	26.7484	27.0683	27.216	26.5849	26.2888	26.0717	23	60.7
Q88BX8	21.4067	21.7901	20.1457	21.8552	21.4313	22.9314	21.7525	22.3141	20.7301	21.1489	21.9904	22.341	22.6094	20.3983	19.4021	21.4754	21.8595	21.8187	22.659	20.6308	21.6899	20.9845	21.2358	22.3656	23	40.4
Q88BY7	22.0926	21.8344	20.2273	21.0101	22.3978	21.6243	21.1143	21.2342	21.7774	22.6662	21.3499	22.5041	21.759	22.0559	22.554	19.877	22.4116	21.6352	22.1361	21.8545	22.3238	21.7021	20.8776	20.0383	4	15.2
Q88BY9	20.9871	21.4771	24.6344	27.4883	27.2062	27.2891	26.9051	27.1447	26.7041	27.6029	27.4698	27.3845	25.0023	25.7886	25.3167	25.5528	20.3991	21.438	24.6882	25.9211	25.8689	21.366	26.4656	26.8863	15	42.7
Q88BZ1	21.9024	20.6249	21.681	21.9849	21.4283	22.7342	21.9899	21.3144	21.9109	22.3219	22.789	21.7896	20.5771	21.0251	20.5116	22.1544	21.3995	22.4586	21.9838	20.8507	21.2429	21.451	21.399	22.9435	4	14.7
Q88BZ2	22.7874	21.8825	22.551	22.5119	22.7972	21.6691	21.6866	22.109	22.0531	22.068	21.262	20.9879	22.1059	22.3842	22.4315	24.3268	26.202	23.6608	21.1755	25.4039	24.1081	26.0232	24.3218	21.694	5	35.8
Q88BZ5	22.348	20.8092	21.7656	20.8127	20.9912	20.6976	21.0029	20.8707	21.9626	22.3612	22.4309	22.2093	21.234	23.208	20.6047	21.8216	20.7704	22.5579	21.7936	22.3648	21.7487	21.9571	21.796	21.387	5	56.6
Q88C01	22.6833	20.2718	21.9228	22.4321	21.9226	22.1812	21.7119	23.2619	21.5067	21.6596	21.299	21.9747	21.7752	20.9612	19.9989	22.1335	22.0154	22.2501	21.0086	22.6262	21.0174	23.8724	22.9445	22.0328	2	16.8
Q88C03	22.7003	20.3098	21.3883	20.9156	21.3452	21.8279	21.1476	21.9041	21.2495	22.2389	21.0555	21.6194	20.4646	21.1032	22.7702	22.355	21.92	21.783	21.2047	21.3622	21.9493	20.6437	22.4459	21.053	9	18.7
Q88C18	24.7841	24.3612	24.146	26.5822	26.4377	26.6262	25.5565	25.6716	25.4511	25.6373	24.9417	25.6439	25.7381	25.8222	25.5062	25.6407	25.9832	26.6918	25.9435	25.2839	25.2146	25.697	25.5273	25.7449	15	42.5
Q88C26	23.1912	22.0867	21.7335	21.5632	21.4938	23.1268	21.8828	22.4694	20.8614	20.1741	23.1891	23.1141	21.0435	23.4344	18.0198	23.0537	20.8918	22.6685	21.9169	22.5298	21.3317	22.7943	20.7967	21.5181	3	7.9
Q88C29	22.4464	21.5509	21.5045	21.2404	20.9835	23.9578	21.2888	22.3732	22.1781	23.1474	21.2268	21.8064	20.4009	22.6161	19.535	21.6851	22.0466	22.2228	21.6019	21.9371	20.7132	21.0067	25.9009	22.0253	2	6.7
Q88C30	24.5522	25.426	24.7071	24.5491	22.5722	23.2562	24.6961	24.5489	24.2869	24.5594	24.58	24.5953	24.2418	24.4699	24.5536	23.594	23.9509	24.1935	23.7151	24.2279	24.2976	24.3065	24.2773	23.7099	8	51.4
Q88C36	27.202	27.1757	27.3559	25.6043	25.276	24.6186	24.9566	22.108	26.087	25.5365	25.6562	25.9701	27.2492	26.7379	27.3598	25.9523	25.9521	26.398	25.3792	25.6571	25.8936	25.1546	25.2658	25.3284	25	55
Q88C37	29.8849	29.0634	29.7322	28.8197	28.6144	28.3373	28.6417	28.8651	28.6766	28.474	28.3662	28.385	29.1244	29.4086	29.3366	27.5883	27.5566	27.7168	27.7368	27.9378	27.9185	27.6499	28.0424	28.218	40	72.9
Q88C38	22.353	21.8006	22.0279	22.1553	21.6902	22.3657	22.2003	22.4376	21.5262	21.9611	22.7437	22.0348	22.1066	22.1618	20.155	21.3662	20.7224	20.0374	21.9995	21.5972	21.9179	21.9833	20.9062	21.7427	8	50.7
Q88C42	21.762	21.9293	21.0436	20.8158	21.7565	23.2419	21.3479	23.6788	22.7209	21.5895	21.3643	22.0727	21.0497	21.3551	20.059	27.2513	24.6917	26.6346	23.9418	22.8328	22.5396	27.2215	26.4696	21.8774	12	40.9
Q88C43	21.3799	20.8837	22.1259	22.8383	22.8425	22.9767	22.3587	22.1643	21.4384	22.8046	21.7042	20.3976	22.32	21.251	19.8201	22.2773	22.1274	24.882	22.2883	22.4539	21.6219	23.0554	21.4067	21.4971	2	5.5
Q88C45	21.3224	21.7783	22.8071	24.2665	25.5285	24.6579	27.7514	27.7849	27.8335	24.2815	25.1322	24.7756	20.4756	21.5581	24.4466	23.7224	23.8003	23.9735	24.5059	22.8437	23.4212	26.3627	24.2653	24.3781	19	49.4
Q88C48	25.8513	25.2992	19.8799	27.0008	25.9552	25.7625	22.308	20.5497	21.341	21.2327	21.613	25.347	25.3225	25.8361	25.564	25.6905	24.1568	21.1685	25.9239	20.9168	25.4694	24.149	21.0571	25.7826	8	27.8
Q88C51	23.0857	23.0419	20.7589	24.1887	21.1691	22.5822	24.6488	24.2027	24.5782	24.4997	24.345	24.3295	22.0807	23.4583	20.0037	24.0567	23.9374	24.364	20.7282	23.9025	24.0615	23.5181	23.8371	21.8342	11	49
Q88C54	21.0044	22.8781	21.6557	22.1971	21.8888	21.4266	21.6297	22.3254	21.5682	21.9338	22.714	22.3185	20.7873	22.0288	19.3759	22.0503	22.741	22.3822	20.7241	21.4065	22.4843	21.5377	20.6838	21.8895	3	11.4
Q88C57	22.4013	21.0351	20.9812	23.1212	21.6966	21.6119	20.5142	22.9165	21.8851	23.0189	22.109	21.5086	21.482	23.148	19.5459	21.4297	21.8633	22.0103	22.1977	22.6464	22.9121	20.8156	21.3079	20.9798	9	39.4
Q88C58	24.3281	23.4709	23.3002	24.122	24.2011	24.2728	24.3788	23.7538	23.8198	25.2532	24.6387	25.0566	23.724	24.4658	24.5577	23.3901	23.4018	22.1884	23.3728	22.7676	22.103	23.6955	23.7931	20.4598	12	46.1
Q88C59	23.6258	23.0638	23.4325	24.368	24.0278	24.5067	23.7833	23.7907	23.7645	24.0429	23.7452	23.8168	23.5024	24.1343	24.1102	23.6948	21.2304	23.648	23.7209	21.6343	23.1922	23.431	23.5698	21.8258	10	38.2
Q88C61	24.1364	24.4119	24.4636	20.9843	22.3319	21.9035	23.7652	23.7642	23.8724	21.9861	22.0429	23.7395	24.7203	22.0352	18.9492	21.8948	22.4388	21.8508	21.2545	23.008	20.7278	21.6484	21.4021	21.6539	5	12.8
Q88C63	21.8223	20.8176	21.3329	21.518	23.4962	21.9131	21.1128	22.1634	21.4504	22.1115	21.7946	21.3642	20.3445	22.0134	23.4409	20.7263	20.7136	21.3393	22.0395	21.4277	20.9693	21.8669	21.1098	22.2674	7	43.8
Q88C64	24.0584	23.6143	23.6358	26.0669	26.1811	25.8853	25.0634	25.4107	25.2725	26.8251	25.9677	25.1868	24.559	24.7695	24.2549	26.0094	26.5894	26.678	25.6562	26.1017	25.4771	27.2912	27.0719	26.426	14	66.7
Q88C70	20.3936	20.9413	23.8719	21.4871	23.4531	25.5146	21.5735	22.4243	22.2386	26.14	24.9815	27.1777	24.9526	22.4735	24.9247	26.7447	26.731	26.7834	26.8226	26.5139	26.6665	27.6297	26.7943	27.2602	9	55.6
Q88C72	25.2286	23.8607	23.7666	24.8925	23.9384	24.9676	24.4355	23.7633	23.994	24.284	23.7973	24.527	24.0502	24.8072	24.5277	23.6168	24.1333	24.1912	23.3523	23.5091	23.4874	22.5713	24.4638	24.0239	14	33.2
Q88C73	22.1359	21.3239	22.2467	22.2612	23.359	21.9734	25.0398	21.3674	21.4804	21.9613	23.0535	22.6138	21.6166	20.6	19.787	22.0812	21.1478	21.4389	21.0623	21.5209	22.2648	22.6316	21.8085	21.3527	9	15.5
Q88C74	21.8099	21.7304	21.448	21.0042	22.781	21.2896	22.8055	24.4678	20.8223	22.5219	21.1577	20.0675	21.0008	21.5387	19.2572	21.5172	21.7564	21.2758	23.613	20.3495	23.6016	21.6879	24.3382	21.9447	15	54.9
Q88C75	26.2757	25.5879	25.2922	26.7154	27.024	26.6745	26.4354	26.3024	26.3158	25.9959	25.7854	25.9993	25.5001	25.989	25.6017	25.5104	25.7186	25.8773	25.6102	25.3881	25.5475	24.69	25.74	25.8202	11	50.6
Q88C79	26.8822	26.7627	26.4466	25.7993	25.723	25.4728	24.2945	24.8738	24.1004	22.9001	21.8483	20.9607	26.1279	26.3712	26.2179	24.8269	25.4325	25.5975	24.5841	21.0535	24.5878	21.1517	20.6037	23.6103	8	31.7
Q88C80	23.9033	23.8096	27.9113	25.5845	21.5439	21.4453	27.2632	27.1364	26.4668	25.4919	25.2857	27.6317	28.7718	26.2158	28.3966	28.1129	28.2374	27.0514	27.8271	28.3708	28.1552	28.1152	28.2605	28.6548	12	88.9
Q88C81	25.2934	24.9877	24.8035	25.5338	25.859	25.8231	25.1238	24.9228	24.9978	25.0519	24.9378	25.1511	24.7479	25.4685	24.9629	25.0793	25.4251	25.6125	24.851	25.0791	24.7873	25.3107	25.2207	25.2883	26	37.6
Q88C88	23.6217	23.8389	24.5591	24.7364	24.6203	26.0734	26.1935	26.9021	26.9792	25.4375	26.3311	25.48	24.8187	23.8257	24.452	25.8018	24.8531	25.0466	24.4836	24.7455	25.1996	25.1843	24.6921	24.6774	21	55.7
Q88C89	22.115	21.2703	19.3693	21.2363	21.6555	22.0861	25.0262	22.9198	23.5078	19.6873	23.2039	20.7684	21.6591	21.2662	20.6687	21.742	20.499	20.54	20.52	20.1417	20.3403	21.2219	22.8264	20.778	3	18.3
Q88C92	25.9014	26.7378	26.7015	25.8559	25.2981	25.265	26.0841	26.543	26.1941	26.6106	26.4993	26.2278	26.409	26.1323	26.2797	26.4876	26.4891	26.4873	26.2901	26.1945	26.4667	25.5347	25.6356	26.4064	8	41.8
Q88C93	23.337	23.9463	23.8298	23.5324	23.0727	23.5908	24.9088	24.3958	24.2585	23.8927	24.0383	23.5776	23.3342	23.6744	23.3703	22.2523	20.868	21.2432	23.3058	23.2517	23.3986	21.8955	23.3515	20.7423	21	48.8
Q88C96	21.8955	20.4931	22.1368	20.9205	20.636	22.8823	23.4491	21.2918	23.3675	22.312	22.1268	21.3596	21.1843	21.8477	19.7148	22.2527	21.7377	21.3064	21.5076	21.0147	21.2699	21.3879	21.5119	21.6684	15	56.3
Q88C98	23.7897	24.2445	24.5862	25.2083	25.0404	24.791	25.9938	26.1017	26.0454	25.4171	25.9675	25.9282	24.6997	24.9105	24.5182	24.6028	21.2818	24.5243	24.9278	25.1868	25.4004	24.7278	25.2814	25.4567	22	43.3
Q88C99	28.7305	29.3929	29.627	27.6105	27.6271	27.5062	27.8028	26.6866	27.8497	27.4565	26.9461	27.6142	29.2	28.9413	28.8667	27.9457	28.2272	28.0318	28.1669	28.1163	28.2613	27.4033	27.4809	28.0106	8	64.1
Q88CA3	24.7157	25.3871	25.451	25.1497	24.9538	24.2102	26.2815	26.3262	26.4676	25.4466	25.4777	25.6334	25.5045	25.3046	25.3148	25.3787	25.2752	24.4495	24.1567	25.4811	25.456	21.12	24.9009	24.4922	14	31.2
Q88CA5	22.77	21.5238	21.9748	22.2376	21.4992	21.5979	21.2128	21.9687	21.0783	22.6436	21.7419	22.7801	22.3382	21.7267	19.1196	21.6387	21.3554	20.8951	21.3649	21.0143	20.5559	22.8873	21.8227	22.4924	2	3.9
Q88CA8	22.6428	21.9359	21.0674	21.6048	21.766	22.6144	22.2158	21.3174	22.1052	21.5521	21.9734	21.9025	21.5867	21.7346	21.098	22.5167	21.2909	23.3413	21.5655	22.6725	23.1328	22.1876	21.4203	21.2622	7	24
Q88CB0	23.0242	21.0523	22.2458	20.7607	21.864	21.321	21.3511	22.0765	22.2414	21.4786	21.8235	21.4117	22.0878	21.3635	22.5405	22.4157	21.1059	20.5379	21.0861	22.1677	21.7742	22.3632	21.8626	22.6391	6	34
Q88CB1	24.0513	24.4756	23.9477	24.4931	24.9662	24.3086	26.2665	25.3818	25.2188	25.0759	25.1561	25.4234	23.9182	24.6998	24.2807	21.594	23.7017	20.8798	23.3477	23.6577	23.7937	23.7136	24.1713	24.414	17	50.7
Q88CB2	21.783	21.4085	21.5715	21.866	22.2458	21.9652	21.4403	21.5381	21.6214	20.4746	21.4904	21.897	21.8068	21.1361	23.1513	21.4603	21.6268	22.0246	22.4489	21.2741	21.6159	20.6762	22.6985	21.6037	8	22.7
Q88CB4	24.2799	24.687	25.0052	25.0536	25.8017	24.226	24.7899	24.7883	25.0256	26.6317	26.5498	26.3536	25.0417	24.7654	25.6284	28.0603	27.8596	27.1705	27.2357	27.808	27.4398	28.5322	28.1555	27.7414	9	62.1
Q88CB6	22.1303	22.0644	21.9872	20.5384	21.8018	21.4927	21.3639	20.9597	24.5809	22.9179	22.1381	21.4582	21.1544	22.0819	19.5905	22.3383	21.7912	21.6394	22.5713	21.0813	21.4766	21.5728	20.0932	21.2294	12	73.2
Q88CC1	27.8062	28.5109	27.7368	26.3598	26.3511	24.9011	25.6754	26.0578	25.5449	24.8707	24.8641	24.9221	27.9916	27.6879	27.6655	24.477	24.5385	25.1219	24.9897	24.7054	24.828	23.416	24.9348	24.8934	17	41.4
Q88CC3	30.5819	30.9196	30.1647	29.6298	29.4565	28.9669	28.955	29.0389	28.7123	28.2957	28.2918	28.1911	30.1784	30.3179	30.1826	28.4172	28.3049	28.9956	28.4954	28.465	28.5058	27.6998	28.0787	28.0701	26	51.8
Q88CC4	25.0944	26.5849	25.7735	23.3465	23.553	24.0156	24.3985	24.5718	24.3823	23.5699	23.8263	24.1716	26.3857	25.3959	25.624	24.7045	24.0991	23.8804	24.6593	25.309	25.6255	24.7	24.5863	24.4987	22	64.1
Q88CC5	22.4556	20.8854	21.8209	21.9262	22.8688	22.5641	22.5618	21.2442	21.8821	21.133	21.4055	21.4705	20.6476	20.4294	18.4287	21.9359	23.9319	22.5986	21.3626	20.9445	21.4698	21.6477	20.58	21.4947	2	3.6
Q88CC9	22.35	21.7222	21.2843	20.7691	21.3125	22.2472	21.5632	21.1646	22.2085	22.2412	22.058	20.8258	21.2252	22.0827	20.7026	20.7793	21.3633	21.4038	22.0126	21.0994	22.0275	21.4409	21.3577	21.9388	21	36.8
Q88CD2	21.25	21.4437	22.5037	20.6674	20.9498	21.3493	22.1642	21.7886	22.2932	22.2485	21.9273	22.3936	22.0671	22.2288	21.7982	22.1554	22.2017	22.0573	21.4773	23.2388	21.3927	22.3601	20.8255	22.4371	4	16.5
Q88CD3	20.7905	21.0867	21.6479	22.5587	22.4462	21.822	22.3008	21.5143	21.7971	22.3531	21.9468	20.6979	22.1868	22.5265	19.1929	21.8245	21.1417	21.4215	21.8163	21.7195	22.8304	21.5273	20.526	21.7271	2	15.8
Q88CE5	21.5613	19.5753	21.1485	21.565	22.855	21.1712	21.2464	22.291	21.5704	22.6136	21.5021	21.2505	20.7622	21.7506	19.2662	21.4253	20.6091	21.9454	22.0744	22.4181	21.3402	21.8173	19.4392	21.831	4	6.2
Q88CE6	20.9855	22.6096	22.0512	23.4825	23.3979	21.418	23.3452	22.18	23.2825	22.9006	22.5059	21.5334	21.0769	23.4948	18.283	20.4802	21.4352	21.7494	21.6798	20.8947	21.0107	23.8588	21.6521	21.1555	8	85.2
Q88CE7	21.9982	24.3083	25.6127	23.56	21.0194	24.2636	28.281	28.205	27.7995	25.017	26.8586	27.0939	27.6869	25.6508	24.1994	25.5632	25.6825	24.1417	25.7979	28.8517	29.0343	26.7488	27.1429	26.3129	14	84.8
Q88CE9	27.533	28.0141	27.9276	27.2787	28.0153	28.6718	27.4463	27.25	27.5159	28.079	28.1972	27.7453	27.8772	27.7925	27.9632	28.2757	28.2364	28.1537	27.9555	27.8602	27.8996	27.8397	27.6202	27.9381	5	39.4
Q88CF0	22.3561	22.3608	23.4219	21.8884	21.9855	21.0953	23.4025	24.7719	24.4131	22.6329	23.8904	23.8361	23.4709	21.0576	19.2193	23.0681	21.5557	21.9163	21.3046	23.368	22.8666	21.0069	23.6185	21.7309	7	38.5
Q88CF2	21.5616	21.0443	21.7606	21.3892	22.3487	21.2516	21.222	21.6419	20.506	21.2779	23.3634	20.7833	21.4587	21.7935	21.1991	20.4669	21.7635	21.3429	21.8589	21.3792	20.4305	21.8933	21.0899	21.5323	5	25
Q88CF4	25.9193	26.3022	26.4152	25.0822	24.9104	24.9756	24.7549	24.4081	24.6946	25.0514	25.4159	25.032	26.2204	25.9547	25.8744	24.4251	24.0384	24.6582	23.9365	24.7854	24.3256	23.5201	24.3418	24.3718	15	40.7
Q88CF6	21.9964	21.1762	24.6648	24.716	21.8345	24.1317	24.7477	25.3011	24.431	24.6389	24.8597	24.6406	24.5463	24.4126	19.693	21.4462	22.1532	21.8685	21.9206	24.5216	24.6037	23.1996	24.3032	24.4232	6	52.7
Q88CF9	21.218	21.8159	22.2422	21.5867	21.8415	20.5259	22.9237	22.1679	20.5803	21.062	21.9183	21.4479	21.4822	21.1834	20.3559	22.5059	21.1655	21.7762	20.2452	20.8348	22.5622	21.2819	20.278	22.8579	#N/A	#N/A
Q88CG1	24.6068	25.2915	25.2085	25.2228	26.1928	26.2479	26.0144	26.5684	26.0555	26.1558	26.3902	25.6055	25.405	24.8936	24.7225	25.9461	25.3126	23.0395	25.3717	25.4568	25.6192	25.7323	21.0197	24.5908	11	55.2
Q88CG4	24.5517	24.7862	24.8934	25.2198	25.3282	25.616	24.6539	24.4536	24.2291	25.3995	24.527	24.9715	24.6177	25.2247	24.711	24.9072	25.5544	25.6185	25.4973	24.84	25.2627	25.2336	25.2743	25.4131	32	51.4
Q88CG5	24.715	25.5908	25.6414	25.1323	25.4737	26.3003	25.2266	24.5571	25.3474	24.9898	24.8948	25.3299	25.4575	25.3892	25.4107	25.6542	25.5097	26.1223	24.6343	25.1351	25.3821	25.0276	24.7521	24.4829	19	42.8
Q88CG7	26.9522	28.0389	27.456	26.4009	26.5027	26.7327	26.7831	26.7415	26.7864	27.1111	26.5588	27.4421	27.3597	27.3639	27.2455	28.2752	28.1951	27.1356	27.8171	28.2029	28.6018	28.0589	27.8345	28.0696	32	62.8
Q88CG8	23.4784	23.6685	23.7457	23.0766	23.1738	21.8376	23.9775	23.7488	23.6119	23.1742	23.5062	22.9754	22.9927	23.0203	23.0625	23.5844	23.4136	23.7002	23.9552	23.7617	24.3107	23.2299	23.1932	20.9361	9	25.6
Q88CG9	21.4717	22.6342	21.2064	21.1565	21.489	22.6202	21.331	20.1118	20.6469	20.4993	21.853	21.834	21.8172	21.2923	20.1887	22.3571	19.6558	21.8258	20.7511	22.5528	22.9451	21.8965	20.7446	19.69	8	25.8
Q88CH2	22.3171	21.8612	19.2173	21.8387	19.132	19.9852	20.7518	21.0232	20.301	20.9318	22.0579	21.4367	22.6797	20.6822	19.4804	21.7438	22.1327	21.5177	23.9987	22.2036	21.4776	23.8318	24.9697	24.9336	5	43.1
Q88CH5	21.7402	24.6813	20.7297	25.688	25.8075	21.7041	25.3472	25.6611	25.3907	25.4319	25.5078	25.9611	24.6642	24.438	24.2989	21.6724	19.7374	20.9129	25.5291	26.0418	26.0337	21.0575	26.2678	24.701	17	61.1
Q88CH6	22.6319	21.6915	23.0149	23.5121	24.054	23.6066	24.1825	24.1321	23.7176	24.4801	24.7107	24.2755	22.8	23.0188	22.7053	23.7544	23.8402	23.8942	23.8786	24.1678	24.2961	24.2948	23.9886	24.5598	5	45.6
Q88CH8	22.2361	20.9853	20.766	21.4886	23.0198	22.6796	21.8656	21.7029	21.8561	21.385	22.9165	20.8819	20.9025	21.4769	21.558	22.5616	21.0973	21.1543	21.8393	20.6817	22.1522	22.0681	21.0998	22.1701	7	39.1
Q88CH9	20.5085	22.072	21.861	25.4591	25.0006	22.1922	24.2029	24.8071	24.105	25.1394	24.5818	24.5046	20.7714	19.8917	21.3949	24.8857	25.1279	25.1685	24.9356	24.9711	25.018	23.7854	21.8121	21.8616	6	38.7
Q88CI0	19.989	21.2691	23.2417	20.8933	22.3688	22.1197	22.3582	21.2465	22.0314	20.9104	21.1324	21.8643	22.28	22.257	25.15	20.7821	21.4487	21.8634	22.0649	21.6206	21.0476	23.0724	21.3352	22.5791	7	40.2
Q88CI1	23.6681	23.6715	24.741	23.3756	21.4757	21.5147	24.8715	24.4072	24.7143	23.542	24.5698	24.5418	21.6831	22.2487	22.8746	23.6109	22.2936	22.6145	22.9506	23.9477	21.4851	22.4838	22.5679	20.5119	14	34.5
Q88CI2	21.5911	21.2924	21.3815	20.835	21.8677	22.0187	22.0186	21.5224	21.8891	21.8618	21.1111	21.1024	20.7319	21.1254	21.0485	23.4973	22.7201	21.9496	21.7283	22.4008	20.2534	22.1053	21.7096	21.8684	6	20.1
Q88CI4	24.3378	21.1557	23.8598	24.4065	24.325	25.0352	22.1924	21.497	22.6146	23.3207	22.023	21.5486	20.8481	23.6846	23.4956	23.1724	21.075	21.1489	24.1118	23.0622	21.7467	23.9998	24.044	24.0714	13	31.7
Q88CI5_PSEPKPutativeiron(III)	26.3853	25.8483	26.1563	25.4589	25.8572	24.9415	25.0023	25.2891	25.0452	25.5867	25.4291	25.2038	25.8707	26.2874	26.3187	25.912	25.9511	25.845	26.6678	26.0936	25.8944	26.4208	26.1099	25.812	#N/A	#N/A
Q88CI7	24.1655	24.5896	24.8835	25.2362	24.9376	25.8871	26.1864	26.1116	26.7718	25.989	26.8998	26.089	25.0131	24.5151	24.6893	25.8207	25.9162	25.1903	21.751	25.887	25.6044	25.8125	25.2236	24.5092	14	47.2
Q88CI9	20.8854	23.6277	23.0754	24.9069	25.7217	25.4053	25.9412	25.5507	26.0227	24.9391	25.582	25.3875	23.8318	23.1146	23.9441	26.8548	26.4025	26.2389	25.2269	26.1906	26.6296	26.4692	25.6812	21.8167	21	35.9
Q88CJ4	22.6095	23.8357	24.021	22.4374	23.8381	24.6874	23.9314	24.2826	23.52	22.0888	23.8986	22.7532	22.1577	20.723	23.053	24.174	23.4233	24.0767	23.6023	23.9487	23.5328	21.8655	23.3442	22.0922	18	45.3
Q88CJ5	22.6558	22.2725	21.4857	21.3991	22.6201	21.3204	22.5378	21.5963	25.9793	21.7454	26.1599	21.4613	22.623	21.5323	20.4282	20.5055	22.2543	22.314	21.2897	22.0717	21.5065	22.5224	22.3167	21.8281	7	25.3
Q88CJ6	21.5152	21.0826	21.2968	21.6308	21.5444	21.545	21.2344	21.684	21.8722	21.195	21.5925	20.5147	21.347	23.3036	20.6814	22.6305	21.0277	21.9838	22.87	22.2391	21.5865	22.3511	25.0133	21.663	12	46.7
Q88CJ7	21.5569	21.1596	20.0458	22.7526	22.2761	22.0855	21.7124	23.229	20.8783	21.8518	21.4574	22.4729	20.4359	19.8386	21.8588	22.3917	21.7672	20.3834	21.3255	21.7043	21.3548	20.3677	21.2886	23.0096	15	45.6
Q88CJ8	25.0354	25.2719	25.5198	25.1552	25.9269	25.9741	26.331	26.5669	26.6375	25.6958	25.9674	25.7543	25.6262	25.7458	25.6159	26.2737	26.2224	26.3735	26.2776	26.0097	25.7827	25.7571	25.4493	26.125	11	47
Q88CJ9	28.3367	28.7204	29.1088	29.1593	28.6909	27.7415	28.932	29.3004	28.8843	28.7126	29.1118	29.1005	29.3518	29.3509	29.0246	30.2995	30.4241	29.1798	30.2263	30.2006	30.3005	30.1941	30.046	30.433	32	77.5
Q88CK0	22.1742	19.9301	20.878	22.8078	21.5104	20.7736	24.8188	24.6957	24.5931	21.962	24.7138	21.0733	20.0648	22.0354	20.0879	24.5753	24.0827	22.7997	24.0291	22.245	21.841	27.5663	21.03	21.3255	11	40.1
Q88CK1	23.6994	23.9798	24.1507	25.2282	24.8231	24.1511	26.1156	26.2841	26.0271	24.8005	25.4284	25.6962	25.0683	24.9738	25.0914	25.7094	26.1138	24.3668	25.5257	25.951	26.1797	26.3131	26.2717	24.7181	16	34.5
Q88CK5	20.7822	22.0639	20.7289	21.6516	20.4929	22.2956	21.8823	22.3888	20.7521	22.3038	21.7336	22.1504	21.306	21.4591	22.701	19.7238	22.1879	20.6985	22.3684	22.1186	21.0976	21.1587	20.5748	22.3549	12	38.1
Q88CK6	21.9256	21.1506	22.1257	22.6435	23.6047	22.1076	23.6031	23.2584	23.5036	22.3444	23.9186	21.8242	21.6894	22.1492	19.8075	21.7959	22.7918	22.7377	21.5127	21.618	22.4182	21.421	20.7047	21.0955	16	50.1
Q88CK7	21.6946	21.9719	21.8081	25.8831	25.0846	25.255	24.4237	23.6772	24.6463	24.0874	24.2362	24.6507	21.8508	24.2673	19.544	24.7052	25.2883	21.6338	25.196	25.2067	25.1952	24.711	25.4735	24.6987	21	18.1
Q88CK9	22.202	21.9976	23.5499	23.9198	23.6941	24.7987	25.8066	24.196	25.4206	25.0576	25.9994	25.7664	22.6933	22.6495	22.1454	23.4615	23.1045	23.3239	22.9647	23.287	24.2997	23.6457	22.8854	20.9415	20	45.3
Q88CL2	22.586	21.5926	23.3381	23.2412	23.4885	23.3426	25.3642	25.3104	25.3425	23.2499	24.5246	24.2934	23.0142	22.5406	23.042	23.8545	23.8565	22.5141	23.5655	24.0535	23.7174	23.2935	23.8369	22.8124	9	40.1
Q88CL4	21.7326	20.8554	20.3913	21.8138	22.2951	22.7466	22.7979	22.6569	23.2514	22.201	22.3727	22.3117	21.7504	20.6777	19.4022	22.3602	20.9953	21.9585	21.9899	21.2578	21.2942	21.8868	21.7195	20.771	3	13.4
Q88CL5	25.4128	25.8745	26.1452	26.0583	25.2513	24.5159	26.6574	26.1792	26.2631	26.6349	27.035	26.7453	25.6231	25.3958	25.7469	25.4677	25.4436	25.8855	25.8772	25.6154	25.7745	25.77	25.7657	26.2664	20	66.7
Q88CL7	21.2102	21.1763	22.4082	22.4353	22.0992	22.0876	21.8805	22.0009	23.2672	21.4447	22.5073	22.0976	21.1414	20.8548	17.9401	21.6232	22.448	21.8893	22.3928	19.9091	22.1823	22.5863	22.3885	22.1784	4	29.8
Q88CM0	21.9713	21.3977	20.9385	20.9325	21.7387	21.2884	23.6361	21.7266	20.9607	21.053	23.8001	23.2186	21.5252	22.4713	21.0729	21.7713	23.149	21.6555	22.0766	23.04	22.7257	23.4981	23.0145	21.3703	8	42.8
Q88CM3	22.4467	22.88	23.289	22.4753	22.0713	21.336	23.3901	24.0247	22.9693	23.2765	22.7151	22.9485	22.9202	22.4817	22.6943	23.1708	22.732	23.055	23.5228	23.5301	23.7745	23.0479	23.4111	22.1605	9	71.6
Q88CM4	27.4554	26.5585	26.637	27.955	28.1539	27.9894	27.0879	27.9619	26.8174	28.5087	28.0051	27.1833	26.6404	27.3229	26.7832	27.0171	26.485	28.025	21.96	21.9447	21.9609	26.6846	27.3622	28.316	7	50
Q88CM5	28.2442	28.3694	28.609	27.4828	27.0424	27.5697	28.4109	28.2959	28.5948	28.3518	28.1907	28.5864	28.3972	28.4724	28.4034	27.8659	27.4406	27.2889	27.7742	28.37	28.406	27.5727	28.0038	27.8576	18	51.1
Q88CM6	23.2202	23.2656	23.5574	23.3562	23.6839	23.5414	23.673	23.7105	23.5873	23.5017	23.5879	23.7382	23.174	23.3494	22.9997	21.708	22.9169	23.3966	22.6813	20.9612	21.1729	22.9584	21.4893	21.6027	14	33.6
Q88CM7	24.8785	24.8638	25.1679	24.6877	24.7106	25.3686	25.393	26.0576	25.3678	25.9489	26.0227	25.8063	24.5245	25.0274	25.1121	25.4524	24.9294	25.6699	25.3848	25.6478	25.8993	25.2545	25.1516	21.0171	9	31.7
Q88CM8	21.1311	22.7261	20.3074	21.097	21.9149	21.5632	22.4888	22.4467	22.574	22.1477	22.1573	21.4072	20.1268	21.3407	20.2499	21.1482	20.9324	21.1006	20.6984	22.7367	21.9721	21.0878	20.1797	19.7629	4	16.7
Q88CN0	23.0135	21.3152	21.8846	21.5924	22.6101	24.2382	26.9805	26.822	27.1347	21.8053	26.7628	23.1881	21.5215	21.0041	24.4072	25.2241	21.4913	20.8797	21.943	24.5406	21.9542	25.8564	26.1044	22.4063	10	55.8
Q88CN1	25.167	25.098	24.2399	24.0167	23.7164	23.2767	23.8579	23.7032	21.867	24.1486	24.2099	23.4779	24.7799	25.09	25.1694	24.2364	23.8048	24.1806	24.1015	23.8379	23.4012	24.009	23.953	23.5606	19	47.8
Q88CN3	22.9102	20.6553	22.5138	21.5546	21.8722	21.3707	21.4312	22.5994	21.2192	21.8858	21.195	21.2085	22.3352	21.1085	19.992	21.1747	20.9404	21.0658	21.5406	21.743	21.402	20.4579	21.59	23.4277	7	26.6
Q88CN5	25.0293	24.5041	25.0928	25.7338	26.4429	26.3281	25.4444	25.1414	25.3212	25.596	25.3829	25.6379	22.9081	25.2254	24.6117	25.1858	24.9743	24.5063	25.2551	24.781	24.357	24.5829	24.495	25.2175	32	44.9
Q88CN9	21.2721	21.9433	21.276	21.4367	21.7148	22.2836	23.7285	23.414	23.3399	22.1569	22.1649	21.3599	22.1498	21.6557	19.428	21.0155	21.5443	21.5814	21.0465	21.0051	21.0576	21.5992	21.347	21.2225	11	40.9
Q88CP1	26.1034	26.3634	25.9158	26.1067	27.0689	26.5189	24.9676	24.8898	24.9829	24.951	24.3924	24.4338	26.0136	26.142	25.9282	26.1195	26.1289	25.8471	25.6851	25.4613	25.8495	25.0872	25.2374	25.0937	21	32.3
Q88CP7	20.8519	21.3642	21.4758	21.7697	21.7561	22.6136	23.6631	23.4866	21.246	22.1877	22.7111	21.4192	22.0799	21.2761	20.0306	22.8027	21.7948	22.6945	22.2685	20.9604	22.388	21.508	22.3521	22.8003	7	19.4
Q88CP8	22.3226	20.9831	21.4798	20.861	22.2381	19.8243	21.5597	22.8435	22.4121	21.5035	21.6615	22.3558	20.7516	20.9319	18.3777	19.8966	22.0318	22.0371	20.946	21.7706	21.6699	21.722	21.4412	21.721	8	76
Q88CQ0	22.6472	21.2313	21.4158	21.9222	21.5469	22.7298	22.0522	22.5091	21.6652	21.4502	21.4383	22.1024	20.803	22.3052	21.5565	25.6378	25.2831	23.4821	23.014	23.5513	23.4561	23.5185	24.2843	21.6694	17	55.8
Q88CQ2	27.4937	26.8443	27.1051	27.3467	27.528	27.0323	26.3826	26.6395	26.2549	26.622	26.3051	26.4422	26.8616	27.0079	27.1876	26.4947	26.5862	27.2405	26.8805	26.5992	26.8185	26.2797	26.4353	26.6878	30	58.1
Q88CQ3	25.194	24.7779	24.1768	24.939	24.5328	24.9587	24.775	24.6178	24.5344	24.7925	24.86	24.7438	24.4639	25.1241	24.3936	24.8382	24.5422	25.2621	23.6008	24.4851	24.269	24.7304	24.5512	21.6949	14	32.2
Q88CQ5	22.3874	22.377	21.2193	22.9401	21.5202	21.502	22.7169	21.267	22.2952	23.0791	20.8916	21.393	21.1165	21.4152	21.7441	22.3664	21.0681	21.7969	21.5252	23.5263	21.135	20.5518	21.8417	22.6177	3	12.6
Q88CQ7	26.6321	26.2722	21.1093	26.6879	26.3272	25.9366	26.1374	26.5085	25.841	26.6604	26.5752	26.1012	21.0602	26.3011	25.7597	25.7167	21.3734	26.4243	26.3588	24.0719	26.3688	25.5525	25.4706	26.668	12	85.7
Q88CR2	26.3712	26.8532	27.2687	27.0668	25.5284	25.5919	27.5649	27.3254	27.5508	26.9041	27.253	27.5017	26.7742	26.5589	26.6023	26.3792	26.3231	25.8638	27.0108	27.0975	27.5076	25.9369	26.4367	26.8298	22	75.7
Q88CR3	22.2651	21.3044	21.4349	22.2833	22.4854	21.6551	20.4101	19.7054	22.1793	21.9211	21.7309	22.4506	21.8795	20.7576	19.5107	21.403	21.3086	21.9081	23.1631	20.9963	21.834	21.6972	22.0934	21.8535	3	11.8
Q88CR6	21.4758	22.1875	20.8963	22.2529	22.456	22.755	20.7517	21.7663	22.0643	21.3369	21.455	21.6177	21.8917	21.3835	20.552	21.3381	21.4827	21.9105	21.8228	21.476	20.7723	21.1916	22.0284	23.4471	7	41.5
Q88CR7	23.9978	23.8527	23.5949	24.2628	24.1704	23.9354	24.2517	24.3849	23.8786	24.0969	24.4039	24.1209	23.4669	23.9691	23.5229	23.7675	23.8069	22.24	23.654	23.9714	23.8539	23.8121	24.2966	24.0354	20	53.6
Q88CR8	23.4712	23.9262	23.9301	24.1773	24.6924	24.8609	24.6794	24.5742	24.8183	24.8532	25.089	24.5658	23.9814	23.9506	23.8406	24.9166	24.8114	25.0895	24.375	24.7598	24.9041	24.8526	24.5995	24.4717	20	58.5
Q88CR9	27.0162	26.7153	26.7142	26.6931	26.9912	26.6672	26.2497	26.4907	26.1888	26.7742	26.8014	26.6472	26.5756	26.7839	26.6449	26.6818	26.7567	26.8716	26.0356	26.6125	26.8115	26.1467	26.2387	26.2834	23	49.4
Q88CS0	21.828	25.4705	22.0108	22.1476	21.2734	23.1374	21.6926	23.1551	21.6243	21.4988	23.2739	20.3384	21.4873	21.7142	21.5287	21.1002	21.4048	22.0201	22.4665	22.0512	20.7923	21.5024	21.1954	21.3917	4	30.7
Q88CS1	24.3	21.7984	21.0541	24.3706	20.5174	24.4881	23.5285	23.4497	23.5222	23.8806	23.3846	23.7517	22.8934	24.0735	23.9081	24.1016	24.1232	21.6883	24.2072	23.7183	23.0558	24.0565	24.0069	20.6069	9	35.2
Q88CS3	21.2095	21.5713	22.1872	22.1134	21.3689	20.8921	21.4632	21.8281	21.426	21.4427	20.9403	21.9206	20.8508	21.67	20.5895	21.9416	21.4638	23.0959	22.6082	22.9759	21.6751	22.2073	21.3985	22.5169	2	9.7
Q88CS6	25.9004	24.7922	25.1961	26.9778	26.2668	26.3842	25.9315	26.6903	25.8891	27.0536	27.0562	26.7745	25.1476	25.7153	25.5979	24.2276	24.1837	25.2332	25.4559	24.8675	25.2338	24.9755	25.1981	20.8665	12	43.3
Q88CS7	21.0846	21.8534	22.8767	21.5484	22.007	21.1853	24.8339	24.829	25.1911	22.8636	24.4548	24.3068	22.7539	21.9018	21.9203	22.2068	21.2276	22.1741	21.567	23.8347	21.2698	22.0756	21.5564	22.0236	5	26.7
Q88CS9	21.6394	20.7866	21.6325	21.8205	22.5706	22.0282	21.433	21.2706	22.138	21.5857	21.3107	21.8386	21.5865	21.4588	24.1402	22.1056	21.457	21.9159	21.8501	21.267	21.1959	21.7411	22.1111	21.9854	7	19.7
Q88CT0	24.8005	24.9228	24.7988	20.8389	22.2132	20.9894	24.8729	25.0186	24.5926	21.6908	24.5158	21.7198	24.2913	20.7049	20.8799	24.1151	21.8561	21.6856	24.3814	24.4866	24.998	22.3254	21.8501	21.6032	6	30.3
Q88CT1	20.7787	21.6461	21.8067	20.9939	21.7038	21.6164	22.6041	21.2204	20.1958	22.3281	22.6766	22.143	21.9731	20.8025	22.8052	22.8129	22.4346	21.3819	22.2773	22.3432	21.2083	20.8414	21.4805	21.0079	7	43.8
Q88CT2	21.7964	21.2706	21.8694	22.2617	21.8411	22.3326	21.7473	22.9222	21.1979	22.0483	21.2381	21.5149	20.0898	24.5822	19.3958	22.136	22.0064	23.4565	21.902	22.0277	21.6039	21.5526	21.6931	20.6522	6	31.6
Q88CT3	21.099	22.9212	20.4536	21.5255	21.2041	22.212	21.3645	20.6622	21.7753	22.2825	23.0421	21.9183	20.7713	20.0367	21.0328	21.5724	21.4173	20.4936	21.2879	21.0057	23.2797	21.536	21.5644	20.3856	9	30.3
Q88CT5	22.2351	21.1633	22.4048	22.2122	22.5098	21.7845	20.8798	22.868	22.0226	22.1643	22.3027	23.1821	21.0667	21.2288	19.2981	21.4033	21.6132	20.7918	22.066	22.0656	20.7588	22.1962	20.2233	19.845	12	59.6
Q88CU1	28.0988	28.3477	28.6348	27.5444	28.1565	28.0508	28.0549	27.8333	27.9232	27.631	27.5063	27.8595	28.1403	28.0298	28.0511	27.5225	27.4679	27.7918	27.471	27.5079	27.6043	27.1504	27.4453	27.3121	27	49.3
Q88CU3	22.7814	20.7661	21.8421	21.4925	21.6934	20.9993	21.6207	28.4626	21.3576	21.6363	20.598	22.6007	21.4929	21.8821	18.9439	21.3214	21.9941	21.1856	21.1386	21.6674	21.7221	21.9064	21.2653	21.8849	6	85.9
Q88CU5	29.0811	28.9115	29.0587	28.1489	28.067	27.8062	27.7145	27.1672	27.7762	28.1329	28.417	27.7338	28.6425	28.8477	28.7662	26.8964	26.548	27.2271	26.8674	27.1744	27.6172	26.8742	26.7712	27.6022	25	61.6
Q88CU6	21.966	23.7945	21.8383	20.9323	21.6979	22.0908	21.9316	22.2157	21.2566	22.7417	23.9684	21.9372	20.8563	23.7906	19.8093	22.163	20.9956	22.5082	22.2634	23.6478	21.1275	21.6128	19.779	22.0247	21	33.7
Q88CV1	20.43	21.5282	22.0883	22.0593	23.0966	20.5033	21.4093	22.1824	21.7334	22.1157	21.0583	20.4254	20.4648	21.5814	23.0475	20.9596	22.0446	21.7588	21.9545	20.603	21.6146	21.6601	20.6406	21.6378	4	26.2
Q88CV2	24.5764	23.8402	23.8176	21.357	22.3303	20.2383	24.8278	21.9439	24.4485	24.8796	24.8492	24.765	24.1003	24.6	24.3383	24.0934	24.3809	23.9834	22.3587	22.7835	23.6991	21.4977	24.0493	24.0256	16	54
Q88CV3	25.58	24.68	24.4886	25.7156	25.3034	25.2589	24.2387	24.4611	23.9821	20.9094	23.9351	24.4829	21.5244	25.592	25.0321	25.2577	25.4373	25.8009	25.082	24.1156	24.1596	24.3378	24.241	24.8085	13	33.8
Q88CV4	29.0635	28.2371	28.7209	27.4866	27.5724	27.7315	27.1766	26.7376	26.7693	26.5783	26.2759	26.4276	28.4684	28.7743	28.7453	28.6252	28.4428	28.1122	28.1708	28.0524	27.998	28.2648	28.2452	27.7608	60	51.5
Q88CV5	25.8904	25.7959	26.4749	25.0854	24.2624	24.3632	24.1588	24.4669	24.598	23.6213	24.1803	23.7003	25.9035	25.8559	25.6559	26.0511	25.8586	25.4092	25.5224	25.8994	25.4091	25.1715	25.7405	24.5334	19	45.6
Q88CW1	22.475	21.7925	21.2152	21.3887	21.5255	22.2431	21.6056	21.4149	21.6036	20.7268	22.4996	22.4582	21.1016	21.8689	24.1128	21.2057	22.0468	22.2186	21.4279	21.0597	22.46	21.7149	21.986	22.2624	7	39.6
Q88CW2	23.3206	23.1114	21.4587	21.8511	22.7074	21.06	22.4899	21.0593	22.412	21.62	20.5515	20.4735	22.0316	21.2415	19.9982	22.0368	22.6131	22.1657	20.8624	21.9814	22.1275	22.0827	22.5022	20.367	9	20.4
Q88CW4	22.1888	20.6507	21.3921	21.6674	22.6595	22.3889	20.9471	20.8467	21.7173	21.9958	21.4785	22.0787	22.0833	21.9462	20.5183	22.0581	22.1884	22.2347	22.4978	22.3902	21.6475	21.7093	21.2993	22.3456	2	2.8
Q88CW7	22.0798	21.0113	21.035	21.646	21.6616	22.3883	22.8756	21.038	21.2759	21.4642	22.8897	22.4286	21.0176	21.774	23.6416	21.3503	21.298	20.5403	21.6835	21.4788	20.8974	21.3888	21.4492	20.552	15	31
Q88CX2	26.1511	25.9576	25.8174	26.4927	26.8271	25.9942	26.211	26.5026	26.223	26.9179	26.9213	26.6315	25.9102	26.0134	25.8857	26.6558	26.9167	27.1448	26.9021	26.7234	26.9916	26.7704	26.8557	27.2803	22	53.4
Q88CX3	24.5105	23.8945	23.771	24.6901	24.4672	24.5432	23.1653	24.2421	23.5487	20.1425	21.616	22.0731	23.9726	24.0223	23.8851	23.2254	24.2961	24.3425	23.8803	23.703	23.5433	23.4047	23.5422	24.142	15	33.1
Q88CX4	26.2648	21.5383	25.7357	25.8282	26.3212	26.5963	25.6128	26.0731	25.9823	26.1988	26.532	26.1074	26.4569	26.9008	26.6718	26.4343	26.272	26.4949	26.0636	25.6294	25.2137	25.9472	25.7042	25.9226	25	63.2
Q88CX5	25.9262	26.1401	26.148	25.3991	24.7384	20.6417	25.3669	24.7847	25.36	24.9878	24.9099	25.4586	25.9365	25.5549	26.0857	26.3774	26.3566	21.566	26.7125	26.6508	26.7772	26.2488	26.3646	26.2571	5	44.5
Q88CX6	24.0666	24.4489	22.3499	23.4495	21.6525	21.2514	23.2911	23.5194	23.5175	24.2142	23.7165	24.0591	22.4359	22.5499	23.8199	24.4612	22.1449	22.4377	22.1627	24.3695	21.5095	24.1683	24.0651	20.3237	2	19
Q88CY1	25.2892	23.8378	23.7488	25.4977	25.7843	25.5605	25.422	25.2473	25.2264	24.4426	25.0083	25.1844	27.6849	24.6791	27.7375	28.6008	28.4978	28.4878	28.1221	28.2579	28.2914	27.9397	27.9271	27.8126	27	63.6
Q88CY2	21.5928	22.0944	21.7822	21.9153	22.767	21.0981	21.5159	20.8382	21.9176	23.5094	21.23	21.38	23.6737	21.5019	24.1209	25.0524	23.9653	25.6056	24.4496	24.3427	24.4227	24.6127	24.4127	24.7338	12	34.3
Q88CY3	30.0139	29.6268	29.4579	29.7903	30.0356	29.6943	28.965	29.0988	28.8776	29.8576	29.5626	29.2615	31.0612	30.1762	31.2321	31.6116	32.1352	31.7177	31.3712	30.9599	30.8599	31.3711	30.837	30.9295	33	74.6
Q88CY5	28.055	28.6146	28.5817	27.6939	26.7607	27.1857	27.7544	27.6799	27.664	27.3119	27.3847	27.4398	27.9483	27.8908	28.0104	28.1769	28.3193	27.3533	28.6981	28.3839	29.2513	28.0435	28.4304	28.7919	31	44.4
Q88CY8	25.6891	25.2099	25.2711	27.145	27.5861	27.488	27.3998	27.1447	27.4131	26.9563	26.8124	27.0969	26.98	26.1572	26.4225	28.4027	28.2453	28.5662	27.9297	28.3021	28.5092	27.7529	27.697	27.6604	38	49.9
Q88CY9	24.9234	25.1174	25.0095	25.0956	24.8949	25.0532	24.3502	24.4631	25.3011	25.3022	24.6505	25.0386	25.1256	25.2406	19.1048	24.957	25.2575	25.4219	25.1128	25.4377	25.1984	24.9584	25.0604	25.0739	19	56.8
Q88CZ0	21.9992	21.666	21.688	25.1876	25.3329	21.6521	25.1792	25.3466	25.459	24.0112	25.9004	26.4209	22.2939	21.4072	18.54	25.7086	25.0453	25.0771	24.9968	24.5015	25.1523	24.7195	24.5762	24.8112	9	42.9
Q88CZ5	21.4939	21.1642	19.8254	21.9153	22.0977	21.9973	21.173	21.4341	21.3747	21.1654	21.5275	22.4744	22.3977	22.2529	19.296	21.7295	22.013	22.5044	21.2322	20.7751	22.5015	21.8404	21.3747	21.8255	5	28.9
Q88CZ9	28.1835	27.9094	27.2815	27.8927	28.7662	27.4957	27.4558	27.168	27.0595	27.865	27.2363	27.8916	27.2065	28.1898	27.3825	26.6718	26.6359	21.704	22.3994	20.9077	22.1318	21.1029	26.8199	26.9827	10	26.4
Q88D01	23.9055	24.2263	24.8869	25.2035	25.5323	25.5022	25.7564	25.4614	25.6518	25.429	25.9098	25.7443	24.9427	24.4583	24.2366	25.6247	25.1128	24.5339	25.2126	25.5317	25.6107	25.1988	25.0996	25.5973	16	51.7
Q88D03	26.4679	25.9095	25.662	26.4904	26.5424	26.4753	25.8765	25.2922	25.396	26.3754	26.1181	25.8613	25.4186	26.1947	26.0491	26.6566	26.7203	26.9595	26.2084	25.6434	25.1106	26.3995	26.7809	26.1297	30	62.6
Q88D04	22.4867	20.8041	21.9619	21.1852	21.346	22.5161	23.3835	23.362	23.6604	20.8887	22.1607	21.3061	21.3779	21.3765	20.7349	24.5232	21.0047	21.4596	22.1661	21.8742	21.0496	21.834	21.5523	24.5625	14	25.1
Q88D06	21.1552	20.8308	21.7196	21.5446	22.1214	21.9367	21.7024	21.6875	21.7264	20.5781	21.8259	23.0834	21.8279	21.6648	22.644	22.296	21.081	21.1391	20.4196	22.2667	21.131	22.3699	22.4352	20.5332	4	16.2
Q88D09	25.1318	24.7914	21.4897	26.0037	26.084	25.7412	20.2414	26.4934	22.1359	25.4979	25.9534	25.8341	24.7267	24.3433	24.7057	26.5339	27.0887	26.8023	26.996	27.158	27.2638	26.533	27.04	26.8153	33	63
Q88D14	22.0309	23.0334	21.6285	21.7496	21.9324	21.6615	22.0576	20.7578	20.4178	21.4957	22.2633	21.2851	21.411	22.4853	22.8069	23.1925	21.8751	21.6932	21.7762	22.0428	21.4625	22.0872	21.4988	22.1314	4	41.4
Q88D15	22.773	23.4928	23.3749	23.1275	23.2879	23.4472	21.465	23.797	21.4311	21.4701	24.1134	23.892	23.4686	23.179	23.0419	21.9911	22.3824	23.3172	22.0359	22.9285	22.0788	21.5315	20.1557	21.464	7	60.8
Q88D17	21.904	21.5839	21.7147	21.8029	22.0809	21.4256	22.8729	21.5903	20.769	21.8867	21.7217	22.0168	21.7176	22.7913	23.5473	22.3492	22.0482	21.1566	22.3007	21.2989	19.8935	21.4794	21.8157	21.5277	15	67.6
Q88D18	22.7233	21.9762	21.9746	23.0147	22.2365	22.4865	22.9896	22.933	22.8288	21.697	23.6645	21.648	22.5541	20.7782	23.0111	22.7308	23.0522	23.3108	23.1407	22.3247	20.9026	22.6957	21.443	22.9591	5	51.4
Q88D20	27.1882	27.5234	26.4673	30.3935	30.3915	30.3051	29.895	29.915	29.8224	30.2769	29.7616	30.3731	28.6872	28.1284	27.9961	31.9952	32.3115	31.6402	32.5316	32.3719	32.7653	32.2435	32.2637	32.9598	21	76.3
Q88D21	21.8382	21.0218	20.0359	26.2239	24.8222	25.7845	22.7431	22.5003	23.0745	26.2155	24.76	25.8211	22.5803	23.717	23.6649	26.3279	27.5992	26.8785	27.2908	25.1228	24.7493	27.9413	27.26	26.6703	31	88.9
Q88D22	22.152	21.5449	21.5662	20.8129	20.5263	23.6644	21.9642	21.2646	22.3791	21.6928	22.7915	21.4241	20.8302	19.7728	19.9902	23.5308	22.3814	22.501	20.6602	22.1687	21.1487	22.5132	21.9882	21.4819	4	23
Q88D23	23.8856	24.0571	23.8038	24.8958	25.9895	24.8673	24.9119	24.4133	25.288	25.5601	25.3583	25.5478	25.0714	24.5454	24.616	26.8811	26.7519	26.4731	26.299	26.4288	26.5353	26.7372	26.143	25.969	23	47.5
Q88D25	20.8952	21.5801	20.9233	21.1199	21.6189	22.1087	21.7334	21.3987	20.5725	22.8982	23.1942	23.2476	21.7488	21.417	19.2841	20.9729	23.3287	21.5864	21.9277	24.8733	23.6706	23.8646	23.2856	21.8481	22	48.1
Q88D27	29.1414	28.8731	28.9156	28.5931	28.3506	28.2085	28.2876	28.3267	28.1484	28.1269	27.9461	28.064	28.5145	28.8294	28.7919	27.9381	27.9489	28.0505	28.1491	27.873	27.676	27.728	28.1589	28.0711	33	60.6
Q88D28	26.1288	25.6949	25.6793	25.5195	24.9127	22.0801	24.9962	20.6221	21.6861	25.5247	23.6833	24.5975	25.7826	25.9053	25.9413	21.1934	24.0432	24.4733	25.741	25.4007	25.5069	25.1654	21.264	25.3959	4	23.3
Q88D29	21.4565	23.3765	24.9516	21.9603	22.5364	21.5936	25.1352	25.735	25.2096	23.5703	24.151	24.5587	23.9938	22.2423	22.7622	23.2062	22.9572	23.1189	24.2107	25.2611	24.7731	24.7564	24.8324	22.5754	14	49.4
Q88D30	20.5138	21.5576	26.4224	25.2926	21.9097	21.981	26.9799	27.1541	27.0874	22.5389	24.8034	26.1917	26.4774	25.2377	20.1174	25.0395	21.326	21.9322	25.3411	26.9884	27.1155	25.5235	25.6708	25.8468	17	56.9
Q88D35	22.4405	22.9175	21.9886	23.0863	22.5012	22.3409	21.6276	21.9051	21.3585	22.7908	21.9345	21.633	21.0907	22.5971	19.5124	21.9741	21.9869	22.8522	21.7378	21.7673	20.3106	22.5383	22.3038	20.7797	15	49.2
Q88D36	23.0559	22.2971	20.3341	21.7388	22.4329	21.8628	23.6302	20.0272	23.5395	21.2917	23.7835	23.5159	21.5946	20.7737	19.6848	23.0606	21.0067	21.4449	23.6415	21.1727	21.4931	21.1019	21.1111	21.9532	8	61.7
Q88D39	22.3859	20.483	22.1277	22.4013	22.654	21.0756	22.3147	22.2016	21.9709	20.8909	22.7127	21.8746	21.74	21.9186	19.5971	22.1065	21.7502	22.0482	22.0976	21.8715	21.2235	21.9217	21.4281	23.1482	6	9
Q88D40	19.9764	20.979	20.2789	21.2642	21.6777	22.8942	23.0076	21.1845	21.0787	21.9798	22.88	20.9993	20.67	22.0284	19.6998	22.5017	21.0437	21.1464	21.5639	21.0184	21.5973	20.5251	20.6975	20.9852	16	11.4
Q88D41	22.3827	20.2272	22.0593	21.6412	21.5212	21.2436	21.1555	20.7567	21.5876	23.1648	20.9662	21.8567	21.8016	21.5012	21.3957	21.1236	22.4947	22.5029	21.7062	21.6065	21.678	21.7913	21.9665	21.8143	6	45.2
Q88D44	24.2274	24.3155	24.1468	24.5789	24.8082	25.2158	24.7699	24.8559	24.8153	23.9241	24.1307	24.0813	21.6682	24.7345	23.9675	22.2432	21.3709	21.9468	21.5197	21.9348	21.449	20.854	23.2968	23.3518	12	22.9
Q88D45	21.5389	22.1714	21.1854	22.2819	22.4686	20.7219	22.0953	21.8413	22.0034	23.0554	22.7904	22.9423	20.0019	20.8398	23.8034	21.2552	21.3556	22.5723	21.4472	21.9572	22.5586	21.8754	20.9085	22.841	20	41.8
Q88D47	26.7887	26.5815	27.3822	27.565	27.3952	27.3544	27.4298	26.8495	27.926	28.5749	28.1009	28.4117	27.5662	27.9606	26.9956	28.1159	28.6228	29.2804	28.2643	28.8828	29.0057	27.846	28.544	29.4417	19	79.2
Q88D48	26.3952	26.8896	26.8608	25.8569	26.0169	25.8808	25.9526	25.2272	26.191	25.3601	25.372	25.6672	26.5692	26.3963	26.4254	25.8935	25.8565	24.6016	24.9997	25.8819	26.0111	25.6742	25.5723	25.0783	25	46.5
Q88D51	23.1918	24.8929	25.2436	24.8111	25.5126	25.9549	26.7144	26.3899	26.4134	25.5585	26.2708	25.7326	24.3299	23.4962	24.1842	25.1634	25.0616	25.1507	24.8517	25.4406	25.4474	25.3271	24.5018	22.3091	10	35.9
Q88D52	22.3523	21.6866	24.8924	24.6452	20.657	21.3908	24.8075	26.0822	24.7209	25.8669	24.8531	21.7167	25.0392	21.9959	19.8572	21.353	24.3309	22.8245	21.9511	26.1129	25.213	22.83	24.5004	21.6026	7	54.9
Q88D58	25.642	25.5527	25.2727	26.0966	26.3774	26.4093	25.5147	26.1725	25.9398	26.4666	26.7742	25.9795	25.2019	25.5692	25.2744	26.0899	26.4019	26.8611	25.9152	26.0449	26.0952	26.3656	26.0694	26.2302	7	37.7
Q88D60	24.4242	25.4289	25.4427	24.8989	25.8425	28.9463	28.2442	28.2553	28.541	25.8152	28.9765	27.0413	25.0541	24.8816	25.0102	28.0989	26.3966	28.3827	25.7765	26.0562	25.497	27.6288	27.0225	24.4949	20	59.1
Q88D62	28.3184	27.7167	27.6216	28.2947	27.921	28.0171	27.7979	27.5368	27.7007	27.9127	27.3413	27.832	27.1527	27.9311	27.7601	27.5431	27.5619	28.1988	27.289	26.9315	26.4463	27.5248	27.807	27.3138	32	54.4
Q88D63	22.7073	21.4978	21.6428	22.1908	22.2863	22.5788	21.0101	21.9288	19.7613	21.9946	21.4036	21.3444	20.0576	21.901	23.0171	21.1028	21.8875	22.4293	22.0462	21.5201	21.8143	21.2328	20.512	22.0599	5	15.6
Q88D64	26.2013	26.0961	26.4789	26.8898	26.9247	27.0947	26.5803	26.6761	26.4469	26.936	27.07	26.6026	26.1685	26.6051	26.7866	26.8622	26.8381	26.7125	26.387	26.2423	26.1879	26.8339	26.1406	25.5339	25	61.8
Q88D67	22.0497	21.4716	20.5658	22.0647	23.063	22.3352	22.1326	21.6846	21.9609	21.9529	22.5876	23.7157	22.7488	20.6174	19.3765	23.6736	22.312	21.3413	21.8212	20.9895	22.2013	24.4128	24.3924	20.5218	26	68.4
Q88D68	24.3921	24.071	23.7083	25.4804	25.8769	25.6202	25.465	24.7452	25.3657	24.5373	24.5222	24.4481	24.2423	24.5886	24.4122	25.0606	24.3886	25.2357	24.5509	24.6307	24.4563	24.171	24.2778	21.2947	25	40.7
Q88D75	24.5089	23.5888	23.5478	22.2086	21.729	22.0549	21.6767	20.443	22.174	21.941	20.857	21.8593	22.6414	22.6166	20.3539	22.3082	21.9997	20.185	20.8139	21.9486	22.205	21.9	22.0929	22.3607	10	24.7
Q88D77	22.1334	23.8773	23.605	21.4567	21.9745	22.4626	25.0351	22.0379	24.7044	22.6857	23.6414	24.2641	24.3671	21.8975	20.5586	21.6459	22.5562	23.2683	22.2632	21.1201	21.6607	23.2614	22.6985	21.9137	9	25.7
Q88D78	21.1174	21.3838	21.0961	19.9534	22.7745	22.0233	21.6036	21.5395	23.3924	22.7533	21.439	21.0396	20.4765	21.8312	23.4241	21.1875	20.7693	21.8263	21.0139	21.317	23.1057	23.2544	21.7197	20.9393	12	30.4
Q88D79	20.6498	20.7342	21.3303	21.5974	23.2796	22.179	22.5856	22.4862	21.4867	21.1452	22.5673	22.3789	22.0641	22.2257	19.0476	21.4793	21.3477	22.7587	21.0589	22.5375	21.4406	21.6535	21.1797	21.8215	4	8
Q88D80	25.0384	26.0866	25.5092	25.0186	25.5783	25.7326	25.0692	25.0742	25.415	24.9849	24.9796	24.862	25.4923	24.8469	25.4289	26.0076	26.0984	26.258	25.7886	26.1802	26.3608	25.7581	25.7944	24.5368	46	43.3
Q88D82	23.013	23.5207	23.7607	23.5513	23.8592	24.0384	25.2319	25.51	25.2533	24.4581	24.9055	25.0682	23.3728	23.274	23.504	24.4585	24.4656	24.1077	23.8295	23.6369	23.3919	24.3099	24.4206	23.6294	15	50.4
Q88D83	26.1412	26.5453	26.9005	25.573	25.1954	24.9359	26.2017	26.0352	26.0273	25.3692	26.5203	25.68	26.8542	26.7727	26.3148	24.9811	24.8566	24.7005	25.1818	25.7395	25.3597	25.9228	26.2068	25.8438	22	39.3
Q88D84	22.2331	23.3456	23.1994	22.595	22.9614	23.6117	23.7936	23.9928	23.3681	22.5446	22.7336	22.6791	22.842	23.0076	22.7911	23.332	23.3538	23.5653	23.1381	23.5145	23.5388	23.0083	23.0835	20.5046	8	21.8
Q88D87	21.5732	21.3619	20.6982	21.2065	22.8277	21.3496	20.9381	21.7731	22.4378	21.0221	22.0584	22.4346	21.6417	20.9628	23.217	22.8418	21.0466	23.2632	22.9963	23.2079	23.1488	21.546	22.9074	20.8868	3	10.1
Q88D90	22.1247	20.3647	21.6068	22.032	21.9908	21.8296	22.3113	22.2794	21.731	21.139	22.8126	21.1055	20.763	21.073	24.7566	22.8075	22.7228	20.7133	22.3635	21.779	21.526	21.4794	22.086	21.3737	8	47.8
Q88D92	21.3836	21.9601	21.8314	21.7196	22.4041	21.2909	22.1751	23.7003	21.4613	22.3086	20.4104	23.3901	20.8465	21.257	20.1092	21.3337	21.672	22.1784	22.527	22.8012	22.1145	20.9423	21.857	23.0256	12	27.7
Q88D93	24.4996	24.3709	23.6671	24.2405	24.3091	23.8356	24.6874	25.5306	24.4313	24.8271	24.8128	24.8513	24.4028	24.7392	24.6695	24.7227	24.5059	24.7552	25.0417	24.331	24.4378	24.6442	24.8286	25.6735	15	35.9
Q88D94	21.4882	21.2258	21.9163	22.3242	21.6372	22.399	22.8489	21.4275	21.8812	22.5626	23.229	22.223	20.2319	20.8634	20.9574	21.2652	21.0836	20.4597	22.2197	22.0449	20.9775	20.9295	20.8772	21.6518	10	37.6
Q88D95	21.8001	21.8266	22.4158	21.5341	23.0031	21.8594	22.2518	22.3098	20.9844	21.8797	21.6097	22.2035	22.4197	22.0321	19.7277	20.5952	21.378	21.7534	21.6511	21.1632	21.3138	23.3886	20.878	20.744	10	41.9
Q88D96	24.3653	23.8826	23.6131	25.4075	25.6361	24.7548	24.5478	25.154	24.8264	25.4508	25.4668	24.9944	24.0272	24.6204	24.453	24.88	25.1938	25.5403	24.7211	24.5737	25.3685	24.8748	24.9332	25.0844	16	45
Q88D99	22.0745	22.452	20.7094	22.4672	23.1074	20.982	23.3687	21.4888	22.6734	22.8378	21.252	22.8215	22.8902	22.571	20.3011	23.2479	22.6266	22.1744	22.6166	19.9784	23.1508	21.4754	23.1574	23.2196	5	14.2
Q88DA5	23.3541	22.0512	24.905	27.9387	27.4911	27.5988	28.1669	27.9769	27.926	27.9546	27.6773	27.757	22.7507	22.7612	22.9409	24.7639	23.9702	26.8167	24.6734	24.8096	25.4499	25.5344	25.746	26.4435	30	51.1
Q88DA8	24.0441	24.7062	24.7427	24.3316	24.4704	25.3646	26.3772	25.114	26.298	25.5244	26.7341	25.7867	24.3828	20.751	24.4031	25.3756	21.7275	22.2257	24.3958	25.5265	25.1046	25.0206	24.4928	23.55	7	50.2
Q88DB1	20.6804	20.9724	21.9255	23.0693	21.1707	21.3842	20.3089	21.8919	20.8932	19.3619	21.6981	19.5961	21.8501	21.7706	19.7749	19.5135	19.0318	21.3774	22.565	19.6542	20.8641	22.443	19.3255	21.293	6	41.1
Q88DB2	25.0964	25.1749	25.0976	25.0309	24.642	24.5456	24.7441	24.6566	24.5754	24.3458	24.3877	24.6077	24.8857	25.0508	24.9986	25.2072	25.0075	25.3456	24.342	25.2353	25.5714	24.6775	24.9079	25.1817	20	34.1
Q88DB3	21.4156	21.8381	21.1198	21.5648	22.2363	21.1059	21.6351	21.7178	21.5025	22.2643	22.0169	21.7182	22.3473	20.7717	18.9195	22.5482	21.2355	22.2241	21.9959	21.4204	21.6683	19.8892	22.5593	22.0016	5	13.8
Q88DB5	24.5825	24.7716	25.1741	24.7447	24.7244	25.1816	25.2505	24.7543	25.1153	23.8889	24.2739	24.8174	24.7229	24.4967	24.7005	25.1795	25.2093	25.0271	24.4329	24.917	25.4825	24.4952	24.7373	24.3127	24	35
Q88DB7	23.558	24.295	24.0701	25.6179	26.2358	25.5382	25.1597	25.2299	25.0623	25.6375	25.5663	25.1578	24.0829	23.8803	24.2786	24.7482	25.0872	25.4048	24.8052	24.8291	25.1123	24.2511	25.0137	23.2202	10	31.5
Q88DB8	25.5512	25.4882	25.3605	24.5185	24.237	24.9712	24.7052	24.8113	24.9739	24.9374	24.6983	24.9539	25.1172	25.2877	25.3262	25.1083	24.7461	25.2757	25.019	24.3222	24.3024	21.4572	25.038	21.3037	13	31.3
Q88DB9	21.5502	21.7874	21.2409	22.5845	21.6626	21.8696	21.7367	22.1749	21.2177	21.0066	21.9677	21.9958	20.7686	22.3742	23.1794	22.1721	21.6368	21.7526	21.5304	21.2134	20.497	21.0267	21.3388	22.1609	8	35.5
Q88DC0	23.1418	22.9492	23.2959	23.7297	23.7631	23.8179	25.2967	25.2935	24.9997	23.7668	25.14	23.6768	23.5136	23.1425	23.2738	24.543	23.2266	23.1488	23.0933	23.9383	23.753	23.7129	23.5515	22.2007	13	65.4
Q88DC1	22.897	22.305	21.2133	21.038	22.2588	22.16	21.5655	21.3342	22.5485	22.1689	21.5152	20.9067	21.6437	21.5641	22.9829	21.6269	22.3228	21.6757	20.3801	21.8976	21.9885	21.4448	21.4774	22.2385	11	22.7
Q88DC3	24.1332	23.5442	23.4009	24.9091	25.5874	25.1368	24.7441	24.3721	25.2295	23.4338	24.2463	24.0049	23.4711	23.5327	23.4948	25.1162	24.7423	25.0336	24.0239	24.4987	24.1006	25.1412	24.7131	24.4046	19	63
Q88DC4	23.1633	21.2695	21.5789	22.4954	23.3237	23.022	22.4011	22.4115	20.6176	20.7962	21.626	22.4864	21.5277	21.9372	19.5029	22.7009	22.7559	22.5049	20.9123	21.8894	22.1786	21.5764	22.353	20.2221	9	37.9
Q88DC9	20.8747	22.3222	22.8964	22.064	21.2992	24.5176	25.6964	25.5095	25.8437	24.5376	24.8088	23.3994	22.6604	21.204	22.0422	24.2238	23.8812	24.0518	22.8005	23.0013	22.3343	23.3189	23.0721	20.3403	9	74.5
Q88DD1	21.8231	22.8214	20.5081	21.136	23.3535	22.6294	21.2806	22.362	22.5065	22.243	22.4847	20.463	20.6444	21.9252	19.8806	22.022	22.5494	21.9217	22.0864	20.9828	20.728	21.7511	20.5147	19.9397	18	37.7
Q88DD2	22.4915	20.9408	21.0296	21.9725	22.1694	21.3005	21.879	21.2271	22.1156	22.2129	21.0637	21.3546	21.7696	22.4059	20.6754	20.7675	21.3275	21.4994	22.5025	20.5618	20.7537	21.0516	21.8027	19.4948	9	39.9
Q88DD4	22.4468	20.9274	19.6682	20.9015	20.9431	22.0221	22.2081	21.5256	21.0841	21.5864	22.1805	21.3639	20.7544	22.2673	23.8492	22.1685	21.8326	21.7073	21.086	20.7339	19.4721	22.191	22.4757	23.0449	6	20.1
Q88DD5	28.6837	28.1391	27.8485	28.9883	29.1744	28.7738	28.6215	28.7148	28.3863	28.9353	28.734	28.4919	27.8567	28.3405	28.2826	29.0672	29.3324	29.4687	28.3746	28.7804	28.9446	29.2114	29.1245	28.9532	25	65.9
Q88DD6	28.3278	28.0727	27.9335	28.2583	28.6069	28.1421	27.8132	27.3083	27.8716	27.9325	27.4568	27.9156	27.9847	27.972	28.0994	28.2261	28.3241	28.3213	28.5213	28.4576	28.3991	28.3308	28.2999	28.2713	20	54.3
Q88DD7	25.3474	24.8573	24.545	25.5303	24.6867	23.6873	25.3564	25.9671	25.6602	23.4287	25.3593	24.4289	24.4815	25.0015	24.812	25.0207	24.5372	24.9412	23.6175	23.9667	24.1923	24.9291	23.9458	24.3168	18	44.3
Q88DD8	21.882	24.2776	24.8125	23.4521	21.2701	21.3984	23.4054	24.6192	24.7531	23.5937	23.9631	24.6759	24.3581	23.5827	24.0656	23.8387	23.5907	22.5332	21.4518	24.8511	24.4497	24.3008	23.2257	24.5328	27	62.8
Q88DD9	26.4335	27.4312	27.3382	26.5151	27.6466	25.9885	27.4142	26.3506	26.5582	28.3179	28.1003	28.5169	26.9233	26.2296	26.9499	29.9024	29.6096	28.7977	29.4522	29.4693	30.2196	29.4794	29.7112	29.214	27	48.4
Q88DE5	24.5791	24.9332	22.4222	25.6199	25.1385	26.0322	24.9955	25.4589	25.5982	25.8295	25.7154	25.9078	25.0304	25.3226	24.8324	26.9013	26.9023	26.4596	26.4875	26.7753	26.9411	26.8808	26.6384	27.1904	20	75.7
Q88DE6	26.5693	26.4377	26.3284	26.6384	26.8466	26.7491	26.3928	25.9534	26.4014	25.9214	26.1148	26.2764	26.2782	26.5789	26.2787	26.5869	26.2488	26.9802	26.0534	26.3359	26.5357	26.3512	26.1179	26.2186	49	50.6
Q88DE8	30.4012	30.5353	30.5114	29.7429	29.19	28.265	29.7714	30.849	29.6556	29.4055	29.6552	29.731	29.4446	30.1109	29.4317	28.8854	29.1963	27.8351	29.4109	29.3321	29.4359	28.6151	29.7751	29.8499	14	72.3
Q88DF1	31.5404	31.3636	31.0018	30.5674	30.7938	29.9285	29.8612	30.471	29.9276	30.3009	30.328	29.5543	30.8576	31.159	31.0148	30.1967	30.2829	30.0417	29.9592	29.8463	30.4095	29.8124	29.6829	30.1751	9	50
Q88DF2	22.1241	21.5618	21.9415	21.8689	23.0463	22.0447	21.2387	21.7837	21.409	21.2247	22.072	20.9333	22.3997	20.2153	19.8924	21.8401	21.6548	21.3133	21.409	21.5503	22.4198	21.9731	21.0062	22.9748	10	24.5
Q88DF4	25.6323	25.3238	25.368	25.4161	25.4941	25.2186	25.4635	25.8253	25.5116	25.3353	24.9201	24.918	25.3674	25.4632	25.2647	25.0892	24.9181	25.7363	25.039	24.9325	25.0203	24.3972	24.7632	22.6036	5	31.3
Q88DF6	26.5251	26.7769	26.805	26.9941	27.2996	27.5654	28.0174	28.1586	27.8711	27.533	28.2357	27.4865	26.9788	26.8802	26.8989	28.1734	27.9088	28.2009	27.0305	27.7592	27.8341	27.3923	27.1919	27.0812	14	63.3
Q88DF7	21.3049	20.7306	22.2369	22.1844	22.1558	22.0439	22.3893	21.4295	20.9339	21.6524	22.0418	21.5383	21.5547	22.856	19.1691	22.5782	21.352	21.8637	21.5374	20.7057	21.8087	22.1313	22.2854	21.4692	6	17
Q88DF8	24.164	22.2753	24.4301	26.1957	23.9977	24.2612	26.0753	26.4521	26.0182	26.7623	27.1131	27.6445	25.3543	25.5235	25.5845	28.1986	28.6488	25.9957	28.3021	27.6005	26.8388	29.1344	28.6504	28.2128	24	54.2
Q88DG2	21.5161	20.4923	21.9376	22.1075	21.273	21.9221	21.8663	21.0128	21.3583	21.5956	20.1384	22.1317	22.1019	20.6643	17.372	22.1268	22.0683	22.8988	22.2529	22.1298	21.3287	21.8473	21.5627	20.7229	10	44.5
Q88DG3	25.4497	25.8198	26.0648	25.8575	26.3669	26.3035	26.6926	27.0199	26.6174	25.9812	26.5413	26.0661	25.9256	25.8469	25.5763	26.0321	25.8974	26.2558	25.8596	26.5031	26.6312	26.1386	26.0692	25.3373	10	43.7
Q88DG8	22.6191	21.9016	21.2383	21.7105	21.1008	22.8586	20.5345	21.2415	21.4284	22.1466	22.1269	21.8225	21.3116	21.915	19.6162	21.2878	21.3507	22.6852	21.2386	21.3255	21.7158	22.2214	20.235	21.7359	9	20.6
Q88DH7	22.4302	22.5063	22.6934	22.3198	22.7926	21.6044	22.2875	20.9769	21.159	23.3251	25.2602	25.5838	21.373	21.8436	20.7715	20.4645	20.8026	21.9266	22.7343	25.3902	24.556	21.4809	24.9951	26.1829	21	60.5
Q88DH9	21.515	22.6578	21.1015	21.4401	21.6446	21.7423	21.1206	21.8235	21.3615	21.6673	21.7308	21.5178	21.9212	22.0073	20.4017	20.884	22.1528	21.52	23.1456	22.0467	22.7245	21.5619	21.2019	21.6653	3	21.6
Q88DI0	21.7529	22.0279	23.5631	22.0122	22.0497	21.2967	21.5803	22.1128	22.8511	21.599	22.514	22.5961	21.8938	22.0725	21.8365	20.6784	21.2575	21.7393	21.8812	21.0578	20.4616	21.5176	22.6579	22.3533	8	38.8
Q88DI3	20.7858	21.1559	21.5585	21.324	21.2498	21.816	21.4745	22.8169	21.2992	21.2375	22.3317	21.9374	21.817	21.0871	19.4263	20.5517	21.0792	21.7603	21.9784	21.8864	21.6281	23.1746	21.4294	21.8302	7	16.4
Q88DJ5	21.1603	21.271	21.063	21.4718	22.3575	21.2494	21.9213	21.7879	23.1649	22.0641	21.6004	19.8637	21.2326	20.3495	20.1191	21.6137	21.6948	21.9532	21.3116	21.4338	21.7105	20.9573	21.7245	20.9511	3	8.7
Q88DJ7	22.4757	22.6083	22.5534	21.2572	21.7088	21.5806	21.9637	22.7878	21.9194	21.4829	23.2809	21.5607	20.7529	22.2178	19.8906	20.9659	21.6492	21.9421	21.144	21.1513	21.8434	21.7553	22.4662	21.2094	3	12
Q88DJ8	21.9789	21.2788	20.2749	22.6042	22.3979	21.0877	21.7134	21.0896	21.1615	22.0855	20.5252	20.0646	21.0391	20.9241	20.7987	20.8376	21.8092	21.8342	21.3182	21.2157	21.6758	22.1553	20.5988	20.6462	6	27.9
Q88DK1	21.7233	23.1242	22.6915	21.7962	22.1059	22.6976	23.2616	23.2379	23.1787	22.7044	23.2198	23.2905	21.0739	21.9987	22.8007	23.0019	22.7885	22.8819	23.2514	23.219	23.4956	22.0714	21.0401	20.9394	18	23.6
Q88DK2	24.1115	24.473	24.5804	25.037	24.3015	24.4194	23.8553	23.789	23.711	24.4045	24.3801	24.4989	24.0176	24.7846	24.2288	24.4932	24.8212	24.7744	24.2087	23.9289	23.9932	24.3092	24.9486	24.4235	20	55
Q88DK3	27.1062	27.4407	27.0183	26.1464	26.0228	25.9997	25.5166	25.8794	25.9536	26.3815	26.0884	26.1404	26.8856	26.5831	26.9555	26.5797	26.3652	26.1717	26.0318	26.6428	26.438	26.114	26.3487	26.2637	33	62.4
Q88DK5	22.9611	21.3387	21.4664	21.021	23.1614	21.7855	22.3119	22.1011	21.4202	21.7268	22.7815	21.4087	21.7764	21.9532	20.2843	21.9186	21.8162	21.4031	22.2392	21.7571	21.8735	21.6895	21.0903	21.0052	3	11
Q88DK6	22.4906	23.0058	19.9356	23.1855	23.8667	23.6128	24.2953	22.4787	24.2728	23.4626	23.4368	23.6508	22.3856	21.0422	20.728	23.9483	24.238	23.8299	23.6081	24.1841	23.5879	21.6696	23.9432	23.9502	15	48.1
Q88DK7	20.7843	22.3299	20.8448	21.7803	22.5357	21.9628	21.2151	19.5283	21.0049	23.2296	22.2771	21.7027	21.6881	21.0342	20.9332	21.2419	22.3725	22.2644	22.3227	21.2954	20.9902	22.159	20.5971	21.3044	4	18.8
Q88DK8	21.8318	23.3801	23.2594	24.1671	25.0367	25.9489	26.5356	26.4268	26.8433	25.7549	27.076	26.311	23.8681	22.2836	23.7811	26.9469	26.2239	26.5896	25.3092	26.1308	26.1455	26.5958	26.2952	24.3991	11	74.8
Q88DL1	22.479	21.337	22.0538	20.2839	21.7954	21.0506	22.7608	21.8012	21.0486	20.6246	21.1734	21.839	21.3447	20.828	19.4661	21.684	21.6626	22.4137	22.3526	21.7097	21.8907	21.6255	21.4748	21.6555	6	26.9
Q88DL4	24.8633	25.3509	25.4026	24.7429	24.4361	22.6756	25.5061	25.5144	25.3683	25.0615	26.1488	25.9825	25.1649	25.2271	25.0299	21.6012	22.0934	22.0128	21.4445	21.0964	21.7007	21.6858	21.5977	21.509	16	41.4
Q88DL6	27.3917	26.4551	26.2954	27.0876	26.6527	26.437	26.127	26.5098	25.9269	27.0984	26.7379	26.6433	26.5885	27.256	26.8064	26.4477	26.7964	26.9187	26.3015	25.8579	25.8035	26.0338	26.3539	26.7781	9	57.6
Q88DM0	21.3845	21.88	21.7934	21.793	22.433	22.6044	21.6022	21.1764	22.3751	21.8834	21.5973	21.1791	21.3997	21.4458	22.5896	20.9719	20.3523	21.4625	20.7594	22.0978	22.4429	22.0148	21.6495	20.8835	12	38.8
Q88DM2	25.3757	25.315	25.3702	25.0249	22.2812	21.6328	25.1448	25.1731	25.0193	24.6516	24.6444	24.7355	21.809	21.6061	19.5218	24.9438	24.8683	24.844	25.1103	25.3479	26.6714	24.9264	25.3844	25.1075	19	58
Q88DM4	21.1825	19.2773	22.2254	21.9779	21.2962	20.8568	21.3181	21.7751	20.4586	20.8861	21.4959	21.8062	21.1577	23.6706	21.2616	21.446	22.1951	21.7084	21.0182	21.2183	21.7314	21.9412	21.5607	22.5083	7	42.1
Q88DM5	22.2345	21.312	21.1091	21.5693	23.4031	22.704	21.1688	21.2078	22.2429	21.3949	22.7247	21.5758	21.6353	20.5189	23.4184	20.8158	22.0775	21.2848	21.5764	21.5514	21.2171	22.2643	22.3706	21.4472	13	49.7
Q88DM7	21.6689	23.2567	20.7272	21.4271	20.906	20.3311	21.9779	23.2248	21.926	21.9229	22.2222	22.9127	21.938	21.2073	21.0448	21.3775	21.7457	21.2393	23.0999	20.4485	21.9353	21.982	21.2845	22.2503	19	55.9
Q88DM9	20.524	21.7006	21.6334	20.2973	22.1348	22.4825	22.1209	21.7275	23.3134	21.3249	22.4113	21.7927	21.585	21.9105	21.3047	21.0034	22.0386	23.2851	21.8142	21.0618	21.4549	21.9907	21.1835	23.3123	3	8.4
Q88DN0	26.0752	25.8561	25.8954	25.6723	25.9992	25.4653	21.9586	26.6645	25.5953	25.4041	25.4766	25.2342	25.8972	25.8098	25.7015	25.7378	25.8746	22.0418	25.4221	25.6865	25.7084	25.7143	25.7924	25.7578	17	77.6
Q88DN1	26.7197	26.5516	26.032	26.7062	27.1416	27.4578	26.9672	26.3782	26.9512	26.4135	26.2504	26.3744	26.3139	27.0014	26.9209	26.7844	26.8403	26.9952	26.5684	25.8867	25.6606	26.6454	26.7173	26.0507	43	42.1
Q88DN2	21.91	21.5615	20.1728	20.7204	22.2705	21.8476	22.0482	21.6284	22.5486	22.2894	20.9851	21.6332	21.3255	21.052	23.2643	21.9712	21.9604	20.0593	22.7682	22.6583	23.5975	20.9377	22.0741	21.4624	7	71.2
Q88DN4	22.4527	20.0265	21.4746	20.559	21.8094	20.9594	21.8498	22.2909	20.7572	22.1428	21.063	22.2321	21.3591	20.649	22.3499	21.8654	21.6034	22.7516	22.4461	21.5286	21.7782	20.162	20.4556	21.499	4	10.3
Q88DN5	25.0112	25.265	25.4959	24.7411	24.7627	25.3845	25.6139	25.8201	25.7526	25.6244	25.7165	25.5235	25.4218	25.0611	25.059	25.9525	25.629	25.828	25.5954	25.7328	26.0995	25.1266	24.9684	25.3458	13	40.5
Q88DN6	21.3994	21.4209	21.8151	22.4081	21.4866	21.5379	23.8753	21.7803	21.5588	20.7193	22.4093	21.2733	21.2551	20.3868	20.3361	21.6359	21.5704	21.7923	20.5466	21.4492	23.0226	20.7971	19.5521	22.1397	7	43.3
Q88DN7	26.2726	26.6123	26.5786	26.0782	26.1713	25.6039	26.0883	26.4079	25.8875	25.849	25.9073	25.7351	26.547	26.1551	26.144	24.6561	24.6185	25.024	25.06	24.9737	25.6759	24.5807	25.1407	25.0654	13	47
Q88DN8	20.8849	21.2958	20.9264	22.4212	22.5428	21.4609	21.6312	21.2176	21.994	21.3956	21.2139	20.5836	21.6321	21.8573	20.7128	22.11	21.8957	22.0673	20.6975	21.7185	21.3999	21.4021	22.2394	20.703	3	33.3
Q88DN9	23.0147	23.0024	23.8585	24.3193	23.1849	22.9603	25.6075	26.0206	25.6515	26.0452	26.7883	25.7581	23.8049	20.5182	19.1359	24.647	24.2323	23.9127	24.2522	25.4067	25.4477	24.4314	24.9971	25.4258	9	48.6
Q88DP0	22.6961	26.4202	26.2146	20.9002	21.9268	21.2467	22.3526	20.775	22.3895	20.6914	21.6446	22.6012	21.8608	22.367	19.998	22.7061	20.9318	21.1597	23.0047	21.8771	21.3526	25.1268	21.6672	24.9982	15	46.6
Q88DP4	21.5983	21.7638	23.2696	23.3016	22.1412	22.0873	25.0431	24.8133	24.815	23.3609	24.8678	24.7977	23.3671	22.9421	23.3703	22.7592	21.1578	23.7952	22.5067	23.3198	23.3606	20.8039	23.5405	21.7095	18	38.9
Q88DP5	24.8851	25.1695	25.3557	24.402	24.9971	24.7542	25.6252	25.6996	25.3551	24.8362	24.7157	25.0583	25.4749	24.493	25.161	25.5487	24.8745	24.835	24.3173	25.2049	25.2698	24.5955	24.5653	24.0391	20	43.1
Q88DP8	21.4085	20.4853	22.2115	21.4695	21.7479	21.5186	21.2025	21.9649	21.1079	21.2081	21.2405	21.4808	20.7688	20.8983	18.6042	22.9214	21.482	22.6486	21.1941	21.0713	21.1452	21.9432	21.2572	20.8858	2	14
Q88DQ3	25.1713	24.7782	25.4283	25.9412	24.8995	24.5733	22.9207	24.0672	22.9429	25.0937	22.0729	21.6506	24.581	21.5115	24.5163	24.8089	24.4201	24.2389	24.3079	24.0144	24.5114	23.6148	23.6914	24.0556	12	52.4
Q88DQ7	23.2548	23.5183	23.6782	23.0995	22.3791	20.8889	24.6063	23.9	23.7517	23.3855	23.458	24.245	23.4747	23.0594	23.4723	23.5404	21.4194	23.1345	21.7295	23.2753	23.9429	23.5875	23.9617	23.6189	14	36.1
Q88DQ8	21.6319	21.651	22.1358	21.8133	22.1105	22.2548	22.236	22.1853	22.1479	21.9662	22.0437	21.8969	21.783	21.4109	21.7362	22.2483	22.0377	22.2874	21.0173	20.7127	22.1263	21.9831	21.9151	21.0281	3	10.2
Q88DR1	21.7815	21.4525	20.9323	24.6506	21.5358	21.5976	24.8942	25.1223	24.7202	21.285	22.1764	24.6135	21.832	21.0776	20.1241	21.2591	21.6602	22.3178	21.7287	22.0476	22.2428	24.7774	21.7202	21.7797	10	40.5
Q88DR3	21.8485	19.9349	21.9141	21.4807	21.6354	19.8677	21.8859	22.1496	19.6811	22.1577	20.2976	22.4701	21.8016	22.0956	20.6049	20.3645	22.7634	21.2249	20.5033	20.4688	21.6238	24.1385	21.5556	21.5612	14	55.4
Q88DS5	21.7333	21.7627	22.4237	21.5897	21.5961	20.5514	21.5757	20.9628	22.0788	23.052	22.7915	21.5728	20.6641	21.9145	22.3849	21.876	21.471	22.4147	22.0628	21.442	20.9222	21.089	22.6117	22.3313	8	31.2
Q88DS7	22.6148	21.7887	21.3239	21.1379	20.3325	20.7979	21.3983	21.9031	21.4083	21.8478	20.4694	21.1965	20.7441	21.3503	23.2549	22.1336	22.4516	22.7436	21.7976	22.1701	20.9712	22.3915	20.2124	21.6833	7	15.3
Q88DS8	25.0352	23.7974	24.716	24.2772	22.4615	23.6875	25.8739	25.9492	25.6425	22.5483	24.2947	24.4262	23.6157	25.2036	25.1865	25.3519	24.7868	23.7412	23.5818	25.4761	23.479	24.802	25.3049	24.2948	17	41.1
Q88DS9	23.3784	23.9726	24.7695	23.79	22.7069	24.8321	25.2886	24.5077	25.0717	23.2324	23.5687	24.1075	24.1856	23.5334	23.5968	24.162	22.1126	22.6456	23.2458	23.3901	21.8325	23.3063	23.2888	22.7554	22	32.7
Q88DT3	21.7054	22.5023	21.8712	21.7862	21.9	21.883	22.46	22.1772	21.7073	21.9624	21.9035	22.2996	22.1589	22.028	21.8966	21.6394	21.0664	23.1468	20.3042	22.0942	22.4579	22.1074	21.7951	21.412	8	20.5
Q88DT5	21.4205	21.1462	22.5424	22.1176	22.2495	22.0108	21.9317	20.5153	21.9066	22.3406	20.7972	20.3842	21.0886	21.7662	19.5189	21.7757	21.9882	21.8198	22.007	21.6027	22.8552	21.5939	21.6528	20.5004	3	8.2
Q88DU0	22.6595	20.8053	21.8692	21.0991	21.0719	21.6044	21.8614	22.4022	22.501	21.7625	22.1877	20.5407	21.4281	20.8291	20.9474	22.2447	22.2383	21.6255	21.2659	21.4958	20.6463	22.1139	21.6979	21.2152	7	14
Q88DU1	28.5495	29.0175	29.1901	27.9357	28.4273	28.1753	27.9498	28.2582	28.0792	28.8945	28.3596	28.1798	28.1801	27.9191	28.5217	28.2225	28.4461	28.408	28.0773	28.252	27.9771	27.987	27.9623	27.5446	18	90.8
Q88DU2	32.0985	31.7161	31.7318	31.5905	31.6707	31.769	30.7611	30.6433	30.7821	31.586	31.1244	30.9893	31.335	31.9065	31.7647	31.5166	31.7029	31.6945	31.2459	30.9817	30.9104	31.1397	30.9982	31.4039	67	70.8
Q88DU3	25.7066	25.4036	25.391	24.5563	24.9605	24.6574	21.8935	22.1253	20.8865	24.7628	24.2306	23.6878	25.208	25.4126	25.3152	24.6681	24.6466	25.3595	24.5856	24.5658	24.1713	24.4072	24.5792	24.5862	18	39.7
Q88DU4	26.0112	25.691	26.3033	20.982	21.311	21.5146	26.1145	25.9184	26.022	25.8403	26.1159	26.3951	26.0946	25.9037	26.0683	26.1462	21.4384	25.0362	21.6558	26.8104	25.7933	26.2997	25.4549	20.3774	14	66.3
Q88DU6	29.2633	29.0373	29.1498	28.3253	28.1327	28.0548	28.0165	27.9325	27.814	27.7694	27.8822	28.1057	28.8083	28.7841	28.9312	28.586	28.3271	28.2098	28.0387	28.2465	28.2683	28.0382	28.2491	27.7994	59	55.4
Q88DU7	21.7806	21.0052	21.1614	21.2528	23.9774	22.2986	21.7149	21.3907	21.7756	21.9939	21.398	21.1289	21.299	22.2033	24.9604	21.1148	21.2239	22.3252	21.9473	21.7198	21.8503	22.6993	21.1513	22.1703	12	58.8
Q88DU9	26.6178	26.2148	26.3806	26.497	26.1818	26.0494	26.6779	26.7238	26.5288	26.7561	27.1466	26.1008	26.3203	26.1804	26.1691	26.5481	26.3153	26.4233	26.2061	26.067	26.1976	26.3827	25.9793	26.9265	7	42.2
Q88DV0	25.2054	25.5311	25.5534	24.7071	24.5165	24.5315	24.8373	25.1318	24.2787	24.4554	24.5851	24.6347	25.2558	25.4386	25.0929	24.4257	24.5849	23.7318	25.096	25.1084	25.4732	24.5419	24.6778	25.0801	6	30
Q88DV1	27.8428	27.742	27.4621	28.3615	27.9923	27.8849	27.9705	28.0033	27.8483	27.6897	27.6503	27.3893	27.4905	27.5428	27.3522	27.0892	27.6353	28.5949	27.1023	27.2445	27.351	27.1953	27.1472	27.2476	38	54.8
Q88DV2	24.2818	24.9024	24.7104	24.3249	24.3893	22.1879	24.5833	24.7152	23.9019	24.3538	20.7456	24.4268	24.5648	21.7067	24.4884	23.7191	23.4081	22.2489	23.8079	24.0739	24.2309	21.9905	21.219	21.8603	11	43.8
Q88DV3	26.5858	26.4682	26.408	26.2607	26.7604	26.1848	25.801	25.5226	25.597	25.8782	25.4775	25.5674	26.3365	26.6192	26.6183	25.8057	25.9332	26.2277	25.9154	25.3627	25.6432	25.326	25.6859	25.771	17	32.1
Q88DV4	24.9762	24.598	25.0256	25.3351	24.9294	25.0969	26.1007	25.9906	25.9746	26.0353	25.6628	26.3754	24.9676	25.3454	24.5306	24.5447	24.5448	24.8805	24.6524	24.8079	24.784	24.7978	25.1092	25.3084	14	55
Q88DV5	20.5017	21.592	21.7398	21.5959	21.2875	20.8598	22.6413	21.6001	21.1571	22.5939	21.2186	21.1413	22.7531	20.5027	25.6232	22.3764	21.897	22.2998	22.6952	22.2925	22.2532	21.571	21.0756	21.604	6	42.4
Q88DV6	28.0705	28.0134	27.7305	27.7314	27.8092	27.5696	27.2311	26.8833	27.3043	27.8387	27.8906	26.8913	27.9366	28.6574	28.3838	27.8593	26.3617	26.1661	27.7003	27.4771	28.2879	27.6055	28.1479	28.4729	29	53.8
Q88DV7	30.0288	29.7928	29.6728	29.1808	29.1878	29.3789	28.8791	28.7825	28.9605	28.8795	28.7552	28.7229	29.4939	29.6365	29.7319	29.6602	29.6876	29.8413	29.5533	29.2137	29.4634	29.1667	29.2227	29.3371	53	63.6
Q88DV8	25.9427	24.7947	24.6171	25.849	25.5799	25.2141	24.7494	25.1431	24.5406	25.6425	25.4637	25.2455	24.8478	25.8523	25.4914	25.0846	25.198	25.2417	21.5384	24.6447	24.4948	24.9004	25.0521	25.2752	7	50
Q88DW0	26.439	27.5418	27.5689	25.2342	24.7588	24.725	27.0979	27.8139	26.6968	26.6357	26.3324	26.8908	27.9817	26.6979	25.8881	26.4318	26.3779	26.0388	26.1388	26.9897	27.436	26.5147	26.8454	26.2527	36	55.8
Q88DW4	24.9733	25.8604	25.9428	26.0651	25.8769	26.3114	26.1064	25.062	25.9378	26.284	25.7567	26.4544	25.9413	25.4367	25.5246	26.654	26.9412	26.804	26.7075	26.906	27.0532	26.7846	26.6218	26.5681	44	47.2
Q88DW6	22.2078	20.3639	20.9158	21.4802	21.5454	22.0856	21.8471	21.2008	21.67	22.6295	20.7372	22.2187	21.2671	22.8477	18.4813	21.0528	21.0564	21.0847	21.7351	22.1035	21.6661	21.6015	23.5392	22.2176	21	44.3
Q88DW7	26.8547	25.5672	25.5861	26.7307	26.98	23.181	25.9621	25.5749	21.082	26.5229	25.5647	25.9762	25.9223	26.44	26.2496	21.3603	27.0848	26.3502	26.456	25.7754	25.5107	26.2137	25.9529	26.1036	4	44.2
Q88DW8	22.8565	20.7202	21.2552	21.6918	19.9769	21.1935	24.4912	23.8469	24.3138	21.273	23.8301	21.6917	19.7166	22.3091	20.0856	22.0936	21.3682	21.0195	21.9366	20.8227	20.3729	21.2241	21.0153	22.1945	13	49.8
Q88DX1	21.4995	22.1031	23.8123	21.5549	22.2397	21.8082	24.3277	21.6198	23.8138	21.1676	20.6748	23.5847	21.2475	21.2272	19.4214	21.6136	22.2837	21.0493	21.5625	21.5244	21.6964	21.8225	24.0293	21.3598	24	47
Q88DX2	24.488	21.6018	24.0547	21.1176	23.046	21.1008	21.289	24.954	24.5505	22.2072	24.5966	20.6224	23.6364	24.1602	24.0236	24.1113	23.9499	21.7625	21.4582	23.6246	21.9052	20.6765	21.5209	23.8707	17	37.5
Q88DX3	21.34	21.9174	21.2132	21.4089	21.7531	22.9861	20.7255	21.5247	20.9211	22.1396	22.5518	21.5046	20.9398	20.6481	19.3482	21.81	20.9726	20.7705	22.1342	20.732	20.7635	23.0402	20.6973	21.3663	8	9.5
Q88DX4	22.3851	22.3816	22.1513	20.7384	21.845	21.1602	22.9943	21.5214	21.6739	21.9108	21.7366	20.602	21.8218	21.6166	20.0242	22.2073	20.8521	21.0492	22.3846	20.384	21.0514	21.5216	22.0689	23.3289	6	21.3
Q88DX5	27.407	26.702	27.0007	26.5733	27.3075	26.9666	21.2277	26.4651	26.4957	26.8832	27.1786	26.4314	26.7898	27.2371	27.1488	26.6549	26.6484	27.0661	25.8504	25.751	25.7427	26.2915	25.8703	26.6342	11	54.7
Q88DX6	21.5943	21.8013	22.3662	21.7891	21.789	23.0225	24.8698	24.0397	24.8153	23.0707	24.4549	24.0549	21.7569	22.0442	21.9294	23.0303	22.6184	21.8243	21.3126	23.0662	22.0158	22.9954	21.1891	21.486	8	24.4
Q88DX9	26.1967	26.9475	26.7525	27.4296	28.0961	27.7037	27.5186	27.7063	27.5324	28.5	28.7895	28.1004	26.706	26.604	26.737	28.2438	27.9919	28.0134	27.981	27.9061	28.0343	27.9116	27.9349	27.5933	15	56.8
Q88DY1	23.7298	21.2973	23.4488	22.6667	20.9698	21.5869	23.6678	21.0143	23.1835	23.1968	23.5491	23.9017	23.392	21.7959	19.7773	22.981	21.2046	22.3868	21.5088	22.0504	21.2331	21.4795	21.2557	21.0505	8	38
Q88DY2	24.3047	21.9995	21.3929	22.3826	24.9925	22.349	22.2738	24.1206	24.2385	22.0406	24.6786	24.3805	21.8285	21.3174	20.6162	21.5091	21.4377	20.1931	22.8174	20.9667	21.7854	22.3678	24.6592	21.1775	9	39.5
Q88DY3	24.4423	23.5346	23.3732	25.7475	25.6543	25.1712	21.2444	25.7437	25.2398	25.6358	25.7844	25.9193	24.6137	25.0424	24.3657	25.6049	25.7653	25.8577	25.6617	25.4679	24.9693	26.325	25.5714	25.4185	8	59.8
Q88DY4	26.372	26.6084	26.7312	25.8247	25.7298	25.8151	26.9327	26.4207	26.6148	25.909	26.0429	26.2388	26.3634	26.1696	26.4932	26.4031	25.8992	26.0332	25.4234	26.2019	25.9099	25.5583	25.9559	24.6829	18	46.2
Q88DY8	27.7786	27.493	27.8176	27.7352	27.8182	28.3003	27.7546	27.6326	27.6337	27.3599	27.3231	27.1159	27.667	27.8376	27.7637	27.6854	27.4619	27.9022	27.1682	27.356	27.4827	27.1487	27.1704	27.1733	35	55.4
Q88DZ0	26.922	27.4095	29.744	25.2748	25.271	24.4479	25.0766	24.3999	25.9163	26.8383	26.4679	27.468	29.5309	28.3006	27.384	26.087	25.938	25.9032	28.3369	28.8432	29.1918	27.3141	27.3266	27.7195	18	54.1
Q88DZ4	22.2383	20.7259	22.2779	21.3753	22.0874	21.664	21.4746	20.7921	22.4392	22.1598	21.0956	22.0225	21.6946	21.0373	19.9039	21.2035	21.4485	21.3345	22.111	21.2103	21.9788	22.0158	21.1705	21.7296	8	9.4
Q88DZ5	20.6956	21.3496	20.4353	20.8001	22.912	22.0838	22.1121	21.4063	22.873	21.7678	23.1692	22.3629	20.7525	20.5016	18.7518	21.095	21.9987	21.6689	21.5278	20.7623	22.5548	21.6214	21.3224	21.1941	2	1.8
Q88DZ9	21.6304	21.3368	20.2062	21.4884	22.2235	22.0381	22.0355	21.9757	22.0729	21.1859	21.4664	21.2662	20.8554	20.9109	24.1561	20.6312	21.8981	21.8924	21.336	22.4866	23.0087	22.2706	20.6623	21.1312	6	49.4
Q88E01	26.572	26.6755	25.8046	25.4067	25.5689	25.6913	24.7137	24.77	24.891	26.2492	26.2592	26.7464	26.6127	26.2715	26.8135	26.454	26.4746	26.4431	26.5648	26.1866	26.2837	27.1794	26.7767	26.8602	27	51.6
Q88E02	25.3337	26.9774	25.5598	26.3416	25.6059	25.5322	26.9846	27.4315	26.9827	26.8975	27.5007	27.7161	26.9863	25.9158	26.8829	27.2276	26.4242	26.207	27.1541	27.8055	27.5966	26.9755	27.6549	27.1155	13	69.2
Q88E09	24.9652	23.7915	24.6485	25.4333	22.9694	23.575	22.4296	23.2698	23.8642	23.7894	25.4283	25.1565	24.5395	25.1389	24.3248	25.0707	25.6995	26.2095	25.259	25.7571	25.5362	26.5675	26.2471	26.5966	23	47.7
Q88E10	21.0811	21.2578	24.201	26.5188	27.0116	26.182	26.0705	26.0387	25.9036	25.9251	25.9906	25.8414	24.149	24.8528	24.2931	25.7654	26.0319	26.4979	26.0209	25.9287	26.2393	26.0719	25.8623	26.0308	30	57
Q88E11	21.8338	22.2799	21.4066	21.0882	21.5986	22.72	25.3758	25.1358	25.3797	20.7703	25.5556	23.7588	21.367	20.83	19.4093	23.8647	21.8643	22.3815	21.5487	22.4246	22.462	26.0093	25.1641	22.594	13	44
Q88E20	21.239	20.9426	22.3627	21.546	22.6034	21.7928	21.5551	21.7086	21.5652	21.6801	22.0748	21.1382	20.8089	21.7207	20.4754	21.7192	21.4947	20.8676	22.6752	21.5037	21.3273	20.3687	22.2013	20.2896	8	28.6
Q88E22	23.2647	22.1691	21.6204	24.5873	23.5123	24.0388	22.4504	22.4861	22.0682	23.9011	23.0903	23.2634	22.6106	23.6876	22.9709	22.5768	23.1973	23.9523	23.0747	21.9314	21.9282	22.9464	23.0324	22.8888	14	56.6
Q88E29	21.5189	23.251	24.1848	21.8729	22.8478	23.0534	23.0881	22.9623	23.0975	22.15	23.6967	22.7315	23.6077	22.9899	23.2452	22.5366	22.0475	22.4943	22.9114	23.1246	23.3073	22.3937	22.8056	19.7784	10	25.4
Q88E32	26.5182	26.7025	25.7107	24.8555	24.5052	24.5673	25.0176	25.4452	25.0994	24.708	24.795	24.35	26.7087	26.7062	26.4957	25.4895	25.0393	24.3663	25.4747	25.6093	26.2933	24.6776	25.2793	24.4963	16	52.3
Q88E33	26.5863	26.8932	27.3129	26.5053	26.4072	25.629	26.7971	26.5154	26.5576	27.0434	26.6645	26.8737	26.8689	26.3874	26.495	27.5584	26.8278	26.7909	26.7872	27.6734	26.7924	27.3002	26.8045	26.7929	31	71
Q88E35	21.5659	21.4901	21.7553	22.1107	22.4421	22.2428	21.2924	21.7851	21.4742	22.9714	22.6889	22.7065	22.6032	22.0238	20.5425	22.0224	21.9281	22.6734	22.6773	22.1388	21.679	22.0216	22.8929	23.0823	9	75.5
Q88E39	22.4318	20.7628	20.5258	24.9611	24.6637	25.0287	25.7044	26.1355	25.6865	26.3209	26.5836	25.6173	21.7361	22.1206	19.7671	21.7485	20.4775	22.024	24.0654	21.8129	24.0677	23.9681	21.1635	24.8652	6	52.1
Q88E40	24.9554	26.2328	26.3906	21.1375	21.8378	20.4995	26.3354	26.449	26.3408	21.6594	25.3956	25.1781	25.169	24.541	24.9914	24.3763	21.4619	23.8615	23.5708	21.5027	24.2507	23.9996	22.07	21.9917	6	39.1
Q88E47	25.5173	26.5453	25.6693	23.8327	24.3115	23.8794	22.8163	22.3785	22.7271	24.9665	24.0837	24.6671	25.9659	26.0523	25.9377	25.0591	24.4813	23.2628	24.0026	24.19	23.9329	23.0006	23.2186	23.9242	7	29.8
Q88E48	25.0154	26.5949	26.0519	24.3776	24.4649	25.1534	25.9882	21.4057	22.1453	25.0131	26.1189	25.9271	26.2729	25.629	25.653	25.9529	24.8497	21.9109	25.3105	25.4916	25.2399	21.9905	24.6651	24.8206	12	30.2
Q88E49	21.6499	21.8974	22.277	21.9354	21.5534	23.3939	21.7562	21.5956	21.9084	21.8564	22.7608	21.5992	21.1759	25.204	19.3225	20.5365	21.1633	20.7537	21.3997	21.1613	20.5919	21.1127	21.4431	20.473	5	30.5
Q88E51	21.6844	20.418	22.0329	20.6168	22.0087	21.5936	22.4408	21.1262	21.0099	21.6075	22.5362	21.3336	21.4845	21.7521	20.6342	22.0251	20.6335	21.4462	22.2793	21.3537	21.7354	22.0243	22.1085	21.578	9	30.7
Q88E52	24.2895	23.7311	24.3637	23.7263	23.0576	20.6209	24.0327	24.2179	23.7754	21.1194	20.2699	21.4352	23.8993	23.8683	23.6222	21.0769	22.3107	21.9338	20.5701	23.6467	22.0379	22.1318	21.6611	21.3991	5	64.4
Q88E61	21.2144	22.5673	22.607	22.353	22.4635	21.9581	22.1467	23.2679	21.3759	21.554	21.8057	21.3772	21.4528	21.5621	19.8937	21.9841	21.4396	21.956	21.7988	22.1894	20.7593	21.6467	21.2377	22.1484	6	23.9
Q88E65	21.4002	21.2529	21.5821	20.4974	21.1477	22.6343	21.802	20.7637	22.2187	24.2837	25.0987	24.9194	20.7566	21.8255	20.4972	20.5688	20.8547	22.2318	23.7615	23.8826	23.2331	21.4122	23.8211	21.8834	10	36.6
Q88E72	20.8084	20.2178	20.7764	20.0403	22.7733	22.0517	21.9799	22.6348	22.1125	22.1821	21.5035	21.6892	21.1389	20.5227	23.0226	21.736	22.4089	22.922	21.0569	22.426	21.2542	20.8446	22.1634	22.4418	5	13.2
Q88E75	23.8221	25.3055	25.3488	23.7097	24.4522	23.9781	25.1125	25.2958	25.2106	25.2239	25.5157	25.1901	25.6794	24.0652	25.2683	24.7426	24.496	24.432	24.4655	25.1082	25.0616	23.9915	24.319	24.7159	13	37.1
Q88E80	22.6122	21.2731	21.744	21.3968	22.3825	21.9779	22.7259	22.2679	21.8881	22.3535	22.1491	21.3054	22.0586	22.0346	20.2576	20.7798	21.944	21.8893	21.5125	22.0809	21.2223	21.6553	21.5267	21.9968	10	26.4
Q88E83	21.5182	22.8238	22.1027	21.9928	21.0878	22.6658	20.6604	22.3076	21.1998	22.3548	21.9217	22.5231	22.28	22.2149	21.8123	21.5193	22.0707	22.5027	21.4245	21.7985	21.6152	21.7518	21.0303	22.1964	10	20
Q88E84	21.7747	22.4173	22.5213	21.669	21.1459	22.0275	21.8741	21.3126	21.6136	21.8871	21.3526	21.3743	21.4453	20.5178	19.2312	22.1643	22.1513	21.5744	21.3361	21.5643	21.7638	21.9337	21.0728	17.6041	3	16.4
Q88E91	21.6605	20.7206	20.645	21.9056	21.5652	22.3447	20.9609	22.1105	21.9012	21.566	20.4072	21.5914	21.1723	20.5712	24.0571	20.8915	22.3513	22.0465	20.9573	21.5341	22.0849	22.3418	21.0848	22.5385	3	12.1
Q88E92	21.7966	21.9905	22.351	23.0658	23.276	24.1456	24.1847	23.7968	23.759	21.0741	22.973	22.1974	21.1573	20.4295	20.7486	23.2474	22.9095	23.4806	20.5936	21.3995	21.6867	22.8535	22.4174	23.0277	8	27.3
Q88E93	25.7126	26.2904	26.2061	26.2022	26.4864	25.6733	27.1309	26.7073	26.9004	25.5414	26.1056	26.3675	26.2037	26.3363	26.311	25.8414	25.6492	25.3515	25.8611	26.0709	26.4538	25.2804	25.4696	25.6376	15	48.8
Q88E95	27.6107	26.459	26.0537	28.3722	27.6299	27.9929	27.2497	27.4862	27.0551	28.5398	28.1119	28.2063	26.2561	27.4788	27.0806	27.8287	28.2039	28.0657	26.626	25.0501	26.0959	28.0254	27.9683	27.3883	13	70.1
Q88E96	24.3171	24.2683	22.8701	24.1	24.6794	24.4105	21.9229	20.4286	21.205	21.3457	21.9329	22.5972	24.0376	24.4046	24.2434	24.2513	24.6707	24.7497	23.961	24.515	24.2598	24.2372	21.5846	22.1831	17	54.3
Q88EA1	21.9328	20.9987	20.123	22.1714	21.5322	20.9363	21.0871	21.142	20.4017	22.4782	21.2944	21.2689	21.7735	20.2758	21.4797	21.6536	21.3558	21.5154	21.4443	21.2945	22.3474	22.3426	21.3384	21.1021	11	21.5
Q88EA3	21.7349	20.8465	21.4275	21.0655	22.247	21.6637	21.2345	21.7431	21.453	21.1174	22.994	21.9365	20.5372	21.8868	23.2825	21.8479	21.7066	21.6799	22.043	21.0876	20.0762	21.7323	21.079	22.6108	8	33.5
Q88EA4	22.1127	21.2177	22.4255	22.5968	22.5274	22.1458	21.5165	22.0106	20.5286	21.6331	21.4283	20.7788	21.3273	20.6734	19.4655	22.0075	22.6515	21.973	22.1517	22.5427	21.6224	20.8062	22.2657	21.6922	5	48.4
Q88EA5	21.3012	22.3427	22.3333	23.746	24.3876	24.1476	23.6699	24.5879	23.0283	28.4681	26.6016	28.5243	21.8079	20.5236	18.9274	24.3113	24.7267	25.9969	25.8543	25.4865	23.9496	28.5578	28.2007	27.2003	4	52.5
Q88EA7	22.5369	22.0195	22.0325	20.7004	21.7662	21.36	22.933	21.5575	22.9808	26.3861	21.8655	21.9	19.9686	20.2381	20.1802	21.4426	21.8183	21.6468	22.166	22.561	22.4396	22.3681	20.5712	21.207	#N/A	#N/A
Q88EB1	22.376	20.4067	22.3407	26.4591	22.1692	26.5685	21.8705	21.5542	22.4812	26.1694	21.7333	22.9427	22.5303	21.4159	18.9134	25.71	26.0312	26.0243	22.0781	24.9325	22.2792	21.539	21.9649	26.0735	6	56.1
Q88EB3	22.2087	20.9499	22.0754	23.0724	20.9751	22.3138	21.2358	21.5708	20.6938	21.713	21.4687	22.1896	20.3142	21.0789	18.2091	22.1583	21.3984	23.1307	21.5761	21.6503	21.2289	22.1697	22.016	22.8503	4	11.3
Q88EB4	22.2569	21.2466	21.1396	21.7543	21.0031	20.806	21.9549	21.5749	21.3611	21.0105	22.02	21.9696	21.4234	20.6367	19.1162	22.1124	21.9755	21.2916	21.306	22.0831	19.7294	21.9766	20.3749	21.5276	5	46.8
Q88EB6	23.3487	23.2452	23.0641	23.2954	23.2332	23.4666	23.3689	23.2915	23.7374	23.0468	23.217	22.8586	22.6572	23.1816	23.2442	23.329	23.2548	23.5431	20.9808	21.4768	21.0154	23.0584	23.0632	21.5294	10	24
Q88EB7	26.1483	26.0011	25.9911	26.1077	25.7095	25.6561	25.3177	25.2538	25.305	26.1399	25.7007	25.4123	25.4473	26.0806	25.9438	25.7475	25.8324	25.9233	26.4887	26.025	25.8371	25.5878	25.2522	25.9756	24	48.8
Q88EC0	25.0835	24.6527	24.6478	24.2929	24.4518	24.3872	24.6959	24.771	24.4686	23.9478	24.225	23.9449	24.4435	24.5077	24.6974	24.3854	24.3535	24.5956	22.3926	24.3884	24.5141	21.1039	24.2369	21.7836	29	26.1
Q88EC1	26.9731	27.3178	27.137	27.732	27.7933	27.9603	28.1584	28.0719	27.8582	27.8425	27.9861	27.5667	26.8965	26.7752	27.0484	26.6101	27.0646	27.1272	26.7222	26.8846	27.152	26.543	26.9275	27.381	17	51.5
Q88EC7	22.2409	20.3222	21.6689	21.5163	22.6581	22.3458	21.5865	21.3409	23.8535	23.5791	21.6221	21.7701	21.6762	22.0294	23.5204	21.7747	20.5843	21.2543	22.0226	21.5744	21.6419	22.5115	20.7672	20.8011	11	40.7
Q88ED0	22.1515	21.8985	21.9542	21.7777	21.0085	20.6079	22.7696	22.518	21.557	22.4111	21.6801	21.9158	19.9889	20.5275	19.9427	20.7848	21.5265	21.1682	22.6227	22.5585	21.3359	22.3815	22.6638	21.9797	12	21.1
Q88ED3	21.4327	23.55	23.1478	22.5885	21.7506	22.8994	23.4401	23.2587	23.1924	23.3051	23.7041	23.8162	21.1123	23.0184	23.1325	23.4807	21.3465	23.5237	24.3822	23.6585	23.3407	23.8974	21.6111	23.577	21	54.3
Q88EE2	22.2419	20.5097	21.2664	21.7022	22.2046	22.1194	21.1536	21.6422	23.7517	24.0346	24.117	24.0353	21.4507	21.7368	20.1303	21.056	21.423	21.1667	21.8386	21.5898	22.2192	23.3693	23.2816	21.8088	9	30.9
Q88EE4	22.8353	21.9933	22.026	20.9026	24.6956	21.8916	21.7518	22.0839	20.3666	22.2425	25.066	25.7356	23.9547	21.0034	19.1348	26.0074	25.1768	24.6564	24.8656	25.6943	20.9226	25.5978	25.9058	21.2769	17	39.5
Q88EE6	22.7386	21.9316	22.0739	20.806	22.4583	21.3191	22.1434	22.1976	22.2027	20.089	22.5542	22.5987	21.5556	23.736	19.2607	21.8345	21.108	21.1889	21.4828	22.0236	19.8717	22.1237	21.0089	22.9498	9	24.1
Q88EE9	21.8051	21.7491	21.5597	22.7312	21.9441	22.4567	21.1819	21.7999	21.0514	21.8752	20.7832	21.6627	22.3678	21.3033	20.4093	21.2867	22.0425	22.2957	20.8044	20.4998	22.4365	20.8854	21.0257	20.2467	8	12.2
Q88EF0	22.1246	21.3227	21.5125	21.3289	22.1669	22.7566	22.0564	21.781	21.3786	21.1697	22.4088	22.3089	21.9382	21.8021	17.504	21.9751	21.4969	23.3689	21.3548	21.3541	22.3495	22.2756	20.9387	20.4448	6	43.4
Q88EF1	21.2426	21.088	21.6065	21.3885	22.5846	22.5457	21.6109	21.093	21.1824	22.2696	21.649	21.97	21.5876	22.0501	20.8372	21.8668	21.5537	21.6927	21.692	20.8056	21.0008	21.5634	20.6608	21.2966	3	4.1
Q88EF7	22.2507	21.9427	20.9368	21.2995	22.4975	21.6533	21.2308	22.7716	21.7843	21.9081	22.2397	20.9099	20.8394	21.6309	19.7013	21.7659	21.9773	22.3286	21.4895	21.9982	20.9197	21.3511	20.9697	20.1672	5	22.1
Q88EF9	27.1602	27.6138	27.4258	27.4129	27.8572	27.7764	27.6975	27.6039	27.7288	27.8389	28.0631	27.9346	27.3494	27.0045	27.3945	28.0975	28.3024	28.0066	28.0964	28.2785	28.6213	28.0251	27.7537	27.6886	13	60.5
Q88EG0	20.6162	21.3019	20.8178	22.4552	22.9192	21.4711	22.0108	21.9371	22.1251	20.6061	23.1078	21.2326	20.7411	20.4766	21.4223	21.8233	21.3511	22.208	20.678	21.2178	21.1002	20.1796	21.2139	22.1825	4	13.7
Q88EG1	23.532	23.4783	22.7053	22.6995	21.0696	21.8333	21.8988	22.3968	21.6192	22.1354	22.6506	23.1645	23.0198	24.3384	23.3047	22.4737	22.9472	21.176	22.09	22.5581	22.046	22.2639	22.3497	21.5492	5	34.1
Q88EG2	21.9588	20.768	20.6351	23.3497	22.5102	21.506	22.2013	22.731	21.4222	21.4115	20.5429	21.1218	20.3466	21.175	22.2116	21.6346	21.6488	22.12	22.2792	21.6321	21.1344	21.1465	20.459	22.3209	7	34.2
Q88EG3	21.9668	22.4818	22.4532	22.6208	21.4136	21.5346	22.4765	23.5551	22.3209	23.8	23.1757	23.1615	22.212	22.1622	22.398	23.9255	20.3613	23.5932	23.4654	22.7788	22.4021	23.3055	23.4185	23.1744	2	15.5
Q88EG7	23.2081	19.8377	20.6131	21.3623	21.784	22.4075	22.075	22.1156	21.1996	22.4373	21.8606	21.0904	21.3064	21.0988	21.0425	22.0762	20.8432	22.4649	21.0686	20.5938	21.1339	20.8763	21.5019	22.3797	3	12.9
Q88EH0	23.6736	24.3038	20.8979	21.8271	22.5807	21.8169	21.6092	21.5872	20.5465	22.4627	21.8723	21.0539	23.4043	23.6057	20.3561	21.638	21.502	22.0579	23.2601	22.2636	21.2147	22.6519	20.4732	21.4353	9	11.5
Q88EH2	27.2328	27.2916	26.1507	25.6388	25.2901	25.4465	24.4332	24.8173	24.3315	26.3452	25.403	25.6839	26.9022	27.2911	26.9853	25.981	25.9592	25.5163	24.6491	25.6387	25.3916	25.2278	25.6702	25.2871	12	85.6
Q88EH3	22.2118	22.5437	22.974	21.6263	21.917	20.6117	22.9392	20.8881	22.4317	21.0108	22.2458	20.6511	21.1055	21.0315	20.2695	22.5234	22.7952	21.0752	21.6404	21.3741	22.2903	21.2041	20.74	20.3865	6	32.8
Q88EH6	26.4839	26.0677	26.9149	27.1445	26.8764	27.1299	25.9378	26.4185	26.7903	25.8481	25.0008	25.7189	26.2941	26.3472	26.0316	26.9769	27.0685	28.3619	26.9636	27.0433	27.1893	25.3523	26.4629	26.4567	31	54.5
Q88EH7	22.7066	21.8349	20.6694	22.0285	21.6807	21.1948	21.923	24.9277	24.6051	22.1538	25.0545	25.7553	22.1478	21.1476	19.7864	21.6376	21.9209	21.4896	26.4623	22.0145	26.1798	27.4819	27.6933	21.5798	19	69.7
Q88EI0	23.3964	23.8198	23.4096	23.6605	23.2128	22.0622	21.9911	22.2212	21.6144	23.5422	21.9399	23.6494	24.0139	23.775	23.4775	24.3468	24.1182	23.4946	23.4973	24.0802	23.9121	24.0893	24.1858	23.9122	13	52.8
Q88EI2	21.8486	24.1275	21.9586	24.2453	23.4895	22.0225	24.6168	24.7624	24.4185	23.9562	24.0773	24.7497	20.5844	21.5768	23.2862	24.3382	21.1174	21.8551	21.3993	24.3719	24.0633	21.7895	22.4884	23.1136	7	26.5
Q88EI4	21.1031	21.4225	21.7172	22.1766	21.6083	21.1452	23.1405	23.0615	23.9656	21.7705	23.7283	22.9971	21.3246	21.5816	20.5379	22.327	22.9019	22.367	22.7831	22.8024	20.9641	21.1474	22.7286	22.3185	6	19.3
Q88EI5	25.9492	26.3358	25.5055	25.3284	25.0053	25.0888	25.3865	25.1433	25.463	25.0611	24.9013	25.31	25.8112	25.5663	25.9807	25.6015	24.9124	22.4418	24.7956	25.1764	25.1363	24.9515	24.5289	24.8435	17	51.9
Q88EI6	26.5365	27.0881	27.0157	26.765	25.3847	24.8115	27.0908	27.1046	26.9836	27.1561	27.4062	27.254	27.0173	26.7847	27.184	26.5658	25.2127	25.481	26.1104	26.5244	26.969	20.6922	21.3485	26.8123	3	35.4
Q88EI7	21.2097	25.0023	24.9839	25.8259	25.2335	26.0709	26.1154	26.0624	26.0431	25.2454	25.6056	26.0193	25.2638	24.8172	25.279	24.9382	24.9046	24.5426	25.0687	25.2031	25.2591	24.4836	24.951	24.9259	15	51.3
Q88EI8	29.2907	28.7971	28.7446	28.7565	28.9135	28.9463	28.2238	28.2675	28.1388	28.5171	28.4751	28.4643	28.5924	28.955	28.9247	28.885	29.187	28.838	28.7536	28.4862	28.352	28.6742	28.7232	28.7162	47	60.6
Q88EI9	27.6089	26.0061	25.8077	28.0466	27.2034	27.3347	22.4658	26.5462	26.6259	27.0699	26.804	27.3155	26.3191	27.4951	27.3821	26.3246	26.6312	21.4852	26.7085	26.0022	26.0117	26.4528	26.7929	26.6036	22	67.9
Q88EJ1	21.1927	22.2783	21.9562	20.1869	21.8471	21.452	21.1197	21.8559	21.7465	22.5208	21.982	21.2676	22.1703	21.8442	19.9175	21.481	21.5357	21.5099	21.9868	22.0406	21.1526	21.7554	22.73	20.5868	11	32.7
Q88EK2	21.562	21.625	21.8634	22.6035	21.3741	21.0835	23.0025	22.3699	22.6206	22.172	22.0431	21.1788	21.139	21.7192	19.4421	21.2947	20.9644	22.012	22.4336	21.8039	21.2435	22.0225	21.7161	21.2002	11	40.6
Q88EK4	22.8175	19.8709	21.7342	21.5883	21.7515	20.5685	22.0557	21.2496	21.0299	21.9585	21.0215	21.7459	21.1108	21.8388	20.2532	21.7247	23.4832	23.5336	21.2156	23.2471	21.2501	21.3577	20.8551	21.5208	10	17.3
Q88EL4	25.9484	26.4837	26.8305	26.5241	26.8113	27.3885	26.6697	25.455	26.615	26.1193	25.4586	26.241	26.952	26.7604	26.9432	25.6983	25.7084	26.9416	25.5323	25.6969	25.8698	24.3182	24.8209	25.3911	39	57.2
Q88EM6	20.9171	22.5197	21.797	21.0161	20.7565	20.5012	20.5498	20.9566	20.6881	21.4309	21.2389	21.1695	22.8252	21.0534	20.3295	20.6702	22.9792	23.0069	22.6376	20.9783	20.4084	23.4473	21.923	21.6468	12	55.6
Q88EN2	22.0899	21.4712	21.3436	21.6336	21.1621	22.2809	21.795	20.7914	21.1021	22.4468	21.662	22.2704	22.473	20.9684	18.5638	20.5602	21.8525	21.4367	20.5579	21.2469	21.7551	21.1199	21.9156	21.3607	11	29
Q88EN3	24.8074	22.7308	24.5832	26.7915	26.0581	26.8282	26.0493	26.206	26.0638	25.8141	25.4926	25.828	22.6126	22.2019	22.1727	20.9881	21.0536	23.4459	22.9195	21.7541	22.3284	22.542	23.2349	24.4397	21	60.9
Q88EP7	21.263	20.8821	21.0653	22.1436	22.6868	22.0139	22.365	21.5404	21.427	22.4601	22.3652	21.5291	20.4497	21.4818	21.7067	22.8212	21.6419	21.9614	20.9266	22.6311	20.8105	22.0149	20.77	21.8398	4	42.3
Q88EP9	22.5398	21.6232	21.4625	21.1684	20.7386	22.0205	22.2854	21.2819	21.3429	21.8348	21.4506	22.1789	21.5829	21.7441	21.2292	21.8175	21.7656	21.378	22.0454	22.9929	21.2416	22.247	21.7839	21.2337	5	13.7
Q88EQ0	26.1029	27.9114	26.5146	20.7487	25.3049	25.7217	25.3303	25.8617	26.4387	25.9487	26.6516	27.1695	26.7705	26.6006	26.9932	25.3697	25.268	23.3418	26.761	25.8794	25.668	25.4173	25.4635	24.81	23	59.3
Q88EQ2	24.9775	23.9665	23.7444	23.8916	22.8248	23.389	23.4113	23.8341	23.8337	24.6281	24.423	24.688	23.9098	23.7059	24.517	24.5827	24.0415	24.7128	24.1745	24.7114	23.8536	24.5268	25.3118	23.4342	22	61.2
Q88EQ6	25.7618	25.8631	25.755	25.9811	25.3851	25.8004	25.6778	25.657	25.7448	25.9991	26.1704	25.8566	25.0006	25.9155	25.9311	24.4296	23.9833	23.8127	23.6698	24.3754	23.8007	24.2239	24.6115	24.4402	21	82.2
Q88EQ8	21.5876	21.5388	22.9172	21.4001	21.2611	22.8788	22.2978	21.4545	21.5235	21.443	22.4183	21.9211	21.7776	23.1618	20.6621	20.9034	21.9861	20.941	21.7541	22.214	21.4931	21.9851	21.5055	20.9333	8	80.8
Q88ER0	24.7267	24.9779	25.4649	25.5279	24.9922	24.8269	26.5548	26.4941	26.7283	26.2612	26.9929	26.3706	25.5214	24.6607	25.281	25.5485	25.97	26.0746	25.8876	26.4285	26.3327	25.7587	26.0542	26.2948	16	57
Q88ER1	21.6513	22.8372	24.2162	24.9231	24.4048	24.5911	24.7434	21.8519	24.6395	21.0784	21.3129	24.6312	23.8907	24.209	18.3243	24.211	21.3672	22.0255	21.8816	21.1034	21.039	20.5858	22.3595	21.4971	9	32.7
Q88ES4	26.9195	26.997	26.8873	27.2003	27.2704	28.0726	27.8969	27.9008	27.5644	26.528	27.6697	26.6319	26.9533	26.9037	26.6479	26.0915	25.8537	26.5868	25.5688	26.1414	26.4908	25.2805	25.9734	25.9638	14	45.6
Q88ES6	24.5865	23.3566	23.5678	23.9863	23.9012	23.7784	22.5621	23.4207	22.7496	22.8264	21.9047	21.8713	23.4783	24.196	23.8418	23.1853	22.9358	24.3916	21.2988	20.5505	21.4446	22.125	21.1473	21.7475	8	77.2
Q88ES8	20.8047	20.9652	21.7605	21.4599	21.8146	21.8089	21.404	25.4823	21.1174	22.2879	22.4144	21.773	21.8088	20.883	20.9035	22.719	21.4677	21.3198	21.6609	22.5147	20.986	23.3265	21.659	21.5159	8	55.7
Q88ES9	24.6625	23.5584	23.8061	22.5368	22.4108	22.174	20.9346	21.3636	20.899	22.457	22.4118	22.1626	22.2356	21.6259	21.1655	21.6474	21.9077	21.9843	21.749	21.3085	21.3912	21.3184	21.3777	22.0401	4	40.2
Q88ET0	24.2346	21.1902	25.564	24.5461	24.4857	24.5115	26.8254	26.0467	26.0868	25.573	26.1253	25.851	24.541	25.1302	24.1765	26.0351	25.8168	25.3874	25.3414	25.7882	25.964	25.4959	25.5361	25.3519	22	44.2
Q88ET2	22.8604	22.3287	20.7525	21.7987	22.2142	22.1319	22.3258	21.8384	21.3251	22.3669	21.6877	22.1258	20.997	21.7002	21.9167	22.4802	21.2122	20.9875	21.1185	21.8177	21.1403	22.3946	22.0325	21.9978	7	18.2
Q88ET4	24.7646	23.9242	24.2912	25.3209	24.8461	24.3397	24.2429	24.0116	23.9942	21.5995	23.4994	23.5943	23.9603	24.3534	24.3842	23.9032	23.9268	24.1819	23.7399	21.3875	23.8026	22.3618	23.8241	23.7036	13	25.3
Q88ET5	24.5765	24.1922	24.2456	24.5256	24.6029	24.9155	24.7765	24.8416	24.5758	23.9854	24.1687	23.5955	24.8014	24.7758	24.6341	24.1402	24.0283	25.0042	22.0706	21.1211	24.2468	23.836	21.1439	20.8809	13	38.6
Q88ET6	22.8863	22.7791	22.8125	23.3818	23.0989	23.5091	23.9473	24.0113	23.8748	24.1207	24.4098	24.0346	21.5947	23.1074	22.9444	23.8215	23.6136	23.9457	23.6961	23.7139	23.2826	23.7852	23.6708	21.9498	9	41.8
Q88ET7	21.2263	21.4777	21.8336	20.7376	21.542	21.8372	21.4088	21.0056	21.3156	21.0331	21.3786	22.3636	21.5114	20.6793	19.0716	21.787	21.037	20.9742	22.2518	21.4794	22.1913	22.4616	21.6912	21.3032	8	28.4
Q88EU0	21.3177	21.365	21.6259	21.3681	22.0607	22.9602	23.6538	20.7999	22.3381	23.1235	23.1852	24.0876	20.7105	22.3942	19.4325	23.0541	23.1444	23.5974	23.2522	23.2677	23.127	23.1747	23.5058	20.8607	12	21.8
Q88EU1	20.706	21.6288	20.594	21.427	20.9952	20.9918	21.155	20.4839	20.258	22.2365	21.4804	22.4663	21.682	21.7467	21.602	20.7328	19.7941	22.3038	22.1254	21.1136	21.0741	21.8516	21.9399	22.1546	6	61.6
Q88EU5	22.2574	23.2673	23.2459	22.3886	23.0491	22.3567	24.0423	23.8204	23.9018	23.1805	24.0404	23.9473	22.9056	22.1957	22.8349	23.4512	23.2438	22.5667	22.6509	23.3376	23.1132	22.9717	22.9403	22.3988	10	42.2
Q88EV8	20.2858	20.674	20.6858	22.1328	22.1961	21.9637	21.1171	22.0855	22.0894	21.1925	21.3599	21.6058	20.8309	21.3794	20.843	21.4106	21.4876	21.3331	21.251	21.4203	21.4401	21.2906	21.9584	20.8908	9	15.4
Q88EV9	21.5481	22.2189	20.8488	21.8106	21.6339	21.6915	21.946	21.5655	21.537	21.9825	22.032	22.4845	20.1476	21.7446	20.0491	21.127	22.422	22.0529	21.4083	22.182	21.8052	22.2327	21.2797	21.2934	8	22.3
Q88EW0	24.2396	24.0516	21.1496	23.8457	24.5332	21.3228	22.909	22.5309	21.763	24.6156	23.8353	25.1052	24.3081	24.2127	24.2442	22.2851	25.6408	21.9815	25.5059	26.013	25.8628	26.2008	24.7195	26.0234	11	35.7
Q88EW3	22.3431	21.64	21.1377	21.0796	24.6747	24.7164	21.3421	24.327	22.1461	24.8781	24.7871	25.6264	20.3342	22.7073	21.0578	24.6278	21.3843	21.2658	24.9729	24.5607	24.6322	21.4578	20.9249	22.1437	20	71.8
Q88EW4	25.8979	26.0272	25.8937	26.931	27.3476	27.1244	26.8974	26.6901	26.6119	26.4092	26.5257	26.3131	25.7442	26.0119	26.0002	26.8586	26.8563	27.1348	26.3537	26.5055	26.4837	26.5767	26.3936	26.5547	25	41.9
Q88EW5	24.2193	24.245	24.458	24.3894	24.7534	24.9287	25.7549	25.4141	24.7706	24.4874	24.7862	24.6958	24.4033	24.3512	20.0137	24.7155	24.0951	24.5297	21.418	24.7013	24.66	24.4286	24.2595	24.0288	17	59.2
Q88EW6	21.5752	21.6805	22.3195	21.1478	22.0857	22.336	21.7884	20.9874	22.3813	20.6672	21.9686	20.6255	20.7026	20.6432	22.6638	21.14	22.3521	20.9903	21.9625	21.7611	22.6936	21.6138	22.2612	22.6782	2	14.2
Q88EW8	21.9709	21.4606	22.5035	21.4784	23.1754	21.4734	20.1506	22.7731	21.6861	21.5355	22.181	21.7278	22.3505	21.4858	19.0544	21.5488	22.4355	22.0544	22.5284	21.9146	21.4104	21.5168	21.4811	22.1245	7	32.7
Q88EX0	20.7352	21.7142	20.8959	21.4229	22.8632	21.6234	21.904	21.0289	20.0442	22.3143	22.1189	25.0342	25.6078	22.0418	24.6184	21.2309	22.8015	24.9457	24.8041	25.0434	24.8477	25.4062	25.0054	25.5074	9	78.6
Q88EX1	21.1436	22.887	20.4168	21.6628	22.8179	21.5822	22.2105	21.0895	22.4721	23.7998	22.1047	22.4944	21.6879	20.6155	22.807	20.4243	21.705	21.389	21.5922	21.3774	21.2877	23.0702	22.2332	21.3985	3	22.9
Q88EX4	21.9906	22.8633	21.7885	21.2618	21.0853	22.6245	22.2578	21.9998	21.4449	21.7302	21.2262	22.553	21.9688	21.2061	21.3019	23.3442	21.8224	22.5991	22.0689	20.2006	20.8471	21.1987	22.9412	21.766	7	13.3
Q88EX9	22.0704	25.4545	22.2268	20.8975	21.9865	21.7822	21.6551	21.9074	20.9537	21.7373	23.1628	21.893	21.5679	20.6925	19.5832	21.7537	20.5339	21.9986	21.7529	20.9939	22.4784	21.7328	20.7031	20.815	4	22.5
Q88EY5	22.8016	21.2113	21.4379	22.5231	20.7169	21.0823	22.0512	21.2564	21.1821	22.2124	21.4016	21.2442	20.6348	21.5118	24.3058	21.5816	21.0685	22.7414	21.1227	21.6583	20.5604	20.6719	22.8241	21.4656	7	32.8
Q88EY7	21.2557	20.6709	21.545	21.9236	21.7961	22.7036	21.0009	21.2365	22.5518	22.0034	21.6094	21.3676	21.4004	21.9586	21.5213	21.1859	22.1396	20.9449	22.0783	21.6882	21.2676	21.2577	21.331	20.9178	5	44.6
Q88EZ4	21.6682	22.6586	21.0527	21.9512	22.9239	20.9177	22.1208	22.1968	21.6745	22.4915	22.6378	21.7328	21.871	21.5522	21.4542	23.3652	21.742	21.9483	21.3848	21.2545	19.6821	21.9605	21.4068	22.094	3	14.2
Q88EZ5	25.0088	25.1289	26.0043	25.7003	25.1918	24.921	26.5414	25.4083	25.9243	25.4212	25.7087	26.4041	26.0201	25.9705	25.3408	25.8179	25.2252	25.7395	25.6564	26.0474	26.2361	26.0908	25.655	25.7051	20	59.6
Q88F01	21.3766	21.5467	21.6628	21.3655	21.7512	21.0927	24.5739	24.4191	24.4248	24.3851	24.8252	21.4447	21.5499	22.332	19.5493	21.1613	22.2294	22.5079	21.4506	21.4384	21.9713	21.559	21.4371	20.3655	11	44.4
Q88F02	25.651	25.0816	25.5086	25.8814	25.7131	25.7842	26.5009	25.9087	26.375	26.092	26.525	25.7608	25.3514	25.3798	25.0514	24.1069	23.4743	24.6595	24.1165	24.0292	24.3422	24.1694	24.1244	24.9006	9	40.4
Q88F05	21.0122	22.1708	22.0593	20.6949	22.4265	21.936	22.0316	22.7404	21.5535	22.1941	22.7526	21.3447	21.2389	20.7404	22.0589	22.2183	21.7387	21.7351	21.7432	21.6865	21.1098	20.2294	20.832	21.7013	8	45.3
Q88F12	22.8666	21.6008	21.4917	21.0562	22.4585	23.2891	22.3319	20.7718	22.5215	21.6919	22.086	21.3375	20.0368	21.7743	19.9704	22.8469	21.5354	20.1247	21.9585	21.9883	21.3555	21.6392	20.3605	22.3484	9	64.9
Q88F16	25.8876	25.7586	25.4741	25.5546	21.8227	25.7214	25.7177	25.6433	25.7667	25.7234	25.3047	25.3034	25.4748	25.8117	25.7894	25.5143	22.5225	25.203	25.2162	25.2893	25.3565	21.2697	24.9996	20.7464	13	72.1
Q88F22	22.7902	22.7038	22.5231	21.2862	22.8105	22.6485	22.0685	22.034	22.1861	22.5147	22.1692	22.1884	20.5768	22.8177	22.7854	22.6881	21.1677	22.925	22.5859	22.3084	22.4808	22.875	21.3424	21.87	9	39.3
Q88F23	22.0127	22.7833	20.3819	21.7283	23.471	21.3129	21.2703	21.7819	22.0013	21.4976	21.6364	21.3372	20.6349	21.8639	21.0348	22.5054	21.7591	21.6912	22.5701	22.9538	22.0586	22.1647	21.0529	20.1337	9	10.3
Q88F24	25.5302	25.4726	25.2805	25.8069	25.4428	25.8714	25.5334	25.7852	26.1353	25.8239	25.1939	25.6503	25.4569	25.6254	25.2938	25.763	20.3732	25.5485	25.8745	25.8078	25.9806	24.9785	25.7773	22.6569	15	63.3
Q88F25	25.4882	24.9957	24.9357	24.9892	24.426	25.0598	24.7547	24.9112	24.7054	24.6934	24.6808	24.7806	24.8576	25.1523	24.849	25.2874	25.5615	25.3558	24.7428	24.6421	24.8441	24.5875	25.2059	24.7991	30	43.6
Q88F29	21.6711	20.5337	22.58	21.7669	21.287	21.8506	20.94	21.3997	20.9058	20.8686	21.3256	21.6306	21.6316	21.1572	21.9111	21.5943	22.6289	22.1319	22.6142	21.8099	21.1822	21.8674	21.3856	20.9706	5	28.7
Q88F30	23.3022	23.7249	23.6533	22.7809	22.3996	21.3197	22.1174	21.597	23.7932	22.0081	22.983	23.1587	23.827	23.1893	23.5926	22.3413	22.4177	21.9209	22.7538	23.2355	23.2926	22.6297	22.758	22.6043	11	20
Q88F31	21.5238	21.7461	20.617	22.8173	21.4147	21.5202	21.0087	22.3905	20.2958	22.3576	21.3372	21.5501	21.5528	21.8262	21.3537	20.9966	21.0405	22.3577	22.314	20.5659	21.1548	21.7018	21.1136	22.0479	5	59.5
Q88F32	22.685	21.0429	22.4369	21.7844	22.5087	21.8145	21.4131	21.9543	22.1292	22.1226	21.4725	24.0227	21.7187	20.8022	20.6001	22.4754	22.6301	21.254	21.6231	20.9634	22.0818	21.1102	22.5848	21.5691	5	35.5
Q88F33	21.0681	21.3988	22.0154	20.8433	22.9301	22.0998	24.1564	22.0865	24.8382	23.1935	23.8711	23.2638	20.8352	20.2503	21.1287	24.4005	20.8264	20.6688	21.0818	23.7339	21.6409	23.0619	22.239	20.4965	6	33
Q88F39	20.5905	21.5363	21.5219	22.5492	22.2736	21.2781	22.5568	22.32	21.8341	22.8103	21.9102	20.3986	21.5256	20.6762	22.4311	21.2975	22.1957	22.1395	21.1257	21.0498	20.4659	20.0909	21.1067	21.8664	6	46.6
Q88F41	24.1806	24.9328	24.9442	24.7369	25.1288	25.1829	24.5448	24.4988	24.6178	24.4984	21.6094	25.0868	25.137	24.5564	25.2505	25.8299	25.5309	24.8813	25.9516	26.7405	26.6444	26.1897	26.2376	25.4722	5	36.9
Q88F50	22.7777	22.7387	23.4167	22.9568	22.0567	21.3445	23.7339	24.1655	24.0676	23.9309	24.6051	24.5226	23.4008	22.7738	23.3124	23.193	21.7157	22.417	21.8494	21.4077	23.9759	23.2199	23.8768	23.5622	10	43.9
Q88F54	21.8104	20.6983	21.2274	21.0169	22.5702	20.6088	22.3886	21.9146	20.7461	21.2445	20.4966	20.9782	21.0286	22.5054	25.4026	21.5573	21.5256	21.128	21.8883	21.7297	21.313	20.7447	20.5761	21.6766	8	28.5
Q88F56	30.5542	30.64	30.3241	28.8773	29.0552	29.6263	29.483	28.7998	28.5478	27.2628	27.0215	27.1562	29.4304	30.5314	29.7659	26.3172	26.658	27.8784	27.3585	27.3224	27.6204	26.9484	27.7861	27.803	140	40.2
Q88F62	24.9963	23.9419	23.834	26.2682	25.3689	24.9095	24.9102	24.9089	24.9177	26.2875	25.4329	25.871	24.2991	25.2194	24.5908	25.5171	25.2692	25.8724	25.4552	25.5674	25.4301	25.6402	25.9102	25.4257	9	38.9
Q88F67	21.428	21.5807	21.5208	23.6724	24.4896	23.6595	25.0817	24.5856	23.1993	21.3504	22.3213	21.4002	21.5429	21.5641	21.2529	20.9928	20.9075	21.1539	21.9051	21.0889	21.1778	21.232	21.2706	21.5469	6	21.7
Q88F73	22.2268	22.618	21.0267	21.4727	21.0779	21.0789	20.3863	21.8254	22.1512	21.6024	21.9467	20.5122	21.472	21.8078	21.6446	20.7879	20.9202	22.5218	21.9488	22.4575	22.6027	21.9402	21.138	21.2973	3	21.1
Q88F75	31.9456	31.8123	31.5528	31.4883	31.4079	31.9111	31.8282	31.7871	31.7842	30.4194	30.559	30.2984	31.3319	31.9546	31.4609	28.2848	28.4557	29.9086	29.7599	29.0879	29.7996	29.2343	29.7154	30.2685	30	76.8
Q88F76	27.1456	26.9028	25.7404	27.4305	28.4734	29.1273	27.7844	27.666	27.471	26.3554	26.4493	26.1078	26.2625	26.7787	26.3112	24.8518	24.0211	25.14	24.6348	24.3053	25.0975	25.057	25.0174	25.0185	17	78.9
Q88F77	28.4902	28.8773	28.5815	27.4365	27.6161	27.8843	28.1416	27.7368	27.8144	25.4853	26.1131	25.7188	28.2465	28.3338	28.058	24.1227	23.3335	26.0378	25.1796	25.4201	26.3197	25.2958	26.469	25.5413	69	38
Q88F78	30.0804	30.4049	30.1946	29.0633	29.2124	29.4984	29.5778	29.1665	29.368	27.8809	28.0709	27.5761	29.743	29.9164	29.7754	27.1659	27.1319	28.103	27.4859	27.6141	27.8104	27.4112	28.0586	27.6718	96	42.5
Q88F79	31.0135	31.2623	30.7969	29.4773	29.7764	29.9369	29.9347	29.4749	29.4647	27.6812	27.5238	27.6179	30.1231	30.8221	30.3989	27.1142	27.1346	28.2397	27.4229	27.7838	28.2708	27.6002	28.3512	28.2794	111	40.7
Q88F80	27.5345	27.5487	27.1067	28.2226	28.1359	27.2379	28.7306	28.7789	28.7154	26.343	27.9525	26.1233	26.7482	27.1411	27.242	23.7869	23.5014	24.1395	25.05	24.9021	24.5628	24.6407	25.3651	24.7822	12	48.7
Q88F81	22.2558	23.3627	26.922	24.0122	22.0124	21.959	21.6581	24.9564	24.5546	24.5378	24.3601	24.8838	26.2874	23.3396	20.1074	23.063	22.7537	22.0391	24.3878	24.7552	25.1662	23.8664	24.0586	25.2687	32	49.3
Q88F82	27.6764	26.7478	26.3302	27.9096	28.1519	28.4301	27.085	25.5185	26.8891	25.102	24.6215	24.3217	26.7479	28.1078	27.5389	20.6878	22.9696	26.6983	24.7101	24.3551	25.4573	21.3638	25.1453	25.8291	19	33
Q88F83	27.4023	26.8798	26.4948	29.1086	27.7596	27.403	26.8375	28.1194	26.9035	27.7517	27.4924	27.0943	26.7537	27.5563	26.9959	26.2256	27.0714	27.8467	27.5873	26.6349	27.0043	26.6921	27.1677	27.4896	11	44.9
Q88F84	27.4654	27.7683	27.2217	28.2947	28.4431	28.3961	28.8914	29.2659	28.4787	28.3699	28.6898	28.175	27.0606	27.3759	26.9101	26.736	27.1227	27.8149	27.5419	27.382	27.7517	27.1894	27.3709	27.8971	29	76.9
Q88F85	27.0276	26.3612	26.8591	28.1662	28.3465	28.4247	28.2512	27.8851	28.1124	28.2192	28.1903	28.5433	26.5206	27.0689	26.8108	26.7115	25.9272	27.1539	27.1544	21.3992	27.0095	27.0999	27.1792	27.8817	22	65.6
Q88F86	26.347	26.2547	25.8612	26.7636	26.9375	26.9504	26.9713	26.8897	26.7586	27.0756	27.0235	27.2472	25.749	25.8657	25.7973	25.6021	25.8259	26.8926	26.176	25.7642	25.5031	26.0898	26.2157	26.3646	24	47.8
Q88F88	25.7355	22.3704	22.1002	21.5024	25.0288	22.9616	24.4762	21.9853	21.4418	21.4532	20.4358	21.5735	21.6645	23.5076	19.8801	21.7847	22.9071	22.4952	22.1872	21.2496	21.2579	21.8174	21.5642	21.1848	9	14.4
Q88F89	21.5957	22.206	22.8525	20.6469	21.7995	22.9275	21.7566	22.2838	21.8786	21.7802	22.3274	20.8378	21.0595	24.0094	20.0199	21.6899	22.8913	21.6159	22.0169	21.0647	21.7388	22.2254	22.2661	20.2882	17	47.2
Q88F94	20.5867	20.5053	20.844	21.6739	21.5926	22.9055	22.353	21.5972	21.4678	21.9582	21.1558	21.9865	20.835	20.6963	22.9755	21.58	21.0661	22.8057	21.1506	20.5199	22.1002	21.8304	21.9712	22.7466	4	33.8
Q88F95	25.6061	25.6011	25.6333	24.3188	24.8226	24.2869	23.9426	23.8635	24.17	23.7606	24.9143	23.6735	25.7112	25.4039	25.8677	26.0463	25.6702	25.8374	25.2127	25.5528	25.459	25.9434	25.2234	21.4518	19	40.4
Q88F96	29.6942	29.3619	28.9741	29.7088	29.5442	29.4441	28.934	29.0846	28.8391	29.7681	29.7639	29.5031	29.2594	29.6249	29.1396	28.7149	28.9826	29.4319	28.9985	28.7133	29.1431	28.357	28.5872	29.3308	21	86.7
Q88F97	25.608	25.3822	24.4774	25.7719	26.9158	25.4817	24.9147	24.7031	24.8684	25.4853	25.2599	25.3184	24.3207	26.6702	24.7315	23.6195	23.5721	24.0053	23.792	23.6297	22.694	24.1632	24.1572	24.6415	19	92.9
Q88F98	22.1535	23.3382	23.5464	24.6787	25.2091	24.6565	24.828	24.5139	24.2405	25.36	25.1472	25.0501	23.6547	23.582	23.6057	24.9335	24.5906	25.3935	24.7642	24.7164	24.3426	25.2255	24.5744	24.4452	13	49.5
Q88F99	25.239	24.815	24.3172	25.2535	25.3524	24.8284	25.0195	25.4395	25.0301	25.3591	25.1291	24.6758	24.81	24.6577	24.852	25.364	25.7585	25.6437	25.5063	24.6562	24.2568	25.2994	25.5033	24.975	8	59.8
Q88FA0	22.1129	23.0167	23.1146	20.8573	21.4337	21.8503	23.3584	23.7019	23.3768	21.398	22.958	21.2074	23.2959	22.6575	23.0052	22.6765	21.1784	20.5511	22.0822	21.9365	23.4015	22.6301	22.9632	23.1728	11	40.4
Q88FA1	21.4808	22.3137	22.0415	21.4129	21.8787	21.7156	21.0824	21.5302	21.4749	21.7687	20.9609	21.2458	21.4519	22.4012	22.1303	21.9874	21.5607	22.8489	21.8522	20.8923	22.9291	21.1461	20.061	21.2918	7	16.2
Q88FA4	27.4518	27.1938	27.0227	27.2007	27.4682	27.2896	26.7891	27.5786	27.059	26.3907	26.1065	26.1609	26.2426	26.5135	26.2561	26.6315	26.9514	27.2436	27.0634	26.8711	26.8927	26.555	27.0904	26.6119	25	44.3
Q88FA7	27.9296	28.3306	28.2959	27.9691	27.1931	27.0774	27.9288	28.0824	28.0282	28.3002	28.2115	28.1554	28.2605	28.2338	28.5509	28.3339	29.0824	28.5783	28.9499	28.4626	28.2477	28.9586	27.378	29.0457	30	52.2
Q88FA8	24.5619	27.4923	26.0982	22.9258	23.6944	21.794	27.8785	27.4379	25.5979	24.2424	24.7901	24.7302	25.312	24.9579	25.6965	27.4591	25.8819	21.8101	25.3312	26.3402	26.357	27.4178	25.7465	21.669	17	72.6
Q88FA9	30.3895	30.4597	30.3635	29.863	30.2132	30.1133	29.8675	29.5729	29.7963	29.6965	29.4509	29.7149	30.0554	30.4443	30.098	30.015	29.9753	30.1895	29.9887	30.0921	30.2822	29.8518	29.8402	29.9018	60	58.6
Q88FB0	29.9609	29.5672	29.3988	29.4233	30.729	30.0821	28.9886	28.4818	28.9423	29.529	29.2833	29.373	29.8521	30.1797	30.1722	29.64	29.8624	30.2498	29.6363	29.2097	29.0158	29.6283	29.3592	29.648	23	38.6
Q88FB1	26.8067	27.5586	26.0388	25.7872	22.4304	21.8659	24.8403	25.0543	24.9304	25.1902	25.7326	25.8775	25.2488	25.4928	26.979	23.7759	23.685	21.8264	23.3649	25.0828	25.1804	25.4184	26.1867	25.7805	18	47.3
Q88FB2	31.8819	32.3575	32.4263	31.2195	30.9668	31.2255	31.0339	31.2862	31.4632	31.3976	31.5686	31.1958	31.7751	31.6435	32.0211	31.582	31.538	30.6896	31.1346	31.8327	31.6379	30.8804	31.4058	30.9632	30	81.4
Q88FB3	30.4491	31.348	31.4303	29.7449	29.436	30.5989	30.71	30.6577	30.6176	30.6642	30.6371	30.9312	31.2547	31.2334	30.8692	31.0126	30.8009	31.1937	30.1707	31.129	31.2625	30.6885	30.3767	30.783	24	90.5
Q88FB9	30.1807	29.9272	30.3135	28.9395	28.8245	28.9775	28.9598	28.9883	28.8319	28.4067	27.9987	28.2742	29.5473	30.0291	29.8257	28.6404	28.8676	28.936	28.3582	28.4798	28.6777	27.8974	28.5697	27.8621	57	81.2
Q88FC0	23.6853	24.6711	25.452	24.2782	25.0348	25.0427	26.1333	25.6585	25.4841	25.1126	25.7521	24.9548	24.9773	24.254	24.9633	26.1236	26.055	26.0894	24.3008	26.139	25.6356	25.7735	25.3904	23.4568	14	63.1
Q88FC4	25.8979	25.4665	24.9819	25.4995	26.2894	27.6961	27.8648	28.4473	27.5286	26.7878	27.9147	27.2374	25.2112	21.7283	25.5883	27.8082	27.5172	27.8263	26.6274	27.5243	25.7825	27.4651	27.1443	21.9213	12	61.4
Q88FC5	21.5471	21.0604	22.1297	21.0379	22.6704	22.5764	21.2856	21.3519	21.2537	21.4184	21.443	21.5507	21.1018	21.737	22.0156	22.3752	21.028	21.6013	21.3691	22.2706	21.9428	21.8297	21.4209	21.5678	8	18.5
Q88FC6	22.5338	22.8485	21.662	21.341	21.9193	22.2246	21.5583	19.6571	21.9882	22.592	22.1804	22.1594	20.8939	20.9468	20.0883	21.5717	21.3656	21.1452	22.4591	21.0912	21.5348	20.7295	21.5787	21.6219	2	9.1
Q88FC9	24.838	22.5498	24.9939	22.3812	22.741	22.6042	22.6592	23.1358	23.5297	23.9187	24.6056	23.6797	23.366	23.9301	23.8328	22.9246	24.7478	22.1707	24.0034	23.5266	22.7286	23.7239	22.6458	23.8104	14	40.5
Q88FD4	21.3186	21.6708	21.3983	21.1151	22.1227	22.3112	21.933	22.2286	21.4213	21.5921	21.9625	22.5227	20.6128	21.7297	22.1335	21.2421	21.1072	22.2566	22.3861	20.9564	21.2779	21.2191	21.1052	22.3854	3	9.9
Q88FD9	23.7491	22.9529	23.9077	21.5681	24.141	24.4509	24.0221	24.3086	23.8269	22.7987	23.9487	23.5234	23.5598	20.8036	23.7829	23.8272	23.9652	23.7914	23.9877	23.7091	23.563	23.7683	24.1879	22.1479	12	16.1
Q88FE3	22.1911	22.5004	22.8028	22.1499	22.7391	21.6264	22.0278	21.4511	21.9009	22.6211	22.0587	21.8652	21.1219	21.9347	19.5899	22.4257	21.5575	21.0536	22.3286	22.1348	21.9881	21.2083	21.8228	21.5751	8	9.9
Q88FE6	22.4688	21.8787	20.5141	23.1044	22.8895	21.35	21.2505	24.0285	22.7785	22.9493	21.5517	21.9029	21.3572	22.8034	20.6086	22.904	21.2785	21.3488	22.4307	21.2797	22.558	20.5901	20.7125	21.4103	2	15.9
Q88FE7	22.3488	21.2549	21.9918	22.6119	22.482	20.8921	21.3315	21.9507	20.5741	21.3609	21.3605	21.9183	22.6895	22.5236	19.6236	22.3565	20.622	21.719	21.357	21.1132	21.2074	23.337	21.6897	21.8333	16	31.1
Q88FE9	22.7758	21.0599	21.7847	22.8223	21.8874	21.8347	20.9407	22.9574	22.0892	21.6248	22.1947	21.2232	21.8984	21.1304	21.0025	21.5387	22.7668	20.8556	22.6235	21.4544	21.9719	21.5357	22.4257	21.2462	3	11.5
Q88FF0	21.0108	20.6479	20.5109	20.4192	22.3899	20.6244	23.1313	23.1027	23.0405	20.7136	22.4981	22.5077	21.0419	21.5204	19.969	23.6722	23.1757	22.5312	21.3342	22.7152	21.4662	22.8073	22.8554	21.1807	17	41.1
Q88FF1	21.1262	20.8785	21.2122	21.5728	21.4715	21.795	22.0143	21.1706	22.7819	21.2107	21.4873	21.1148	21.1952	21.659	21.0362	23.0357	21.4187	22.5645	20.6564	21.5683	21.2621	21.6372	20.9068	21.1833	8	14.8
Q88FF4	21.8987	21.419	22.8855	22.1411	21.8772	22.6125	20.5717	21.8545	21.181	22.2356	21.0975	21.7299	22.4057	20.2195	19.2979	22.5036	21.8259	21.9662	20.8217	20.8595	22.197	21.8556	21.978	22.2138	#N/A	#N/A
Q88FF5	22.3374	21.4842	21.7599	21.3696	21.5746	21.4994	21.8442	21.8839	21.803	22.2581	22.2146	22.1424	21.5736	22.0539	21.2771	21.8581	22.1004	22.2587	22.1297	22.2361	21.9893	24.0646	23.5015	19.3208	5	36.5
Q88FH0	24.7063	24.3185	24.0832	24.0424	23.4733	23.3999	22.66	23.6205	22.852	23.3512	21.9057	22.8979	24.1334	24.4101	24.9276	24.521	24.6495	24.7265	23.7517	24.2721	23.7915	24.5475	24.4349	24.1442	13	63.7
Q88FH2	28.1754	27.8719	27.7743	26.6819	26.6847	26.1374	26.3316	26.5195	26.4743	25.8469	25.9586	25.7263	27.5326	27.5309	27.7725	27.8333	28.0279	27.1219	27.4075	27.8834	27.1706	28.2797	27.6684	26.6842	35	52
Q88FH3	21.5248	22.1083	21.775	21.8173	21.8822	21.2715	20.914	21.3132	22.0167	21.5481	21.9392	21.3508	21.9314	21.9862	24.4164	21.7726	21.7564	21.9752	21.2179	22.4437	22.2349	20.6389	20.4214	21.4699	18	46.1
Q88FH5	26.3118	25.6864	26.4085	21.9944	25.4001	24.3063	24.9061	25.3018	25.3187	23.9299	24.2323	24.1856	26.1292	25.3594	25.7297	24.0133	24.5574	25.5852	25.3848	24.9307	24.3144	24.7728	24.5092	21.722	29	57.3
Q88FH6	23.1457	22.3255	25.7164	24.574	22.3353	21.4988	24.2189	24.6882	24.3399	24.3012	22.3629	24.117	21.3315	21.2963	25.6461	21.2038	21.7286	22.0211	25.4275	25.7144	25.4742	26.3299	26.0614	25.6655	9	38.7
Q88FI0	27.7398	27.2891	27.0973	28.6373	28.4901	28.6107	27.7148	28.6262	29.0751	29.7856	29.5099	29.5308	27.3926	27.7407	27.4001	26.3913	26.3333	28.4673	26.6614	26.4216	26.8034	27.3991	27.5843	28.1666	28	68.3
Q88FI4	22.7058	21.7589	23.6976	25.0876	25.6777	26.1087	25.1432	21.2881	25.0995	25.768	25.5837	25.6843	24.4296	25.6211	24.1984	27.0819	26.6299	26.5841	25.5651	26.7727	27.2015	26.5071	25.8557	25.879	36	68.7
Q88FI7	23.4847	27.1481	23.2814	23.2444	23.2933	22.8677	21.6129	23.1992	21.9499	22.1443	21.2909	22.1369	23.8193	23.7432	23.7828	21.4786	21.1999	22.4915	22.0083	22.4989	22.5605	22.0677	22.3239	20.1335	8	21.6
Q88FI8	20.9017	21.86	21.989	22.2007	22.7793	21.6123	21.7113	20.8331	22.4492	21.5543	20.9835	21.4998	22.4162	22.3877	17.9288	21.4052	20.9634	23.2824	21.7973	22.1489	21.6647	21.4562	20.6781	20.8851	2	6.4
Q88FI9	21.2219	21.2241	20.4474	20.9546	21.9312	20.7093	22.2202	21.9415	21.0619	21.6651	21.2216	21.852	20.9104	20.66	23.3138	20.9251	22.336	22.1599	21.5078	22.7412	20.7243	21.4774	22.014	21.8809	3	5.9
Q88FJ0	21.1993	22.7933	21.3576	20.414	22.5387	21.8047	21.4275	22.16	19.706	22.5982	21.8606	22.1676	21.6724	21.5473	20.2496	20.4028	20.753	22.1055	22.8819	21.5003	22.1794	21.403	22.668	21.6103	5	22.4
Q88FJ1	26.733	26.5699	26.9407	25.3678	25.9139	25.7702	26.9282	26.8192	26.8554	25.0161	26.3444	25.8213	26.6171	25.9521	26.234	25.4382	25.3577	25.81	24.9675	25.5065	25.9201	25.1905	24.9814	25.4135	10	26.4
Q88FJ5	21.4049	21.4166	21.3623	21.1763	22.3654	22.2773	20.6525	23.3592	21.8982	21.0985	22.5588	21.523	21.8727	21.4931	19.6736	20.951	21.1927	22.4747	21.5537	22.3225	21.107	21.1221	21.8976	20.8604	8	65.9
Q88FJ6	25.8145	25.7167	25.6589	25.9335	25.968	25.9312	25.5231	25.2796	25.2558	25.5282	25.4156	25.5314	25.5749	25.6773	25.4452	25.0085	25.4011	25.4914	25.2677	26.1139	26.1455	25.2295	25.59	21.589	7	49.5
Q88FK3	21.8211	22.6772	22.6962	21.7744	21.993	22.5515	21.2485	22.7152	20.5155	21.1899	20.9776	20.6616	21.1494	21.8969	20.9818	21.333	21.2172	22.251	21.1952	21.5959	20.8722	20.7856	21.4254	20.7095	8	17.6
Q88FL9	24.3719	23.6568	22.6798	23.9958	23.9925	21.1963	24.1587	24.3982	24.696	23.6371	24.1726	24.3628	22.7927	24.7642	23.5546	22.9511	22.2595	21.7123	22.7363	21.9338	22.4807	22.6794	23.3897	21.471	7	46.8
Q88FM1	22.4376	21.5575	22.473	23.2005	21.1412	22.3347	21.5543	22.3982	22.835	22.0824	21.6346	22.9399	21.7433	21.2031	19.8073	21.6912	23.0918	21.7015	22.1934	22.4591	22.1069	20.829	20.287	21.1968	4	19.7
Q88FM2	26.2659	26.3359	25.6543	24.079	23.8731	24.2708	24.7463	24.4973	25.0234	23.9218	24.0553	24.1893	25.7842	26.1901	26.1297	25.1146	24.6049	23.9004	24.5709	24.977	24.0631	24.0784	24.3079	24.0087	28	50.3
Q88FM3	21.3918	20.9817	21.6581	21.3959	22.0237	21.6493	22.7541	22.1904	22.122	22.3759	22.8769	21.1152	21.2328	21.9764	25.1343	20.7107	22.4848	21.2413	21.979	21.6855	21.5231	20.6852	21.0008	21.7558	12	38.4
Q88FM4	26.3454	27.6691	27.0043	26.0148	26.8474	27.0079	27.2382	27.1103	26.6808	25.9144	26.2779	26.0677	26.6468	25.9959	26.864	27.5617	27.5951	27.3895	26.8412	27.0366	27.0652	26.2414	26.4799	26.3837	24	57.2
Q88FM5	22.1804	25.0497	25.1421	21.2626	23.78	21.9655	25.6981	26.0985	24.9161	21.6178	24.1647	23.7609	24.7519	21.4333	24.5855	20.8181	22.0977	22.224	22.2028	20.8458	21.6616	22.7033	20.6462	21.3492	16	43.4
Q88FM9	21.9969	22.1253	22.3937	21.4698	21.6106	22.997	23.1338	21.9133	23.4958	23.4461	23.0971	21.9448	20.8806	20.7355	21.0287	22.1815	21.7774	21.1236	22.1817	23.0612	22.8448	21.28	23.1965	21.4568	15	30.9
Q88FN0	21.2081	21.4609	21.9805	21.6374	21.6005	22.7031	22.5399	20.9068	20.7406	22.3112	21.1633	22.3499	21.2769	21.9659	20.8191	21.4249	22.0273	21.6542	21.2009	21.4278	23.0521	21.3167	21.4359	22.0082	28	32.1
Q88FN1	25.2366	25.622	26.3124	27.0277	27.3067	27.4939	27.543	27.5276	27.4854	27.3105	27.0816	27.4398	27.0763	25.8476	26.4537	28.2732	28.2651	28.4635	28.174	28.4715	28.6937	27.8975	27.8396	27.8936	25	33.6
Q88FN4	20.6834	23.1946	22.8467	27.185	26.4103	25.9705	26.6331	25.6897	26.6071	26.0789	25.7964	26.402	25.5538	24.5384	21.6392	27.7957	27.316	27.5583	26.9421	28.0059	27.6282	27.5684	26.8019	26.7392	31	54.3
Q88FN5	25.9352	24.5796	24.9991	28.4355	28.4638	27.8786	27.8163	27.9062	28.0675	28.0002	28.2996	28.2453	27.1999	26.3028	26.5258	29.5545	29.6862	29.609	29.5301	29.3761	29.0283	29.2218	29.158	29.1703	6	54.3
Q88FN6	25.0963	24.7438	24.5058	27.5564	27.485	27.211	27.1553	27.1614	27.1146	26.5357	26.4479	26.9176	26.1673	25.4233	25.4411	26.7836	26.9468	27.331	26.7009	26.8747	26.6915	26.1218	26.215	26.5333	35	41
Q88FN7	25.1409	24.4852	24.7478	27.0447	26.9087	26.5385	27.1906	27.2515	27.1807	26.9366	27.004	27.7545	26.0939	25.1546	25.7893	27.2057	27.1259	26.9369	27.7394	27.5227	27.7791	27.3402	27.1797	27.2333	31	55.7
Q88FN8	23.1621	21.5571	22.0337	24.1514	24.3036	25.9039	25.6452	25.6757	26.2715	24.1806	25.0772	25.2543	23.8365	23.6156	23.0066	25.7644	24.8854	25.0855	25.0501	24.6853	23.9688	25.0532	24.1758	23.9842	14	33.6
Q88FN9	24.5845	23.08	23.9924	22.5754	23.1329	23.2581	23.1885	22.1686	21.9588	21.2969	21.7911	21.6141	24.9628	24.8672	24.6704	22.9158	21.9931	22.4089	22.6328	22.0952	22.4604	22.7756	22.3282	21.8441	17	36.4
Q88FP6	25.9164	26.3038	26.3161	27.1556	26.6518	26.9326	27.1343	27.6292	27.1374	27.4441	27.5317	27.3634	27.0595	26.5057	26.5704	26.7176	26.6531	26.3839	26.7972	27.1363	27.3602	26.838	27.0177	27.2652	17	45.6
Q88FP8	20.5064	22.0773	21.588	20.9071	21.1212	21.3988	22.6567	22.0482	22.1608	22.1629	20.9445	22.7075	20.5155	20.8058	21.1967	20.9677	22.9913	22.6058	20.9533	20.9017	20.5983	21.3023	22.1145	21.7558	9	20.7
Q88FQ0	22.3234	20.0612	20.7075	20.3563	23.0149	21.9676	22.6733	22.1223	21.7114	20.9199	21.6401	21.8569	22.6151	20.6516	19.6196	23.0884	19.3549	21.7455	21.6594	25.4474	23.1782	24.3365	24.0599	21.3243	12	34.2
Q88FQ1	21.9757	20.8837	21.9357	20.4852	21.6842	22.7447	22.0053	21.0082	21.4117	22.6684	21.0808	20.8895	22.0221	21.4008	20.5421	23.9349	23.9317	21.8756	21.8267	24.2111	21.5309	25.6806	24.1084	22.1768	18	43.1
Q88FQ3	22.5367	22.7093	20.5188	20.8084	22.0886	21.9882	21.6064	20.9309	21.6426	21.5147	22.5052	22.1391	22.3179	20.5372	21.6044	25.4354	24.4753	22.8554	22.9509	25.9055	24.7622	24.459	24.5941	21.9303	15	48.7
Q88FQ5	20.5753	21.6562	20.8974	21.0722	21.7542	22.1169	21.2176	22.5291	21.041	22.1944	21.7185	21.5778	21.5439	21.4152	20.8069	21.7035	22.0023	22.4879	22.3534	21.9458	21.0432	22.1538	21.6472	20.2665	8	41.4
Q88FQ7	25.0995	24.1404	20.6763	20.8353	22.7811	22.0798	24.6064	21.061	24.6993	24.6158	21.5483	21.4123	20.1783	24.6352	24.4231	21.3962	22.4625	21.8376	21.9951	21.6704	22.2544	21.0894	20.6992	23.8385	8	29.6
Q88FQ8	24.2623	23.8337	24.0431	24.4666	24.7805	24.748	24.2517	24.3988	24.4319	24.8065	24.6262	24.1927	24.14	24.5792	24.3561	23.7082	20.2528	24.366	24.049	21.2565	21.182	22.2382	23.8253	24.1416	8	34.4
Q88FR6	20.7814	21.1689	21.6582	21.07	21.4421	21.0055	21.7481	22.3633	21.4434	21.9077	21.1674	20.537	20.2213	22.5919	23.6532	21.0097	21.3405	22.3881	22.3428	22.3193	21.7592	22.2388	20.8887	21.4249	3	13.6
Q88FR7	27.7044	27.8447	27.59	26.9133	27.0284	27.2188	26.3295	26.2334	26.4719	26.4401	26.562	25.9235	27.4538	27.507	27.8408	26.9546	27.2932	27.1995	26.6259	26.4851	26.6824	26.2185	26.383	26.1449	20	43.9
Q88FR8	22.2954	21.6299	20.7891	20.9303	20.8803	21.8428	21.0409	22.6982	22.2708	21.2634	20.9835	23.0056	22.1738	22.5606	19.4117	21.439	21.8337	21.9463	21.5326	21.8114	21.2363	20.8693	22.3942	21.6974	8	29.8
Q88FR9	21.8437	20.6079	22.3261	21.3278	22.1767	22.1916	20.8658	21.788	21.2573	21.5956	21.7078	21.398	21.099	21.0144	22.4601	21.597	20.944	22.1015	20.8275	21.9631	22.3534	22.2107	21.8761	21.4057	11	39.3
Q88FS0	21.9701	20.8622	21.7563	20.623	22.2483	21.0918	22.1452	21.6501	21.8123	22.1461	21.961	21.5943	21.569	22.1842	22.105	21.2363	20.2665	21.7047	21.3346	21.6417	22.4893	21.6513	20.2026	22.5761	7	61
Q88FS1	31.9807	31.5639	31.4408	31.7618	31.7191	31.6982	31.0106	30.8575	30.7358	29.9204	29.7092	29.9481	31.3919	32.0906	31.7505	28.7819	28.8831	30.3317	29.0855	28.8951	29.4065	28.7592	29.1143	29.5453	50	70.4
Q88FS2	25.6556	24.7516	25.3228	27.5032	28.3896	29.487	28.783	28.7022	28.8364	28.254	28.6001	28.1215	26.7554	27.3209	26.7884	28.2526	28.0037	28.3886	27.6744	27.6831	27.3733	28.4113	27.8463	27.1547	37	74.4
Q88FS3	27.9805	27.5708	27.4188	26.8684	26.9068	26.5946	26.4554	26.6699	26.5231	26.1604	25.9587	25.3942	27.6714	27.9611	27.7652	27.2977	27.5491	27.4115	27.05	26.9644	27.2757	26.1543	25.9848	26.4368	9	81.8
Q88FS5	27.0742	27.4026	27.1065	26.862	26.9265	26.7882	26.428	26.5663	26.5465	25.907	26.0792	25.4405	27.7007	27.1817	27.5736	26.4798	26.4376	27.0194	26.4146	26.5304	26.6991	25.5589	26.0076	26.1132	33	47.1
Q88FS8	20.965	20.9793	21.4471	24.1124	24.0113	23.8158	23.5699	23.1456	23.3844	21.405	22.2033	22.2788	21.452	22.1978	21.2113	21.8023	23.6913	23.868	22.0675	21.5664	20.4235	22.6695	21.0213	23.7759	15	25.3
Q88FT0	22.2581	20.7728	19.9585	21.2061	22.5246	21.468	22.0589	21.6994	22.0478	22.1706	20.7266	22.7174	21.0551	20.2473	21.5019	21.5625	21.473	21.5242	20.7944	21.7668	21.826	22.4707	22.1519	22.1843	13	35.4
Q88FT2	29.0884	28.7974	28.6713	28.9028	29.17	28.7855	28.7819	28.8388	28.8656	28.9826	28.8248	28.5896	28.7508	28.9798	28.7525	28.9432	29.1465	29.4227	28.4443	28.8246	28.9814	28.4603	28.7498	28.4623	18	38.5
Q88FT3	26.3268	25.7992	25.9735	26.0743	26.2998	26.8257	26.5035	26.4967	26.267	25.9478	26.1719	26.019	25.7253	26.0029	25.8808	25.9634	25.8999	25.7896	26.2351	26.173	26.5316	25.821	26.0504	25.7688	18	35.2
Q88FT4	22.7626	21.9882	21.4547	21.992	22.599	22.4728	22.4701	22.745	22.5936	22.6395	22.5069	22.5931	21.8958	21.7463	21.8973	22.1061	21.3463	22.6043	20.9487	21.6287	21.604	21.9863	21.7566	21.1578	6	20.3
Q88FT5	23.9895	23.8491	23.8336	23.9633	24.0214	23.8379	24.5255	23.7516	23.7708	24.6238	23.9436	23.893	23.6495	23.8507	23.9204	23.1444	22.9123	23.0628	23.3108	23.1749	23.4658	23.0263	23.1806	21.8723	8	24
Q88FT7	21.703	20.3086	21.3758	22.4513	21.952	20.8465	23.0184	23.3913	22.954	23.6738	23.535	20.8035	21.4459	20.4805	19.8038	21.1148	21.6269	21.7742	22.2698	21.6178	21.703	23.2016	20.3405	21.2786	4	51
Q88FT9	21.5318	21.5515	20.9184	21.7136	21.8359	20.9593	21.5544	22.1315	21.7032	21.3516	21.4839	21.0492	25.0286	20.2285	20.529	21.4453	22.3298	20.323	22.1592	20.9036	20.7035	21.647	21.1442	21.0815	3	30
Q88FU4	23.158	24.1783	24.5765	23.6852	24.5261	25.2215	24.7328	21.3944	24.448	24.3256	24.1884	24.2232	24.3377	23.7032	20.0089	24.9107	24.831	25.2955	24.1732	24.4326	24.2037	24.5077	22.5063	22.4557	26	45.7
Q88FU7	23.2512	20.8343	22.9865	24.9452	25.7549	25.4414	25.7777	26.1115	25.7871	26.3139	26.7767	25.9516	24.1726	23.7146	24.0354	25.8542	25.7742	25.6546	25.171	26.0044	26.2534	26.023	25.7	25.8905	5	62.8
Q88FW3	21.5798	21.2931	22.3399	21.9366	21.6147	22.8357	20.7501	23.2659	23.0841	21.2632	21.8126	21.2916	21.9961	20.4586	20.2672	20.7018	21.7786	21.6742	22.5539	21.5112	20.877	21.3182	22.4982	20.9567	4	6.3
Q88FW9	21.7649	22.7674	21.6405	21.5135	22.9584	22.2199	20.6408	21.6567	21.0295	22.3984	22.1062	21.7991	21.8002	21.2469	19.9912	20.9129	20.723	20.341	21.399	22.0568	20.887	22.2346	22.0006	21.5846	4	7.3
Q88FX0	21.6792	20.1018	21.6315	20.3511	21.928	22.1078	22.9454	21.9405	23.8045	22.375	21.4176	21.5612	21.5045	22.2644	19.4394	24.5741	24.106	21.5525	23.69	24.2334	21.4042	24.7872	24.7758	24.2521	12	16.6
Q88FX3	21.7425	21.3241	21.5418	21.4845	22.4891	21.2929	21.9717	22.6679	21.888	21.0764	21.3038	20.7597	22.3888	20.8502	20.3714	21.6101	22.4172	21.3719	20.8314	21.8607	22.2227	22.2123	21.383	21.3358	8	30.4
Q88FZ2	22.4757	22.0074	21.5265	21.699	21.6716	21.529	22.5557	21.4434	21.5595	21.7791	21.772	22.2852	21.0566	22.2841	20.6156	22.0558	21.5558	22.1678	21.2617	21.9185	24.0116	21.727	21.3876	22.5487	3	13.1
Q88FZ4	22.3822	21.4713	22.3369	21.6041	21.228	22.0023	21.3761	22.0931	21.0564	21.729	21.7621	21.0758	22.7246	22.6624	20.4319	21.2306	21.2975	21.1431	21.7143	21.5029	21.4258	21.293	21.4296	20.7804	#N/A	#N/A
Q88FZ9	21.8085	21.3837	21.8729	22.1153	22.0548	22.0979	21.7116	21.2085	22.0149	20.8423	22.1394	21.587	20.8643	22.822	21.0332	22.2087	22.0117	22.074	21.9541	21.7529	21.5708	20.5258	22.4748	22.891	7	36.6
Q88G00	22.4138	22.3251	22.3174	21.7829	21.8665	22.3014	21.0853	22.196	21.4427	21.2732	21.7036	22.0723	22.0287	21.3753	20.1728	21.5583	22.3004	23.3093	21.6948	21.7463	20.9431	22.1009	21.551	21.9656	3	13.3
Q88G03	21.6429	21.8514	21.5035	23.0978	21.3998	21.7312	20.6801	21.6138	21.4219	21.8758	21.3005	21.1488	20.8873	22.1732	20.6061	20.9859	22.0233	21.8752	21.8514	21.5034	20.7955	20.8291	21.288	22.6879	2	16.1
Q88G17	21.6392	21.2816	21.905	21.7504	22.1146	21.1682	21.9428	21.1575	22.179	21.0449	21.4549	22.7357	20.6186	20.4199	24.1881	20.3557	21.8305	21.8625	20.8043	21.1179	21.7702	21.508	21.8038	22.0688	6	30.4
Q88G86	25.5096	25.3533	25.9913	26.9287	27.1385	26.7876	27.2811	27.393	27.4753	27.77	27.694	27.3641	26.0079	25.9935	25.8295	26.3291	26.5992	26.7427	26.4978	26.6196	26.7567	26.6183	26.6371	26.2851	16	65.5
Q88G93	21.5709	24.9537	21.8911	25.4739	25.0935	22.3316	25.0137	24.5619	25.0544	25.7552	25.3051	25.8679	25.296	25.4154	25.5538	26.6237	26.2445	25.9398	26.5353	26.6699	25.6074	26.1732	23.9643	27.2164	10	83.1
Q88G98	21.8606	22.2532	22.4088	20.7948	22.0496	22.6901	23.7464	25.3899	23.5776	21.5073	23.633	24.4154	21.7455	22.3576	22.4474	22.315	23.3573	21.4985	22.3384	22.2237	22.2287	22.0536	20.5686	21.5308	9	34.3
Q88GA0	22.3988	21.0249	22.2181	21.5961	23.0236	21.7406	22.125	21.3913	21.5809	21.9666	22.0341	23.0752	20.7821	22.2279	22.7143	21.7956	21.0256	22.2375	22.2544	21.5251	20.2804	21.6005	20.685	20.7838	2	15
Q88GA7	21.2107	21.3461	21.0173	20.6417	21.3107	21.7255	21.6908	22.3631	21.8451	22.0403	21.6375	21.4176	20.7238	22.4892	21.3351	20.8852	20.9304	21.6776	22.0449	21.9513	21.2128	21.4398	21.6145	21.4614	4	11
Q88GB0	20.9651	21.0069	21.2526	22.5437	22.8059	21.1431	20.419	22.2105	22.7599	22.9886	23.5706	22.8619	20.7212	21.9327	19.9864	22.8909	22.0978	21.3343	21.9939	23.082	23.0907	22.2898	23.2417	21.3794	10	34.9
Q88GB4	21.6565	19.9675	22.2748	21.4957	20.973	21.4278	21.9062	21.6837	21.995	21.4444	22.2921	21.6012	21.6647	21.9501	21.2841	22.1911	21.2464	21.0295	21.5332	21.8275	21.2919	21.0855	21.4227	21.2284	4	30.1
Q88GB7	21.7289	21.6473	21.3207	20.7988	22.2143	21.8254	22.0167	22.3773	23.7669	19.6332	21.9056	22.4582	21.8112	21.0239	19.3625	21.5788	21.8437	21.4914	21.564	22.8985	22.8794	20.0904	20.9452	21.9918	7	24.7
Q88GC0	28.261	27.7826	27.7941	28.9037	28.7452	28.6199	28.5847	28.6469	28.3201	29.2797	29.2052	28.8335	27.7826	28.1309	28.0388	27.8891	28.1661	28.5886	28.4309	28.1038	28.1845	27.8854	28.3591	28.8281	15	61.3
Q88GC2	21.5026	22.2105	22.0435	22.1597	22.1499	20.9282	21.0954	21.7759	22.3756	21.8309	21.5222	21.0838	20.5285	21.4234	20.0235	22.1645	21.6898	20.7534	21.4153	22.6131	21.316	22.4311	21.449	21.0066	7	35.5
Q88GC3	23.6414	24.321	23.7512	21.453	22.8711	24.5098	23.5212	24.8479	23.669	25.2971	24.7127	24.6663	22.213	24.6796	24.3395	23.9776	24.629	23.4747	25.2907	23.8031	23.9598	24.9185	25.0103	25.1552	16	71.7
Q88GC4	21.953	23.055	21.5168	21.6025	22.0145	21.1773	22.0828	22.2921	21.7298	22.3571	23.0639	21.0647	21.0644	22.7907	23.9518	22.0076	20.8577	22.3626	22.2388	21.2505	20.9197	22.0649	22.2595	21.6434	6	37
Q88GC6	21.4064	22.8542	21.3603	20.0464	21.5912	20.8708	21.6095	21.9792	21.8551	22.7441	21.6366	21.5831	24.7912	20.5751	20.193	22.5588	22.0548	21.9064	22.6578	21.5761	21.3968	21.6724	21.7185	22.5979	4	23.2
Q88GC8	28.8023	28.59	29.7884	26.3801	25.4543	27.4816	27.4997	27.9617	26.9594	25.6612	26.2359	26.0095	28.5399	29.6024	28.501	22.514	23.5814	25.9792	26.2107	26.08	26.1285	24.9895	25.7652	27.2967	26	70.3
Q88GD0	20.4687	21.5619	20.1712	21.2765	22.3436	20.6943	20.6983	22.16	19.5557	22.0219	22.006	21.7483	21.7615	21.1962	18.3824	21.3115	22.2466	22.2668	21.212	21.32	21.0962	22.6709	21.3155	22.3378	6	22.1
Q88GE6	27.2829	27.2391	27.1973	27.8353	27.7938	27.05	27.7795	27.5122	27.5283	27.0683	27.1542	27.2082	26.9605	27.199	26.8306	24.9967	24.9142	26.0473	25.5749	25.5862	25.8608	21.4409	25.533	26.1591	10	36
Q88GE9	24.8706	24.9442	25.0177	25.2142	25.0952	25.1896	26.1742	25.0791	25.1773	24.9712	24.9753	25.5873	24.9722	25.0072	24.9193	25.0722	24.8143	25.1258	24.5078	24.9686	25.1564	24.7188	24.7232	24.6674	16	58.6
Q88GF2	21.4949	21.6965	22.078	20.5991	22.0312	21.806	21.7009	21.1049	21.4869	22.4299	21.6938	22.6933	21.1256	20.6631	19.2254	21.9669	20.7129	20.8781	22.0666	21.1857	20.5461	22.0067	20.751	22.7048	8	35.6
Q88GF6	22.0547	20.54	22.2995	21.3888	22.7966	20.9936	20.8631	21.4887	21.7461	21.7786	21.7074	21.189	21.7035	20.757	19.9095	21.5058	21.3339	20.3107	22.4174	21.5934	21.4343	24.064	22.7231	21.0902	7	30.8
Q88GF8	21.9865	22.2907	21.298	21.0635	21.6832	21.6506	22.329	22.024	22.4767	20.5315	22.5207	21.236	23.1065	22.1236	21.8669	20.979	21.3938	22.6529	22.66	20.7703	21.3924	20.9813	20.8258	20.8697	3	24
Q88GF9	26.8103	26.9876	26.5063	29.4014	30.3103	29.9758	29.8618	29.7592	29.8493	29.938	29.9776	29.9181	27.7976	27.4614	27.5325	30.2225	30.2313	30.3537	29.4547	30.03	30.2474	30.2144	29.798	29.4321	9	50.4
Q88GG2	22.1813	22.0653	20.8794	21.5047	22.0238	22.3337	21.2181	22.041	20.4624	22.1289	20.7892	22.5061	21.1774	20.9686	21.0746	21.3454	21.1462	23.4361	22.6984	22.211	21.5729	22.1179	21.2176	21.5832	3	30.2
Q88GG3	26.0089	25.8252	25.7261	26.8316	26.7857	26.7277	27.1404	26.6769	26.8051	26.4396	26.3331	26.6572	26.1978	26.1923	26.1665	26.3884	26.0008	26.8727	26.2102	26.885	26.9591	26.4852	26.3597	26.3215	58	49.4
Q88GG4	22.6294	22.9464	23.1382	21.3471	21.9898	21.4867	20.8003	22.7415	22.5628	20.8848	21.7736	21.1509	23.149	21.022	18.7864	21.8985	21.3069	21.9586	21.6702	22.4011	22.9981	21.6811	21.9633	21.5592	6	20.1
Q88GG9	20.5884	21.3155	22.3384	20.8619	23.0544	20.3387	24.6711	24.2816	24.1773	20.8861	21.2709	21.2495	21.7356	21.4548	20.2218	20.3251	22.6081	21.0569	21.348	23.2286	22.0309	21.6928	22.0969	22.1571	8	33.3
Q88GH0	24.8	24.5322	24.452	25.4882	25.5362	25.2439	24.6619	24.2208	24.7388	24.71	24.3884	25.3485	25.0245	24.5015	25.2428	24.5708	24.9843	21.2044	25.4594	25.8096	25.5414	24.1647	25.5088	21.5167	24	69.3
Q88GH7	22.6216	19.8319	21.3934	20.1792	22.0494	22.0682	21.6098	21.4992	20.2722	21.4252	21.1673	20.5889	21.6349	20.2106	20.7075	19.9448	21.2426	22.8204	21.607	21.5874	19.8759	20.9295	20.7337	23.2453	2	7.1
Q88GI1	24.7111	25.3974	25.5855	25.208	24.364	24.7035	25.4754	25.4544	25.1785	25.4249	25.3133	25.5552	25.919	25.8519	25.6435	23.4024	22.9857	23.8422	22.5892	24.3923	24.1558	23.715	23.56	24.1841	13	57.7
Q88GI4	21.7635	21.648	22.097	22.4218	22.4369	20.8285	22.3325	21.0332	22.1129	22.5358	21.1731	22.1164	22.693	21.7123	22.0558	21.8671	21.7826	21.3405	20.5869	21.7299	21.786	22.2173	21.2094	20.9206	4	19.4
Q88GL7	20.3543	22.1214	21.9457	21.7424	22.2673	22.8967	21.5151	21.92	21.321	21.9123	21.9071	22.5507	22.1431	21.5146	20.0936	21.3735	21.2335	20.4584	21.4867	21.7667	21.6779	21.925	21.6637	22.0265	4	54.9
Q88GL8	21.4613	22.9136	21.9032	21.6599	22.7823	22.4084	21.6369	21.8207	20.2663	21.4223	22.495	21.2771	21.4426	21.2019	20.1755	22.0575	21.8999	21.6965	21.0445	22.459	20.6557	20.5611	21.8199	18.7605	3	9.1
Q88GM2	25.7679	25.5169	25.437	26.02	25.8496	25.6927	24.7866	24.6952	24.778	25.433	24.9887	25.0379	25.3691	25.8114	25.7837	26.1648	26.4373	25.9596	26.2914	25.3763	25.4088	26.0539	26.1355	25.6958	18	32.9
Q88GM8	21.7842	22.1191	22.2937	23.929	21.1476	22.8077	21.3111	21.0821	20.4149	23.5229	21.9973	23.1913	22.7575	19.7833	19.2248	22.1018	23.6622	21.5681	21.7845	22.2794	22.3025	23.6723	22.145	23.3827	12	58.7
Q88GN0	26.5026	26.4393	26.1112	27.7426	28.0742	27.9185	27.2347	26.9527	26.9853	26.1114	26.1905	26.3909	26.4959	26.6923	26.2326	26.5032	26.6606	27.3743	26.2612	26.1737	26.5225	26.1115	25.9248	26.0744	74	38.6
Q88GP0	23.9213	23.662	23.4007	23.886	24.5343	24.0569	24.1492	22.8325	23.532	23.778	23.5331	23.9433	23.5318	23.7163	23.7275	23.5158	24.1068	24.4037	24.3917	23.5323	23.4338	23.747	23.6577	23.4285	20	37.6
Q88GP9	21.2755	21.7627	21.6093	21.5293	21.3483	21.0472	21.5642	21.9568	20.9484	21.5687	21.7526	20.7791	20.5024	22.0399	19.8703	21.4634	21.9365	21.7317	21.8714	21.7682	19.9794	21.2008	20.6665	21.3775	5	10.6
Q88GQ0	26.9985	26.2141	26.4707	28.9525	29.178	28.8781	28.5849	28.5862	28.6273	28.5498	28.5832	28.5953	28.1323	27.8221	27.7645	29.6031	29.6217	29.409	28.9836	29.5846	29.3166	29.8801	29.4935	29.0477	47	68.6
Q88GQ1	25.6073	24.5622	24.4614	25.3914	25.5287	25.0446	24.8566	25.0139	24.7578	24.9649	24.8037	25.0964	24.7403	25.2546	25.2367	24.8263	25.3786	25.4407	25.3087	25.0726	24.9736	25.0511	25.0698	25.284	2	4.7
Q88GQ5	23.4864	21.299	21.0147	22.0406	21.7875	22.4566	21.7261	21.3336	22.5842	21.7947	21.6964	21.9531	21.0352	21.3245	20.939	21.7078	21.7994	21.8558	21.2856	21.9144	21.4397	22.4311	22.2354	21.2715	3	7.2
Q88GQ6	26.6687	26.2984	26.1019	25.7873	24.613	25.9807	26.0759	25.7217	26.1249	21.0166	25.8262	25.9304	26.2698	26.6491	26.5487	25.9077	24.5707	24.0585	24.8227	25.5999	25.219	25.3993	24.8803	24.8012	27	71.1
Q88GR7	20.636	21.0403	22.5798	22.2795	22.1324	22.4207	21.6719	21.437	21.4421	22.4097	21.9548	21.6898	21.9844	21.5344	21.4401	20.2941	22.0607	21.1058	20.1853	21.3461	20.8064	22.1602	21.9979	22.7263	9	15.1
Q88GR9	24.9512	24.8786	24.9183	24.6605	24.9712	25.4782	25.0954	25.2512	25.0876	25.1896	25.1064	25.1492	24.9469	24.8074	24.7384	26.293	26.2909	26.1125	25.95	25.9857	26.2248	25.622	25.4381	25.9193	12	38.4
Q88GS4	24.3932	23.3374	23.4207	23.9867	24.4787	25.2281	25.5108	25.2088	25.4643	24.1724	25.3695	24.6957	23.434	23.3631	23.2693	24.129	23.6795	24.3033	23.5941	23.6651	23.8504	23.5762	23.2967	22.7265	14	38.2
Q88GT0	26.6178	26.1557	26.722	27.5027	27.2103	27.8771	27.5428	26.8974	27.413	26.1801	26.8283	26.6867	26.7728	27.4512	26.5267	26.2295	25.4719	26.957	25.5553	26.0872	26.5513	25.7558	26.0156	26.0939	17	60.5
Q88GT2	22.8194	22.3617	23.6876	24.8598	24.5683	22.8159	24.9776	24.3007	23.7972	25.3825	24.8077	25.0513	24.1681	25.1505	23.7711	23.5727	24.3446	24.1895	24.8674	24.6805	23.8487	24.5436	24.9906	24.1807	18	48.6
Q88GT8	20.5406	21.4652	22.6611	25.6867	25.8642	22.1974	25.8131	26.1674	25.8735	26.5961	26.4931	26.1704	20.5319	20.2377	19.4299	26.0495	25.7106	26.1119	25.6158	25.8959	26.0036	25.6234	25.7124	25.9639	4	23.3
Q88GU0	21.7387	22.2306	21.9513	21.1684	21.5316	20.8005	21.8328	22.1303	21.3325	21.3988	21.6794	20.5746	21.2209	20.9308	24.5141	21.709	21.0057	21.1264	21.9397	21.6995	20.8241	20.8726	22.6224	21.0787	4	34.3
Q88GU4	22.8031	21.2096	22.1084	22.0781	22.7051	21.0629	22.2007	21.9346	22.3209	22.5314	21.5378	20.9909	21.6572	21.1059	19.7163	21.5002	21.4068	22.1032	20.6013	21.15	22.2251	22.3168	20.9844	18.3912	6	21.7
Q88GU5	22.0586	20.9526	22.0574	21.5414	22.7083	21.4022	21.1743	21.3165	21.5726	22.3157	21.4139	21.3802	20.9139	21.4805	19.5136	20.8545	21.0665	20.7151	20.8558	21.375	22.1077	22.0421	20.5249	21.4105	12	27
Q88GU7	21.1528	20.4639	21.3234	22.3246	22.7985	22.7816	21.3581	22.2985	21.8976	21.9557	21.787	21.9667	21.0585	23.5925	20.8396	21.5834	21.6914	22.2978	21.0078	21.9584	21.6321	22.2023	20.7558	21.7887	13	19.9
Q88GV6	24.9575	23.6159	23.2012	27.4946	21.545	27.307	25.7509	26.7768	25.95	28.0995	27.1278	26.726	25.1367	25.4663	24.8162	27.5605	28.2718	27.387	27.3046	26.7648	25.6049	27.9144	27.6794	27.4875	12	54.9
Q88GW5	25.2612	22.118	24.7762	25.1168	25.3883	25.415	25.2985	25.3912	24.7488	24.8178	25.0309	25.0117	24.745	24.7172	24.7389	23.6424	23.5979	24.594	24.0678	23.9527	24.2456	23.7635	23.8104	24.7199	12	20.9
Q88GX0	24.0518	26.212	25.9023	22.7431	22.2393	21.3096	21.5135	22.0313	22.4188	21.8315	21.7276	22.8074	24.4578	23.9355	24.5623	21.1334	21.1762	21.6352	21.7965	20.8216	23.289	22.9734	20.3237	21.1182	6	26.2
Q88GX1	24.6868	25.343	24.7822	22.8191	22.1719	21.417	22.4992	22.8657	22.7071	21.0116	21.9459	21.8504	25.3142	25.4117	25.2544	21.7333	21.9211	22.5437	22.4517	23.0909	22.1323	22.3343	22.6202	21.2421	14	39.9
Q88GX4	21.6699	25.0831	25.5067	25.1367	22.0005	21.8754	26.5953	25.0792	24.8352	23.9247	24.1356	23.0821	24.8596	25.1608	25.1158	25.759	25.9142	25.6598	25.6061	25.4694	24.8009	25.3153	23.8099	21.0993	10	42.8
Q88GX6	25.9249	26.7403	27.1311	21.1886	21.6197	23.5556	25.0992	25.6025	24.9957	22.0933	24.5138	24.3384	26.5774	25.9034	26.2593	24.6382	21.1307	24.7795	24.2235	21.4074	24.6114	20.4314	21.4469	21.3692	10	44.9
Q88GX7	28.3905	28.2278	28.0579	27.7281	27.3599	27.0514	27.0531	27.3664	26.9136	26.9447	26.5871	26.7307	27.776	27.9968	27.9727	26.5735	26.6857	27.5683	27.0765	27.074	27.21	26.2211	26.889	26.7706	19	54.3
Q88GY0	28.6534	28.2924	27.5506	28.3815	28.6046	28.4466	27.3749	27.1581	27.632	28.2022	28.3036	27.8279	27.8345	28.453	28.3928	27.4375	27.3692	27.4822	26.9987	27.2199	27.1926	27.2283	27.3302	27.0009	12	76.5
Q88GY1	22.9105	21.5814	20.5143	22.373	24.1233	21.4524	22.2899	21.6694	22.651	22.1576	20.767	20.7946	22.8979	23.0251	23.1221	23.5861	23.9077	24.1273	22.8795	21.7473	21.3156	23.8901	21.9391	21.2467	23	60
Q88GY7	26.5598	27.0439	26.6224	26.4043	26.424	26.078	26.921	27.1608	26.1835	26.0596	25.9188	26.1245	26.486	26.3409	26.8823	26.1734	26.0816	26.1454	26.0073	26.007	26.6749	25.52	25.8369	25.9386	23	49.4
Q88GZ6	22.4037	21.1365	21.2272	25.1306	21.3798	21.6338	21.8454	20.2961	21.3544	22.3391	21.2967	25.2462	21.4221	21.9642	19.6588	21.7496	21.4183	22.7922	24.6	25.0651	25.1343	21.0718	21.7064	24.805	19	38.1
Q88H02	21.1925	22.7312	21.3559	24.8157	24.8868	24.3594	25.2279	24.8479	24.8799	25.5523	25.4242	25.7445	22.9126	23.964	19.9899	23.9612	23.9627	21.4873	24.3052	24.6207	24.1053	25.0076	25.2801	25.2336	9	37.5
Q88H07	21.1626	20.9964	21.4065	22.2169	24.1091	25.708	25.4119	25.8216	25.8031	24.8621	24.5284	24.8018	21.5996	20.6082	20.9269	25.0528	23.5888	26.075	22.4432	25.1952	24.2505	24.4945	25.2172	23.4619	14	57.7
Q88H08	20.6594	22.1572	22.4219	21.1505	22.1	20.0145	21.8891	21.9219	22.051	22.3254	20.4681	21.7657	20.7893	20.9361	20.9336	22.1001	21.6418	20.79	21.3217	21.2519	20.2806	21.9129	20.2617	21.447	17	35.3
Q88H18	21.8275	21.2639	21.4108	22.7095	21.3288	22.446	21.2406	25.026	24.7484	21.0667	24.8305	21.3434	22.0153	22.3237	20.3586	22.4544	22.493	20.9512	20.9309	21.7816	22.3848	22.1783	21.4755	21.5654	12	45.4
Q88H19	23.2088	21.1269	23.1309	24.4698	23.7886	23.8114	24.7891	24.9666	25.2885	25.6092	24.6753	25.0885	24.3803	24.3843	24.4856	25.1013	21.9655	22.0284	24.9755	22.0378	19.9699	24.9639	25.2763	20.6273	8	12.4
Q88H21	22.176	20.7989	22.7216	20.8273	22.6787	21.6144	21.5112	22.1642	22.4809	21.3907	21.6444	22.4097	21.1905	21.8451	19.9205	21.1714	20.7314	21.9318	22.449	21.5932	21.5327	21.0693	21.1591	21.9419	3	9
Q88H25	21.0728	21.8914	22.4411	22.6487	21.6359	20.8006	22.2986	22.5241	21.2158	21.3073	22.1525	22.7379	22.2255	20.8009	24.8504	21.9397	21.8596	21.6996	20.9128	21.597	21.7714	22.034	20.9057	21.2524	11	32.4
Q88H29	22.5411	22.2859	22.4037	23.4586	23.2747	23.9196	23.8386	23.843	23.5219	23.7659	24.1151	23.0773	22.4299	22.2957	22.3256	23.4785	23.4716	23.6137	23.7608	22.9297	23.0353	23.1869	23.1713	21.7287	16	50.3
Q88H37	22.0659	20.6182	21.4546	20.6795	20.7822	21.8148	20.4905	21.7594	21.5057	21.9396	22.2515	21.6738	21.1959	22.63	19.8794	20.8731	21.5847	21.1604	22.2948	21.6837	20.9351	21.7714	21.8141	21.909	11	34.1
Q88H40	21.3718	21.9523	20.9379	21.042	22.2732	22.2856	21.4807	21.0891	22.0617	22.747	20.7624	20.7794	21.7305	21.2085	19.5213	21.1934	22.5545	21.8244	22.2289	21.1752	20.9983	22.0987	23.6972	21.2657	4	30.8
Q88H48	21.2953	21.7177	21.3342	22.3817	22.06	21.7809	21.1699	21.3041	20.4394	23.6933	20.7782	22.3758	21.7148	22.9122	21.0059	22.6735	22.1718	23.2582	22.285	22.4596	21.6061	22.5876	20.3681	24.161	10	47.1
Q88H54	23.5773	24.6139	26.5993	21.5177	20.9707	23.2708	24.5647	24.7599	24.941	21.3389	24.5178	25.0777	24.7621	24.2933	24.5215	27.084	25.1148	21.6554	26.1063	27.2598	27.5252	24.8452	26.1857	27.5458	21	74.3
Q88H56	24.0687	23.9327	23.9212	23.8771	25.2362	25.3132	24.0779	24.5107	24.0772	23.9183	24.7261	21.5019	22.7208	23.2066	24.1803	24.0521	24.1381	25.5884	23.8237	23.2987	23.5918	23.705	23.4314	21.579	3	25.6
Q88H57	25.1599	26.0718	26.3405	25.8703	26.4624	27.0071	27.2042	27.649	27.333	26.4622	27.2529	26.4766	25.9134	25.1388	26.0327	25.9483	26.1903	26.5413	25.9995	26.0521	26.0885	26.1144	26.1703	24.0362	13	35.8
Q88H58	22.8083	22.4332	21.825	21.9035	22.3299	21.7406	21.0707	22.4378	21.495	21.7546	20.7293	22.8187	21.5865	20.1845	20.3813	21.2092	21.2129	21.2631	22.3966	20.6726	21.8119	21.4092	22.7376	22.5151	3	3.2
Q88H59	22.9269	21.1088	20.7557	21.2249	22.6249	21.8348	21.2668	21.3103	21.0108	21.6103	22.4638	21.8788	22.4147	21.0373	20.8092	20.8314	20.5519	20.3866	22.3633	21.8608	21.729	21.4806	20.9974	20.6086	4	19.3
Q88H69	27.1813	27.3509	27.1155	25.4289	25.3448	24.7522	25.0576	25.5273	24.9532	25.5106	25.0432	25.7986	26.9566	26.5792	27.2524	25.345	25.472	25.396	26.3462	25.5588	25.9072	25.5054	25.3975	25.6871	14	35.5
Q88H70	25.9753	25.7424	26.0296	24.9462	24.9016	25.2971	24.5025	25.4368	24.4327	24.9163	24.5118	24.9368	25.4159	25.3779	25.9341	24.6465	24.6823	24.319	24.8934	24.5988	25.1146	24.5656	25.0601	24.5068	12	40.3
Q88H77	20.6925	20.0896	21.5936	22.4915	22.3144	22.4525	23.7928	22.974	23.4979	22.3086	23.2156	22.2964	22.2864	20.9148	19.5136	22.7883	22.4242	22.4488	21.5298	22.2754	22.05	22.6687	22.2228	22.4896	5	45.5
Q88HA4	22.0382	20.5674	22.584	22.0195	21.1529	21.2187	22.6037	20.4466	19.7097	22.1562	20.8831	21.3917	21.5872	21.2264	20.2721	21.5606	21.6165	22.7435	22.0328	21.7567	21.4379	20.0061	21.8578	19.726	5	6.3
Q88HA5	21.8831	21.7111	21.1197	21.0516	21.8187	22.579	22.151	23.0129	20.8863	21.3143	21.8387	21.6055	20.8637	21.5696	22.2515	22.0371	21.1254	22.0105	20.9012	20.9658	20.8265	21.8563	21.0099	21.007	2	9
Q88HA8	21.6702	20.5169	21.3631	21.3784	22.3195	22.8092	21.84	22.5226	20.4023	21.1382	22.4683	22.8314	21.2041	21.5777	19.6126	21.9891	20.8973	22.381	22.2261	23.4739	22.483	22.604	20.6753	23.1542	3	10.7
Q88HB2	23.0948	21.8604	20.0648	23.0498	23.2045	22.048	22.9997	22.4548	22.9906	23.0503	22.2902	23.2541	22.2677	22.1498	21.8949	23.4153	23.44	23.7774	21.9838	23.9621	23.9889	23.8302	23.667	23.6205	9	14.1
Q88HB4	22.0479	22.0269	20.977	20.6813	22.1672	22.0946	22.0399	22.0049	21.4587	21.718	21.2222	20.9697	21.7072	20.9631	19.9117	17.297	21.9604	22.0696	21.7748	22.5227	21.9279	22.2149	20.6831	22.067	8	21.1
Q88HB5	21.2599	21.301	22.0527	20.7217	23.2027	23.4257	23.5222	23.2149	23.571	21.0215	23.5586	23.1004	21.5706	21.759	19.9952	21.2389	20.6654	21.9886	21.8587	22.0463	22.301	21.7362	19.6812	21.4496	9	26.1
Q88HB6	21.3589	21.1199	20.6982	25.127	25.0874	25.3263	21.5869	25.4146	24.9559	26.5607	25.2166	25.9357	22.3026	23.084	20.8777	24.5995	24.827	22.3714	24.7387	24.6028	24.4875	25.1577	25.0096	25.3188	11	66.7
Q88HB7	27.0734	27.2333	27.7115	26.8767	25.5092	25.288	27.0683	27.3872	27.0722	26.1387	26.3218	26.4904	27.4993	27.2668	27.3553	27.8118	26.2966	26.6626	26.7804	27.1776	26.8585	28.2725	27.2124	26.9208	34	56.6
Q88HC0	21.9386	20.6576	20.8126	21.176	20.4719	22.5463	22.423	22.1013	21.6239	21.8486	22.7796	21.2233	20.6606	21.3382	21.3208	22.2379	20.979	20.9518	21.0844	22.0385	20.9084	22.0818	21.5212	22.2371	10	43
Q88HC5	22.5234	20.8149	22.0225	20.6576	20.9766	22.487	22.6077	22.751	23.4366	21.5997	22.1811	22.141	21.5965	21.7239	19.8401	20.6776	21.149	21.9261	21.1012	21.7385	22.2321	22.065	20.531	23.024	7	19.9
Q88HC7	28.3898	28.4933	27.9886	26.5413	27.0409	26.9893	25.9301	26.3166	26.1528	26.8427	26.4939	26.7565	28.0368	28.2033	28.0303	27.1491	27.23	26.841	26.8027	26.4601	26.768	26.1051	26.6344	26.4436	22	60.6
Q88HC9	22.7004	20.7977	21.0836	20.3533	21.2133	21.8414	22.292	21.3992	21.3292	21.5558	21.4418	20.6222	21.4188	20.5851	19.7839	21.3634	21.534	21.2092	22.5049	21.6818	21.9551	19.9302	21.7332	22.8543	14	85.1
Q88HD9	21.0852	22.1302	22.1661	22.3746	23.0496	21.8534	22.5914	20.9477	21.234	22.2588	21.8251	22.6277	21.3789	21.5325	20.0921	22.3807	22.4882	20.6055	21.862	20.6146	21.1845	21.3794	18.7564	21.0577	11	25.1
Q88HE0	22.1461	22.1755	20.4541	22.448	22.487	22.7324	22.5988	22.7186	22.7188	22.9521	22.8018	23.1104	22.17	20.934	20.031	23.391	23.2802	22.9527	23.2236	23.1253	23.1528	23.974	23.7987	23.0897	10	22.3
Q88HE4	29.4281	28.8669	28.9314	27.9719	22.8887	27.5346	27.6596	28.0629	27.6875	21.2198	27.1493	26.7167	28.9272	29.0565	28.7442	26.6962	21.061	22.9163	26.8709	26.6779	27.2193	26.5848	26.9369	27.163	9	48.6
Q88HE5	21.8163	21.8017	21.8198	22.2201	20.1378	22.9967	21.6427	23.3156	23.603	21.1335	22.6148	21.7714	20.5427	20.861	20.1351	23.7625	21.9979	22.5581	20.9613	22.1344	21.2383	22.1611	19.8089	21.6794	9	30.4
Q88HE6	21.7808	21.3682	20.9998	21.296	22.1924	21.7203	22.1726	20.4576	21.8911	21.9109	21.4804	22.4816	21.9386	21.6576	19.9708	21.791	21.6688	21.3811	22.0002	21.1231	21.4334	22.1555	22.3824	21.9117	14	37.8
Q88HF3	21.3747	20.9896	21.2745	21.8164	22.5771	22.7412	25.0422	24.9747	24.2773	22.2233	24.0898	24.1087	21.8894	20.3094	19.9078	23.7007	21.3127	22.5383	23.8407	24.01	24.2245	23.6012	23.8894	21.7341	6	35.2
Q88HH4	22.2917	21.824	21.036	21.7673	22.0337	22.3957	21.71	21.9505	20.9946	21.8966	21.4153	21.9628	22.5563	22.19	21.0713	21.733	21.4883	22.9059	21.0998	20.9631	22.25	22.1322	21.2983	22.4661	4	23.2
Q88HH6	21.9252	22.0558	20.734	21.9756	21.8378	21.0734	21.5085	21.8579	22.4316	21.243	21.3547	21.5928	22.1435	21.4525	21.8468	23.5922	22.4986	22.4781	21.887	21.8809	21.689	22.1769	22.2353	22.0255	7	25.7
Q88HH7	21.5	21.4969	22.1655	21.4012	23.2632	22.5187	21.1964	23.1575	23.0195	22.867	23.3108	21.2342	20.5426	22.7271	21.4987	21.7908	21.7288	21.7559	21.7915	21.2876	22.031	20.7298	22.0546	23.441	9	26.5
Q88HH8	26.1957	25.6965	25.5447	25.0255	24.9014	23.6729	23.5913	25.4525	25.319	22.5493	24.5262	24.7052	26.9061	25.9365	25.133	23.6783	24.1074	24.4293	20.8649	24.2382	24.1877	24.0314	24.4727	24.6202	8	40.5
Q88HH9	24.7559	20.5178	22.3211	21.5512	20.9573	22.3948	21.7393	21.1097	23.8607	21.3905	21.9103	21.3894	22.0781	24.7051	20.6574	21.0896	21.8358	25.9218	20.6259	21.8443	20.7641	20.9049	20.8319	20.5899	16	55.1
Q88HI1	26.2517	26.6141	27.4269	27.6655	28.1018	27.71	27.4402	28.3245	28.2238	27.8204	28.2428	27.8904	27.9225	26.9171	26.1174	26.0315	26.0523	28.2676	26.4166	26.6573	26.7501	27.4436	26.8465	26.2799	19	56.6
Q88HJ0	21.7845	22.1362	21.8323	22.2205	22.2318	21.7908	23.0094	22.4884	19.7707	21.46	21.9292	22.1132	21.2243	21.9683	20.7392	22.039	20.8267	21.3049	22.0417	22.1057	21.305	20.5438	21.662	20.3023	4	22.8
Q88HJ2	23.2382	21.2572	21.8078	22.7925	22.5806	21.2852	21.5849	21.6883	21.5934	21.1119	21.0148	21.3058	22.3384	22.1937	21.7193	22.3138	22.1272	22.7055	20.3287	21.9942	21.7593	21.7339	21.5928	20.9938	6	8.4
Q88HJ5	21.2482	21.7158	20.9462	21.6553	22.92	20.8159	21.3122	21.9335	22.2576	21.8584	22.2236	21.7983	22.4203	22.5767	19.609	20.9193	21.9878	21.7293	21.1308	22.207	21.5051	20.7736	20.5791	21.6125	14	16.7
Q88HM9	26.0126	26.0103	21.6766	25.6906	26.0657	25.6289	25.6427	25.5136	25.408	22.0259	25.6511	21.6169	21.9172	21.2972	19.1197	25.9165	25.8598	25.7273	21.3363	21.3114	21.1333	25.9903	25.9343	23.1126	#N/A	#N/A
Q88HP1	21.1683	22.2363	21.8226	22.2184	22.4593	22.3359	22.5732	20.477	21.0656	21.6096	21.2596	22.8675	22.9172	22.4735	22.4062	22.8003	21.6845	21.1733	21.2996	21.3061	21.0299	25.2468	23.547	21.3965	7	58.1
Q88HR7	21.8826	22.6047	22.0776	21.7934	21.8628	20.8045	22.0572	21.2989	20.5816	22.5212	21.9137	20.612	20.9948	21.2223	22.0177	22.0312	20.1901	22.2225	20.578	22.0682	21.4207	22.2329	21.0576	21.4408	6	21.2
Q88HS3	21.6545	20.5431	21.9703	21.3167	22.2261	21.5311	22.7579	21.5577	20.8253	22.9882	22.2231	20.3556	21.6765	21.8155	19.8627	22.1615	22.0521	22.3207	22.1639	21.0168	20.4373	21.3649	20.3499	21.2905	#N/A	#N/A
Q88HU8	21.8084	21.9528	21.4589	22.147	22.4919	21.0968	22.3644	21.2113	22.4306	22.0023	21.5115	21.3692	23.3726	21.3991	19.1853	22.2771	21.1549	22.0844	21.6494	21.1722	20.8608	21.6469	20.8356	19.394	3	12.8
Q88HV4	21.9987	21.6151	21.0746	21.7872	22.1894	21.531	21.2303	20.845	20.8779	22.7991	21.9664	21.9634	21.9979	21.7017	20.2719	22.127	22.1448	21.835	21.7412	22.2564	21.3702	20.863	22.6101	24.2179	8	33
Q88HV5	24.8507	25.5353	25.5042	24.258	24.0562	22.8518	24.4372	24.647	23.4885	23.6108	22.8901	23.1892	25.3555	25.1989	25.2113	21.9534	21.3563	21.8408	21.4146	22.8454	21.5796	21.7086	22.7492	22.6749	11	40.4
Q88HW1	21.1755	21.8324	21.8638	23.0011	23.2248	23.2791	22.7388	22.6272	22.9331	23.2072	22.8896	23.2638	22.0199	21.62	18.4768	23.2723	23.5133	23.3593	23.8507	23.2992	22.9952	23.4158	23.3889	23.572	6	13.4
Q88HW2	21.8609	21.5823	21.5278	22.3264	22.9829	22.2776	21.3035	21.1682	21.2605	21.5022	21.0534	21.8824	22.2303	20.9405	20.1972	21.4032	21.8956	21.8611	21.4231	20.703	21.286	21.4572	21.5809	21.4042	4	30.7
Q88HW9	22.505	23.0323	20.1142	21.8404	21.0828	22.3921	19.9775	22.108	22.0774	20.6969	21.6398	21.858	22.808	22.4918	22.5732	23.7355	23.9884	23.3498	22.9247	23.1472	23.3022	22.5142	23.4488	20.9749	5	35.1
Q88I13	22.1587	24.0683	21.2729	21.6818	20.8778	21.5974	21.4819	21.2219	21.8399	23.3697	22.3296	22.7318	25.0455	21.6841	24.101	21.2571	21.3068	21.7615	21.3984	24.46	22.6671	21.6491	21.1124	23.3814	12	34.1
Q88I16	22.5563	22.1111	22.4906	22.846	22.0099	22.435	22.3824	22.3732	20.0597	21.094	22.3995	22.0118	20.7864	21.8213	20.5145	21.2609	22.4653	22.4573	21.4851	21.8766	22.583	21.7355	21.1436	21.7771	9	52.5
Q88I17	21.9592	20.3205	24.3834	24.4447	22.0156	22.1877	24.9983	25.5735	24.8036	24.726	25.4066	25.0036	21.8499	21.8634	20.1021	22.1179	20.3671	24.0451	21.6252	20.9545	21.9811	23.7232	21.4529	22.3453	7	40.9
Q88I25	21.7427	22.1913	21.179	21.4552	23.1744	22.0253	22.3848	22.4102	20.5903	22.7255	21.3479	22.1542	21.3111	22.4252	20.101	21.623	21.348	21.8712	21.4764	22.166	20.5368	21.4999	21.545	23.076	3	10
Q88I30	21.6967	20.2811	20.6779	22.9651	21.2889	23.5046	21.3266	21.6436	22.3121	21.8352	21.5603	21.1104	21.0942	20.7304	23.4448	21.1832	20.8204	22.0593	22.5477	21.5701	21.939	20.3498	20.5996	21.5297	2	9.5
Q88I44	22.0252	21.9703	20.4778	20.7122	22.1376	21.4001	21.4459	21.481	21.5395	21.5938	23.0442	21.7239	20.8927	20.4273	22.6715	21.3661	21.4235	21.0545	21.1708	21.7754	20.9746	21.6412	22.2099	20.9123	10	27.8
Q88I45	21.6525	21.4082	22.3149	23.8507	23.6308	23.6969	23.5679	23.4805	23.5631	25.9436	25.1041	25.6445	22.0279	22.3242	22.0969	23.8029	23.7262	23.7519	23.6842	24.387	23.353	24.0958	23.959	24.1768	13	40.9
Q88I51	21.3593	20.3414	21.9038	21.6412	22.3311	23.4116	21.1034	21.8423	21.8162	21.7962	21.6075	21.6932	20.6831	19.6999	20.8272	21.7369	21.8908	21.3664	22.7808	22.0102	21.9041	20.6637	21.6258	23.0857	2	3.3
Q88I56	25.1059	24.0093	24.1112	27.052	26.7332	26.101	26.6284	25.8765	26.3828	26.641	26.4865	26.9015	25.5643	25.8994	25.4932	25.6047	25.1391	24.6393	25.3476	25.5626	25.2352	25.9351	26.4109	26.0642	18	53.1
Q88I59	21.5614	21.169	21.9555	20.9192	21.5565	22.4313	21.4054	22.743	21.4713	22.3677	20.9036	20.264	21.3473	21.4485	20.5599	21.6529	21.3331	23.459	21.2255	21.7	21.5032	20.0084	20.6678	21.038	2	4.7
Q88I60	20.4872	20.9117	21.694	21.1625	22.179	21.9879	22.4598	22.2934	20.092	23.3016	21.2876	21.2761	21.5932	22.2992	19.6668	22.0611	21.2862	20.6348	22.3159	22.7012	20.7033	22.2932	22.8702	20.8978	5	28.4
Q88I61	22.3748	20.9927	22.0563	22.2707	20.142	21.4356	20.7444	22.064	22.3939	21.6993	21.4261	24.2227	20.2584	22.5403	20.6341	22.0719	24.6012	24.5094	21.6545	25.6727	21.8192	24.9906	21.0126	20.8455	10	26.8
Q88I62	20.9519	21.8025	23.2114	24.4629	24.5714	24.3736	24.0145	23.733	23.9869	24.4793	23.9527	24.3982	24.2069	23.8191	24.0304	24.7933	24.6959	25.3939	24.851	25.0721	24.8973	24.8339	24.4937	24.9687	11	26.8
Q88I63	22.9066	21.8806	22.0413	21.0779	22.7406	21.4965	21.5652	21.2026	22.5139	21.4066	21.1544	21.0581	21.0799	20.7378	20.0428	21.6364	21.0573	21.3721	21.205	21.3924	21.3065	21.2088	20.864	21.7394	9	30.6
Q88I66	23.9553	24.0161	23.6268	25.1437	25.1065	23.9037	24.196	24.8069	24.8787	24.8715	24.1112	24.6912	24.6775	24.4144	24.6775	25.5331	25.6396	25.5181	25.9596	25.9092	25.9596	26.0724	25.3643	25.6478	13	46.5
Q88I68	21.722	21.225	21.9332	25.1251	24.173	23.49	23.9294	24.6259	23.8705	25.0175	24.2799	25.0908	22.4337	22.7944	22.4431	23.1581	23.7204	21.2226	23.2442	23.5837	23.3288	24.5814	24.9861	23.7864	14	37.1
Q88I71	22.1808	20.6162	21.1777	24.0145	24.2421	24.5666	20.9124	24.0152	21.7377	24.7007	24.8733	24.8147	22.8215	22.0504	20.6876	24.7256	21.1422	24.534	23.7818	24.6616	24.8426	24.0661	24.8012	20.8237	25	36.3
Q88I73	21.7269	24.2176	24.3525	22.2769	21.7432	21.3711	25.4438	26.9949	26.1223	21.6422	25.4474	25.2781	21.4412	21.4658	17.7924	25.0859	25.1358	24.7436	25.6017	25.6962	25.8756	25.1385	25.4645	25.746	10	50.7
Q88I74	21.2366	20.885	21.0329	21.681	24.6096	25.0321	24.5986	21.5402	21.6574	25.2372	24.567	20.5157	22.277	19.6333	19.6074	25.4306	25.8243	24.9504	25.6845	25.0364	25.0269	25.615	25.3411	24.3695	32	58.4
Q88I81	24.3187	23.9324	24.038	23.7371	24.3516	24.2758	24.1777	24.5277	24.3811	24.6361	24.6771	24.4094	23.8309	24.2193	23.9423	24.2479	24.0713	24.1549	24.3389	24.3129	22.5124	24.3705	23.9179	24.2911	8	40.7
Q88I91	22.5421	21.319	22.5416	21.8777	22.1737	21.5507	21.9129	21.3686	21.8333	21.1193	22.1417	21.5331	19.837	21.4441	19.4136	22.1688	22.5872	21.5138	21.1363	21.7775	21.655	21.1473	21.0712	22.3954	23	20.9
Q88I93	26.7817	25.9439	25.8561	24.2084	24.0514	24.1008	24.5675	23.829	24.9189	24.2165	25.0836	25.3663	25.9684	26.7528	25.188	23.4483	23.4514	23.8132	24.2487	24.3466	24.4702	23.9211	24.1602	21.3037	18	29.4
Q88I97	22.0451	21.152	21.303	21.5666	21.532	21.4901	21.2406	21.4115	21.7136	21.8759	21.319	22.005	19.9671	19.9432	22.8292	20.952	20.8405	21.9643	23.3467	20.9516	21.7395	22.0287	21.3005	21.6602	3	34.7
Q88IA0	21.1884	21.8582	21.4346	22.0034	21.5767	22.2986	22.4486	21.3528	22.0804	22.5434	22.2738	22.3513	21.2674	21.8473	24.6217	22.2843	21.4977	22.3993	21.3587	20.5946	22.0932	21.614	21.2024	22.2296	21	56
Q88IA4	25.1544	25.8854	25.5701	25.1637	25.2228	25.4272	25.9403	25.2925	25.7393	24.7709	24.9022	25.5006	24.9301	25.1509	24.8579	23.7685	23.9805	24.9152	24.3185	24.4076	20.5978	24.5435	24.3031	24.6161	32	47.4
Q88IA6	21.3867	20.5131	23.1117	20.9656	21.5729	20.6704	22.2234	21.7507	21.32	20.764	20.9642	22.3645	21.3217	21.5582	21.8471	21.731	21.0893	22.4411	21.1217	22.3805	20.9998	21.9305	21.5195	22.3485	4	13.9
Q88IA7	22.0434	21.1019	20.8209	21.8931	21.6815	22.6072	21.3664	22.0552	21.8356	21.8226	21.6084	20.9287	20.1458	22.0543	21.6327	22.4697	20.574	21.3447	20.7263	20.8009	21.7447	20.5052	20.6823	21.498	6	30.7
Q88IA8	21.2192	21.3549	21.0878	22.5257	22.6413	21.54	21.8878	21.5824	21.3723	22.1108	22.0085	21.9087	20.8071	20.3629	19.7512	22.3953	21.6033	23.5507	21.0918	20.8485	21.8156	22.3609	22.5311	21.1846	26	27.8
Q88IA9	22.4816	21.9234	21.6804	22.2142	21.1917	21.2552	21.9344	21.815	21.4811	21.2293	23.1435	20.6576	21.5121	21.5038	21.5204	21.1178	20.8138	21.4682	21.9089	21.5462	21.6039	21.7571	21.0667	21.2383	8	11
Q88IB1	21.7976	21.0625	22.8441	20.9587	22.164	22.5126	21.7082	22.5631	21.9999	21.8586	22.4427	20.5972	21.6119	20.9374	22.8083	21.6869	21.2013	23.0423	20.7445	22.112	21.1743	21.6641	21.1581	19.9962	5	18.8
Q88IB2	21.3987	22.2918	19.9532	21.2524	22.9263	22.0396	21.6568	23.0641	22.1091	22.3829	21.0918	21.1303	20.9541	21.0806	19.6749	21.0202	21.7745	21.1922	21.2858	21.3742	21.4	21.9119	22.9071	21.6734	9	16.1
Q88IC0	25.4778	26.0338	26.7407	24.6351	25.8	27.1694	25.8127	26.1859	26.5197	27.1912	26.9248	26.913	25.367	24.155	25.4061	27.2293	27.3956	27.6534	26.2068	26.8762	26.6629	27.215	26.9643	22.9327	8	92.5
Q88IC6	21.8027	21.8199	21.1456	21.3302	21.9551	22.0624	22.0487	21.237	22.5209	21.3435	24.4938	20.6214	22.2161	20.5549	19.1513	20.7157	22.5523	24.5309	23.9807	21.5608	21.6441	24.7946	20.6874	21.6978	5	21.5
Q88IC8	22.3104	21.9667	20.7773	23.8239	23.7705	23.7392	23.9786	23.7417	24.0786	25.1006	25.1208	24.8867	23.4863	22.2005	22.3475	24.8662	25.1035	24.8211	24.9882	24.7036	24.8061	25.0986	24.9217	24.3389	20	37.4
Q88IC9	20.9386	20.6441	21.8661	21.6424	21.0089	22.1034	21.0099	21.2929	21.342	22.0356	21.5347	22.4413	22.0045	20.9384	20.1077	21.8124	21.0606	22.1483	21.6811	20.8269	21.3914	22.2677	21.3648	20.2948	5	61.5
Q88ID2	22.34	22.8616	22.7406	21.2764	21.6256	21.8878	20.8027	21.6632	21.8563	22.0487	22.1171	21.4124	22.5552	22.8747	22.846	21.3111	22.1945	22.2424	21.1438	21.5719	21.6185	22.1029	21.4827	21.0439	4	7.8
Q88IG6	21.8565	21.7341	22.3998	20.8199	22.1703	23.173	22.8588	22.7232	22.8936	23.4126	23.0986	23.038	22.7101	22.7798	22.8956	22.9379	22.953	23.2902	22.7409	21.3547	22.2346	22.8822	22.8509	22.9039	4	21.4
Q88IH5	21.2635	20.881	20.9987	22.4554	21.9472	21.2778	21.8091	21.1471	21.3188	22.7368	21.5588	22.1202	23.0405	22.0382	20.1957	22.1421	20.7048	19.9026	22.2269	23.5434	22.383	21.3335	22.3093	21.2128	10	29.6
Q88II0	24.8208	20.7846	24.6879	25.1513	25.0489	25.0743	25.2091	25.124	25.1456	25.3223	20.9337	25.0661	21.024	21.5703	24.9727	25.175	24.8226	21.3766	21.3233	25.1264	22.7122	21.2469	20.9311	25.0426	9	44.9
Q88IL7	21.1615	21.6084	20.5942	22.3434	22.1065	22.0234	21.7836	22.1628	22.0773	22.8995	22.6942	22.3552	21.141	21.1216	19.51	21.3069	22.0184	21.8676	21.5227	22.4871	21.2135	22.8373	22.8959	22.2529	9	30.1
Q88IN7	22.1015	21.6872	22.4853	20.9969	21.8316	23.3025	21.7929	20.0178	20.1111	22.8524	20.6388	21.9506	22.4636	22.58	20.8136	21.0339	21.9266	22.2473	22.5238	21.8498	21.6671	21.9839	21.9827	21.1843	8	33.3
Q88IP9	21.0034	21.6252	20.3791	20.7146	21.5864	20.6399	21.7152	21.8462	21.6577	22.4664	21.9873	21.8396	21.6134	20.8292	21.1012	22.4627	21.6857	22.4948	21.7258	21.8983	21.6777	22.1706	21.201	21.2133	10	68.4
Q88IQ2	26.1209	26.5641	26.4209	27.065	27.3165	26.6274	27.4307	27.2229	27.3706	27.2299	27.7077	27.0874	26.5477	26.1208	26.5896	27.2713	27.5026	26.6732	28.0613	27.7021	27.9672	27.1087	27.2405	27.3579	9	66.7
Q88IQ4	22.9292	20.5968	21.5321	21.3379	21.8445	21.7364	21.7363	20.9292	22.052	21.0388	21.5194	20.8053	21.0149	21.9262	18.5764	22.5736	21.5221	21.3482	21.9699	21.1779	21.6579	21.9219	21.8491	22.2268	12	32.5
Q88IQ5	22.1009	21.2195	21.3793	23.4563	23.8042	23.0836	22.9866	23.045	22.7695	22.6267	21.9641	21.4729	21.4185	22.5271	22.2994	23.9864	23.889	23.4419	22.6445	23.0802	22.6187	23.1187	22.8005	22.4618	16	31.3
Q88IQ7	23.749	23.6772	24.3789	25.8947	26.0965	25.5563	25.6325	25.1572	25.4435	25.1312	25.1989	25.3642	25.558	24.3656	24.7381	24.8202	24.7397	24.2795	25.0195	24.5601	24.606	24.036	24.2159	24.8588	24	65.1
Q88IQ8	21.3417	20.8052	21.3087	21.3236	21.4565	22.683	21.8783	21.2935	21.471	22.1735	23.2693	23.4575	20.5766	21.4159	19.0302	22.9347	22.174	21.7899	22.2153	22.4266	20.8146	22.7359	21.7731	21.0421	5	21.8
Q88IQ9	21.2713	22.8632	21.3576	21.9417	21.3948	21.9223	21.2803	21.4275	21.0567	22.971	22.4496	21.6865	21.0879	21.9815	21.0306	21.8828	21.6893	22.023	21.8393	21.8702	22.3077	21.8547	21.7242	21.1979	2	26.6
Q88IR1	22.0427	21.1659	20.6255	21.48	22.7852	21.1199	22.8039	22.7979	22.8276	21.4139	21.0072	22.0672	21.6849	22.2936	19.2778	22.2919	21.3027	22.2055	22.1793	20.7427	21.1245	21.6209	21.4938	21.1129	4	12.7
Q88IR6	26.5512	26.2487	26.2162	26.9237	27.2675	26.9585	26.9372	27.5697	26.6269	27.1201	27.222	26.9748	26.1338	26.3332	26.3774	26.2698	26.1858	26.5782	26.2646	26.6213	26.8065	26.3627	26.4385	26.6939	13	49.3
Q88IR7	25.9602	25.7345	25.7648	25.8668	25.9165	26.1205	25.7559	25.3981	25.3717	25.7417	25.8741	25.775	25.8011	25.9875	25.8334	25.674	25.6815	25.7384	25.2586	25.6519	25.5466	25.5738	25.4535	25.3191	13	34.9
Q88IR9	21.8838	20.7854	20.5785	21.5684	22.4594	20.3482	22.3195	21.0839	22.2262	21.5906	21.743	21.3834	20.2422	20.8769	23.6572	22.2615	21.9398	23.5546	20.6321	23.0633	21.2111	22.1996	21.2968	20.8563	9	31.1
Q88IS0	22.6576	21.2368	20.9531	21.3192	21.5997	21.8077	21.9574	21.2494	21.9509	23.1469	20.6829	21.8993	21.7266	20.9423	22.6126	21.0137	21.0095	21.5383	21.3259	21.6971	22.6983	21.2532	21.254	21.3727	12	35.1
Q88IS1	28.0574	28.8256	28.6007	27.5775	27.918	27.4412	27.0737	27.3174	26.7614	26.9553	27.1956	26.7199	28.3818	28.3926	28.6233	28.051	28.0039	27.872	27.7597	27.7655	27.9789	27.1598	27.3081	26.4704	19	51.2
Q88IS4	25.0982	25.6734	25.8325	26.7771	27.0072	26.9927	26.9862	26.9967	27.0863	26.9416	27.3465	26.8186	25.6018	25.4812	25.549	27.6404	27.0588	26.9458	26.8646	27.4219	27.1761	27.2811	27.7126	27.3562	27	57
Q88IT6	25.9612	25.7595	21.8781	25.6067	22.1969	26.2384	27.1727	26.7441	26.9787	27.2084	22.0649	21.763	20.493	25.5614	25.4678	20.0625	22.3852	21.4819	25.003	21.128	27.0493	22.0314	20.4176	22.218	16	37.7
Q88IT7	21.6567	21.0178	21.4137	20.6792	21.4679	21.7502	21.0534	21.7733	21.1293	21.6893	22.8172	21.9313	21.2971	19.9743	22.42	22.9947	20.8447	22.39	21.8897	22.114	21.3973	21.6241	20.7954	20.8375	4	13.1
Q88IU4	26.1486	26.5593	26.6234	26.7073	27.4329	27.6271	27.6728	27.5476	27.6581	27.0552	27.6721	26.9429	26.5774	26.2425	26.5408	26.5723	26.5289	27.1438	25.7545	26.4679	26.2743	26.4148	26.2421	25.1686	33	52.2
Q88IU5	27.9881	27.6981	27.4034	28.1343	27.7434	27.7191	27.2134	27.195	27.1159	28.0398	27.4397	27.58	27.3081	27.8069	27.6342	27.2114	27.5006	27.4217	27.4194	26.8755	26.7701	27.0632	27.3664	27.4305	41	65.6
Q88IU6	27.8235	28.3907	28.0366	27.8658	27.4518	29.1325	27.9792	28.4486	28.1757	28.6653	28.9457	29.0931	27.9298	27.9551	27.8236	29.8025	29.8299	29.5977	29.4531	29.065	28.7645	29.5034	29.3164	29.3346	14	86.1
Q88IU7	21.9259	21.4957	21.5523	21.1201	21.6172	22.2173	21.4148	21.2562	22.0341	21.9547	20.8038	21.772	22.611	20.995	20.5192	21.1801	21.662	19.6561	21.5176	21.8744	21.8927	21.0218	20.7254	21.417	2	9.6
Q88IU8	27.2985	27.528	26.9486	27.6124	27.7771	27.0974	27.8317	27.5444	27.7479	25.8047	26.6477	25.5666	26.828	27.416	27.1569	25.7172	25.5411	27.1239	26.0752	26.3812	26.2043	25.6847	25.6748	26.1897	34	55.8
Q88IU9	29.0906	27.8357	28.1186	28.8108	28.5854	28.8206	28.4086	28.0119	27.9579	27.3175	27.3885	27.0452	26.8687	28.486	27.4196	26.3529	26.4359	27.5948	27.4859	25.7602	26.804	26.3967	26.7087	27.3684	10	68.5
Q88IV6	21.7772	22.8781	21.2004	23.0078	22.4146	22.5729	23.5465	23.4197	23.435	22.6758	23.2292	23.1446	21.4506	23.034	22.9624	23.4424	23.4358	23.0134	22.9961	23.366	23.3499	23.5676	23.3526	21.718	13	10.9
Q88IV9	22.239	20.541	21.3928	20.9218	22.2564	22.4196	22.653	21.2571	21.562	23.0834	20.9926	21.8787	21.2017	21.0576	19.7777	21.1145	22.1686	21.867	22.2331	21.9811	21.6129	22.7079	20.5423	22.1167	15	52.6
Q88IW0	21.3768	21.5771	21.5581	22.6097	21.3145	21.4899	22.0674	21.493	21.2436	21.4905	21.4971	21.1601	21.3959	20.2066	20.4422	22.0506	21.909	21.2125	22.2146	22.6608	21.8909	22.2178	20.9811	21.9186	3	13.2
Q88IW2	22.4479	21.4643	21.1605	22.1351	22.5713	20.5966	20.9299	20.8806	21.8739	21.0054	23.0492	21.4322	21.707	22.0491	20.9279	22.3148	20.7036	21.7571	21.1755	21.4926	20.9934	22.291	21.1574	21.9063	3	12.9
Q88IW7	22.2247	21.7545	22.7026	21.3754	21.1755	21.6423	22.2778	20.1962	21.1423	21.8766	21.625	21.3507	22.393	21.5755	20.0191	20.7247	22.2675	20.4992	21.2969	22.5828	21.3078	21.4234	20.8712	22.208	4	24.5
Q88IY2	21.571	21.2907	21.186	21.3206	21.8268	21.398	21.9568	22.2611	21.8244	21.1499	21.9082	20.9074	20.997	21.1795	24.5821	22.5582	21.4729	21.045	21.9032	21.9671	21.5107	21.5501	20.8002	21.8184	12	37.8
Q88IY4	21.1794	20.7928	22.1482	21.7834	21.731	22.118	23.0663	20.3768	22.4667	21.8327	22.3279	22.843	21.2331	22.3383	21.8826	21.0207	21.3336	22.796	21.5263	22.2865	22.4012	21.7508	22.0973	22.1231	2	7
Q88IY8	21.4581	22.3058	21.4014	21.6443	21.8917	21.3275	21.8633	22.9677	21.6314	21.6842	21.4911	21.9236	21.2627	20.199	20.197	21.2244	21.9843	22.7664	21.4525	21.1214	21.4655	20.6907	25.4582	21.7698	16	45
Q88IZ6	21.319	21.6955	20.6716	23.2306	23.4435	24.0974	22.3678	22.0799	21.5727	22.3155	21.6746	22.2633	22.18	22.6518	22.4934	20.3313	24.3378	23.268	24.4286	23.7427	22.7143	23.5993	23.2532	23.4578	5	8.2
Q88J03	22.3273	21.7948	20.5053	21.7024	21.2588	22.4438	22.8521	22.0259	21.6899	20.4693	21.6968	21.716	25.0443	20.1876	23.4756	23.1779	23.1158	22.9157	22.6542	22.9139	22.958	21.5434	21.0613	20.9417	4	30.5
Q88J04	22.5085	20.6435	20.5394	23.0924	21.0711	22.1747	21.4727	21.1566	20.6085	22.6252	21.3935	21.7389	22.2428	22.3412	23.6022	21.4153	22.2748	22.4051	22.363	21.4043	21.7252	21.2462	21.619	22.4707	4	7.2
Q88J22	25.4777	25.2552	25.2846	25.7275	25.2773	25.0946	25.705	25.334	22.016	23.1254	25.7621	26.0012	25.5049	25.3538	25.1292	24.8346	22.341	25.2437	21.9298	23.3779	22.16	25.1656	25.1455	25.465	9	36.8
Q88J23	22.6874	21.4278	21.0819	23.0768	22.5388	22.9449	23.3257	23.1306	23.3397	22.4392	22.3809	22.6528	21.933	22.0207	18.7997	21.5579	21.8029	22.1189	21.8268	21.8741	21.873	21.9853	22.0833	21.8702	4	13.2
Q88J31	21.7615	22.5138	24.7393	22.1544	22.3806	20.8321	21.4722	21.5138	20.2438	22.2315	21.8778	20.9371	22.3347	22.3313	21.4027	22.2806	21.3973	20.6942	22.7293	20.474	22.0416	21.6281	21.1877	21.5426	6	7.2
Q88J32	21.9217	20.8673	23.2904	21.6291	21.1437	20.6291	21.1473	22.6733	21.5491	21.6039	21.7865	20.7387	21.8434	21.0455	20.1849	20.7314	21.554	21.4075	21.8741	22.3666	20.45	20.9081	22.2864	21.4542	11	35.2
Q88J34	24.0234	21.1192	20.6006	25.5874	25.5589	25.924	25.6099	25.4721	25.5782	26.3603	26.0297	26.2868	22.0965	24.3173	24.1694	26.3553	26.536	26.5909	26.7558	26.5654	26.5823	26.4401	26.3786	26.8565	#N/A	#N/A
Q88JA6	21.6984	21.5282	21.9278	22.0245	21.925	20.4225	22.1258	21.5252	22.1907	22.8824	21.2211	22.3495	21.2901	20.9687	20.9279	21.7217	20.2896	21.8921	21.3685	21.1822	21.6355	22.4753	22.3781	21.7298	2	11.7
Q88JA7	22.5116	21.8686	22.9619	23.1358	23.6104	21.6414	22.8732	23.4601	22.9486	23.5526	23.9179	23.2021	23.1829	22.6169	20.2571	20.8407	23.3239	23.6442	23.2857	23.4548	23.5487	22.9797	21.512	22.5336	5	48.7
Q88JA9	22.3716	21.6793	21.5449	21.6792	22.8727	22.6362	22.2638	21.4313	20.5402	21.7777	21.5632	21.3291	21.6031	21.064	22.8459	20.8833	21.5081	22.2683	21.8112	20.8529	21.7989	21.6922	22.5944	22.0061	4	16.6
Q88JB0	25.4703	24.7392	24.4447	25.8313	25.6826	26.4802	26.1047	26.0676	26.0417	26.4178	26.5116	25.9043	24.5966	24.8363	24.5028	25.3978	25.7322	25.5403	25.9043	25.7127	26.0875	25.3368	25.2007	26.118	7	36.4
Q88JD5	22.2337	22.2203	21.5171	21.5157	21.9426	20.1564	22.2903	21.7375	22.0392	22.0334	22.2409	22.3185	21.6335	20.0445	19.0425	21.8446	21.0784	22.1124	22.0318	22.0124	22.6361	21.7608	22.0148	22.6062	6	14.5
Q88JD6	22.1183	22.0481	21.009	21.9638	21.5622	21.1556	21.9629	22.391	21.9049	23.3813	21.8667	20.7925	21.5197	21.5391	20.29	22.1199	21.8365	21.5705	21.8925	21.3486	21.9636	21.2814	21.7731	21.8163	6	30.9
Q88JG1	20.9952	21.3559	21.8625	22.1705	22.2488	21.8849	22.0574	20.9336	21.5501	23.0077	21.3602	21.8614	25.6946	19.7504	24.9062	26.2286	25.7884	24.2436	26.2727	26.8531	27.0092	25.1066	25.7729	25.2479	27	75.1
Q88JG3	22.1162	21.7288	20.1695	21.5792	21.864	22.0389	21.9451	20.6834	21.508	21.5989	21.6668	22.3589	22.1663	21.2477	20.4841	20.6747	21.4434	21.4419	22.9864	20.9356	22.0864	21.9148	21.1779	23.9694	7	32.4
Q88JG9	20.7252	21.2075	21.1044	21.2838	21.1896	21.9789	21.7774	21.4197	20.5206	23.1994	22.6146	21.7399	20.6782	21.3592	24.7624	21.6638	21.2926	23.2247	21.6223	22.4605	21.2909	22.3597	20.3334	22.0481	13	45.7
Q88JH0	22.2694	20.1587	21.218	22.9186	21.4892	21.3333	21.4767	21.5979	21.2778	21.9893	21.6347	22.6058	21.4239	22.0674	20.808	21.9964	23.662	22.35	21.8053	21.863	21.0397	22.0285	20.6442	21.2249	7	13.3
Q88JH4	21.3279	20.5593	21.8053	22.0978	22.8547	21.9928	21.9938	22.1861	20.0607	20.5931	21.2356	21.4735	21.871	21.0255	20.3001	22.0171	20.7448	20.9952	22.903	21.018	21.5322	21.4129	22.2012	21.8444	5	47.1
Q88JH5	22.2497	21.5681	21.4783	21.2829	22.3288	22.0748	21.7926	22.0725	22.2203	21.1421	21.0525	21.5696	20.8067	21.1791	22.0573	22.327	20.8329	22.5004	21.682	20.7035	21.1517	22.4591	22.2274	20.9952	27	46.9
Q88JH6	22.8029	21.2187	21.5026	21.2423	22.1134	21.9279	21.5013	24.0425	22.8958	22.1766	21.4909	21.8763	20.8179	21.9108	19.759	21.6758	21.3434	23.286	21.5877	21.2824	22.3441	22.3092	22.1434	21.7727	2	9.6
Q88JJ3	21.2519	20.5668	20.4521	21.757	22.0151	22.4135	23.8405	21.5625	22.2093	21.0556	21.0851	22.0554	21.7391	21.8883	21.392	20.6554	21.1438	22.1074	21.732	22.5317	22.0506	23.1295	21.2161	22.1943	10	37.6
Q88JK1	21.3332	23.4353	21.3041	21.8134	21.3708	22.221	21.4002	22.2385	21.0473	21.1815	21.2014	20.4794	20.9825	20.9939	23.0396	21.4414	23.682	21.3157	21.4859	21.788	21.3619	21.5364	21.6875	21.5759	17	66.3
Q88JR6	24.3907	24.2718	24.2318	24.1811	23.8974	23.8123	24.4942	24.301	24.2974	24.051	24.2077	24.203	24.0136	24.4047	23.9049	23.6608	23.44	22.6842	21.4205	23.8417	22.0825	23.7461	24.1276	22.3747	4	18.3
Q88JS2	22.6011	21.6319	21.7216	21.8496	22.4365	20.5287	22.1264	21.8582	22.8716	20.9475	22.7376	21.3475	21.358	21.4207	19.0083	22.5776	22.7873	21.6391	21.9904	22.7334	22.8919	23.5561	23.5006	21.657	10	15.4
Q88JS3	21.7674	21.2986	21.5061	24.5529	24.8362	24.6079	24.2893	24.5725	22.0803	25.6079	25.3819	25.0207	22.315	22.2259	20.2805	25.4091	26.0529	26.1268	24.3077	25.7318	25.5741	22.0362	26.4113	26.0038	5	39.5
Q88JS9	22.6017	21.6337	21.1938	22.899	20.6408	23.2402	21.6215	22.3088	21.6127	21.9585	22.0077	20.9301	22.6147	21.0885	20.8088	21.1351	20.7384	22.0563	20.8651	21.8664	22.2414	22.8496	22.0732	21.5979	5	30.2
Q88JT7	21.3783	20.4258	21.6574	22.1576	22.6064	21.676	20.6666	22.4072	22.0884	20.9965	21.9863	21.4656	21.4209	21.4094	20.438	20.5493	21.1852	22.5472	21.5447	22.1044	22.1988	20.9007	21.4485	22.6605	9	19.2
Q88JU7	21.1735	25.7593	21.5882	25.5866	21.065	20.7968	21.6911	26.6549	25.9532	25.9502	26.1045	26.1031	26.0864	22.1202	26.162	22.9674	20.7906	22.3786	25.7726	21.0739	21.8186	22.0897	19.1849	21.2294	4	15.6
Q88JV2	21.8088	21.1056	21.131	21.4658	21.6796	21.7034	24.4286	24.765	24.2271	21.9641	24.7325	24.2466	21.7132	21.2952	19.1311	21.8746	21.1052	21.586	22.6558	20.8841	20.7164	22.0887	21.6341	20.1409	12	56.6
Q88JW4	22.1948	23.941	20.3935	22.1869	22.0494	21.6004	23.3725	22.9161	24.0474	22.8005	23.366	23.4499	21.2429	22.8112	23.9482	21.0124	22.2717	22.2428	23.7145	23.8958	24.1197	23.2293	22.8862	21.381	6	22.7
Q88JW9	23.0889	23.4073	25.956	22.2922	21.6254	19.9816	24.2114	23.285	23.4165	23.1326	23.3855	25.1593	25.8149	24.578	24.8159	24.3147	23.1286	21.0548	21.0753	24.3301	23.9835	24.6697	23.2022	23.6681	14	47.3
Q88JX1	23.4511	22.8065	22.8918	25.0986	25.5784	26.1031	25.4773	24.3789	25.4848	26.5786	26.4033	25.028	23.8263	23.9037	23.473	26.3408	26.455	27.1996	26.3442	26.2713	26.3616	26.9344	26.041	26.5499	5	43.3
Q88JY6	21.2518	21.2091	22.4732	21.3167	22.4145	21.1043	21.98	21.6454	22.4075	22.763	21.5693	21.1239	21.6051	21.8466	20.6343	21.6177	21.0349	21.286	20.9349	21.7295	21.7394	21.3809	20.207	21.5013	5	27.3
Q88JY8	21.3352	20.1684	21.9398	21.6376	21.6829	20.8547	23.0675	22.3119	22.1871	22.0747	21.2594	22.2771	21.8035	22.0792	20.6331	21.6576	22.2767	21.1524	24.6593	22.0901	21.2212	21.2167	21.721	21.1693	18	52.8
Q88K05	23.0142	23.1011	21.6629	24.4299	22.037	23.5385	21.2548	22.1586	22.0759	24.7147	23.8521	24.0989	21.6168	23.9852	23.902	23.5699	24.2671	24.5259	24.6973	23.2176	24.3671	24.1359	23.8419	24.4324	14	40.6
Q88K06	21.4436	22.5194	22.0887	22.8844	23.7086	21.7052	20.5665	21.33	21.149	21.9344	22.152	21.7405	21.8381	22.2978	23.675	21.5178	21.1506	22.0019	21.5796	21.5988	20.0742	21.2356	22.3581	21.6659	8	18.3
Q88K07	21.3864	22.7533	20.785	21.9333	21.3923	22.1089	21.2883	21.6426	23.466	21.2326	20.7913	21.5301	22.408	22.6254	18.8379	21.8531	21.9214	20.9448	21.5425	21.5799	21.469	21.6745	21.2909	21.1995	17	58.6
Q88K17	21.0322	21.4576	22.0715	21.8274	22.7646	21.1338	21.4088	21.8977	22.1517	20.6279	22.3463	22.0094	21.6817	20.3336	23.2921	21.5828	22.4209	21.6284	22.2022	22.2078	21.41	22.2751	20.4731	20.3743	4	14
Q88K18	20.9465	21.0167	22.5814	20.8245	22.3356	20.5877	22.127	22.2057	21.57	22.3479	21.2104	22.7012	21.2953	21.8487	19.6362	21.9507	20.6995	21.2398	21.244	21.1084	21.0201	21.4821	21.2332	21.6475	6	35
Q88K22	26.6937	27.0141	26.7268	26.1806	26.3072	26.1456	25.8796	26.1915	26.0085	26.0278	26.0394	26.0674	26.6439	26.8267	26.7434	26.5371	26.2395	26.4741	26.4871	26.2924	26.4831	26.2738	26.4705	25.967	37	55.9
Q88K23	27.5808	27.3626	27.0355	27.0189	27.2246	26.8389	26.6613	26.6816	26.475	26.2308	26.2892	26.3008	27.0098	27.2218	27.0324	26.4573	26.7637	27.0271	26.7383	26.4537	26.571	26.2869	26.3811	26.5016	15	42.3
Q88K24	30.4603	30.7335	30.7415	29.0107	28.2811	27.9718	29.0658	29.1429	28.804	29.3562	29.2326	29.3358	30.5235	30.0334	30.2719	29.4399	29.8493	29.2097	29.9517	29.6425	30.1702	29.1031	29.3121	29.6279	10	41.5
Q88K26	27.465	27.6252	27.5584	27.076	26.8321	27.1449	26.9864	26.9528	27.1361	27.1017	27.1244	27.2105	27.426	27.3346	27.1736	27.7502	27.7091	27.9665	26.1339	27.4002	27.4482	27.4081	26.7772	26.6703	14	64.5
Q88K27	28.0939	27.5482	27.6402	27.4987	27.9957	27.7845	27.1845	26.497	27.1657	27.3125	27.1638	27.369	27.445	27.7405	27.8186	27.4447	27.4923	27.5155	27.5103	27.1057	27.483	27.0327	27.2112	25.9341	37	52.5
Q88K29	31.1011	30.2825	29.9661	30.6394	30.2728	29.6606	29.2918	29.6781	29.2321	30.2248	29.5379	29.54	30.0512	30.8849	30.6038	29.8192	30.531	30.7731	29.297	29.4444	28.8593	29.8038	29.8021	29.8121	6	81.4
Q88K30	20.7395	21.9243	21.5489	22.963	21.1753	22.4571	21.355	21.9845	22.6608	21.6957	22.0454	23.0049	25.0996	22.2309	20.5297	21.3972	22.5389	21.4075	21.2876	22.7932	22.1376	21.7552	20.2669	21.0491	2	18.5
Q88K34	25.8279	24.3709	24.9591	23.9002	24.1874	21.3458	24.061	24.3151	23.8275	21.7764	23.879	23.9673	25.2272	24.9924	24.6696	22.206	21.14	22.4815	24.1486	24.9728	21.2544	21.5626	22.2414	23.0779	6	26.8
Q88K35	21.702	21.6654	21.432	20.2293	22.1329	22.6273	21.4869	22.0104	20.9814	21.3468	21.5347	22.1171	21.4658	20.2063	23.9762	21.22	21.1056	22.1571	22.2153	20.786	20.7381	21.6466	21.8093	21.6708	11	41.5
Q88K38	27.9028	26.0702	27.0553	26.5935	26.6718	24.9964	25.4807	25.4342	25.4004	25.8922	25.9353	25.2236	26.6796	27.5334	26.8145	24.9018	25.3523	25.93	25.3987	26.314	25.9762	26.2231	26.214	26.2126	24	79.9
Q88K39	26.9852	26.7487	27.3081	26.1212	26.3256	26.689	28.4263	28.2776	28.0078	27.5365	28.0481	27.459	26.4235	26.2125	26.1813	27.29	27.0526	26.954	26.956	27.3803	27.2071	27.356	27.351	26.4963	19	66.9
Q88K44	23.8886	23.8811	20.8453	23.4687	23.7714	21.8437	21.4808	21.6607	21.3194	22.5578	21.2905	21.4855	21.4909	23.8422	23.931	22.0668	21.9712	24.7399	23.849	24.3544	24.6859	24.2009	24.3076	21.7435	9	27.2
Q88K45	21.2231	20.927	21.1682	20.6157	21.5148	21.4703	22.4889	22.96	21.9826	21.8223	20.8738	21.5543	20.1329	21.8115	23.0151	22.3421	20.87	21.5247	21.6185	21.7189	22.2463	21.2177	22.2918	20.7178	5	23.8
Q88K50	24.9745	24.7099	24.4432	25.3988	26.1765	25.5995	25.3662	26.0072	25.4272	26.1667	26.1838	25.958	24.3848	24.6549	24.5537	25.4482	25.6018	26.2004	25.3322	25.3061	25.4029	25.6452	25.2138	25.7664	14	59.1
Q88K52	26.9513	28.1267	27.872	28.1301	28.1724	28.4535	27.1463	27.6409	27.2472	27.6982	27.8912	27.334	27.4305	28.1241	27.9866	27.0047	26.8544	27.294	26.502	26.5911	26.5063	26.2741	26.4872	26.983	16	81.3
Q88K54	20.4918	22.1173	22.5609	22.567	21.6285	21.4239	22.3549	22.0796	21.5113	21.3644	21.3028	22.6686	21.5133	21.0129	20.3372	21.7341	21.6924	22.1111	21.6382	21.0786	21.6732	21.8938	21.8756	20.9702	6	16.9
Q88K59	21.9393	22.157	22.0415	20.9579	21.7239	21.5651	22.0417	23.1497	22.0556	22.0677	22.1231	21.052	21.025	21.4902	24.3389	21.413	21.248	21.7115	21.6142	22.1111	21.5706	21.0632	21.0599	21.383	8	40.1
Q88K69	22.0556	20.5536	22.0498	27.3992	22.1866	26.4185	25.5336	26.1319	25.6206	26.3985	26.3123	26.6387	21.2405	21.4815	19.4869	21.9579	23.7563	23.741	22.2118	20.7801	20.3697	21.0223	22.3694	25.6604	6	49.6
Q88K73	21.9906	22.2544	21.9755	21.5369	22.4819	21.3773	21.1248	23.0673	20.709	20.8425	21.5175	21.8789	21.4158	20.8133	18.6729	21.7602	20.6403	21.2444	21.9942	22.1393	21.1587	20.9427	20.1304	21.4273	3	11.8
Q88K88	21.1636	22.6499	21.4025	22.1129	23.2575	21.1714	22.1296	21.9949	21.3612	21.6405	21.6802	22.6382	19.0626	20.7864	20.1221	20.9637	21.916	21.488	20.8241	21.9968	22.0998	22.1555	20.9038	22.3125	2	7.3
Q88K95	26.4627	25.2282	25.5067	26.9619	27.5224	22.9655	26.2966	26.6199	26.2253	27.2299	27.785	26.7534	25.9313	26.3727	26.2932	27.5198	27.8442	28.0777	27.1771	26.7909	26.6031	27.4352	27.365	20.8291	11	52.8
Q88K97	21.6495	21.836	20.8352	22.0985	21.8405	20.4241	21.8082	20.9581	22.1389	21.1106	21.4454	21.3532	21.5417	20.0726	18.8944	21.459	21.241	22.1729	22.8653	21.6661	21.1063	22.7321	20.3541	21.0705	2	1
Q88KA4	22.231	20.809	22.5031	20.8269	21.4883	21.3124	21.258	23.0573	21.3253	20.7453	21.1946	21.8992	20.8574	22.5846	20.271	21.3718	22.3594	21.7903	21.008	22.2216	21.8547	21.2262	21.7508	22.1603	6	29
Q88KA9	25.3892	21.8043	24.2719	27.8374	26.2083	27.6635	27.9349	27.9729	27.9006	28.6831	28.5999	28.4913	25.0657	25.9362	25.1023	26.166	25.1129	27.5868	25.9448	25.4321	26.052	26.6264	26.5691	25.9316	8	66.2
Q88KB0	22.1	22.6432	23.3572	23.7613	21.2784	24.2499	24.2603	24.4959	24.3588	24.0192	24.641	24.6656	22.5165	20.4432	21.3302	25.7506	25.7124	24.9824	24.9062	25.0896	24.7245	26.4523	26.4973	25.5649	9	75
Q88KB4	21.6667	21.3881	21.2074	21.2469	22.6988	21.0139	21.7577	21.7628	20.6209	21.5844	20.4811	20.8913	22.2439	21.0683	21.244	21.9845	21.2436	22.1634	21.7449	22.0214	22.2367	22.528	21.7192	22.6355	19	30.4
Q88KB5	25.176	24.6099	24.4704	25.267	25.1932	25.0483	25.1438	25.3874	24.7398	24.7098	24.5888	24.9308	24.4124	25.048	24.7017	24.4549	24.3959	25.0461	23.9519	23.9608	24.2071	23.9871	24.3341	24.4513	29	26.6
Q88KB9	28.2854	28.0157	28.1982	26.2771	26.3209	25.7835	26.2765	26.0154	26.0789	25.4923	25.3811	25.0386	27.8231	27.7539	27.8844	27.009	26.9379	26.3513	26.4657	26.4077	26.7708	26.0633	26.4089	25.7249	26	48.5
Q88KC0	21.1581	22.541	24.448	21.2648	24.4502	24.032	24.31	24.359	24.4234	24.5436	24.3719	24.4335	20.9864	20.8267	24.5556	24.1595	24.3805	24.1625	24.4195	24.2133	22.6204	24.2867	24.3924	21.8601	9	46.3
Q88KC9	20.8533	22.8334	20.6123	20.7187	20.6475	21.0596	21.7128	20.8296	21.5168	22.1815	21.5221	21.7075	24.503	23.0177	21.3412	21.701	21.302	24.8185	24.963	21.2587	21.7944	24.9631	21.1883	24.5948	13	59.5
Q88KD4	22.6881	23.296	21.2723	22.4535	23.4422	23.732	24.566	23.1696	23.827	22.4608	23.6024	23.6435	20.7138	22.5047	22.3854	23.2521	22.7562	23.1588	22.6002	22.9891	22.8074	23.3431	23.0729	21.0623	14	24.1
Q88KD5	25.2883	25.0914	24.8391	26.1508	27.0017	26.9291	27.1728	26.6882	26.7025	26.398	26.7327	26.0587	25.1779	25.5789	25.1459	26.052	25.0559	25.9194	25.7387	25.5308	25.3454	25.3215	24.0239	26.3428	12	66
Q88KD6	21.8161	21.4589	22.3752	23.5482	23.9939	23.2302	23.4314	21.5063	22.8034	20.8924	21.2474	24.3246	21.2328	22.951	18.8461	21.4944	23.2542	23.6902	22.8385	23.1618	22.545	22.913	22.7753	22.28	15	17.9
Q88KD8	22.1946	20.6956	20.9188	21.6449	22.0832	21.5859	21.5673	19.8364	21.675	21.5791	21.1613	20.7847	20.9447	23.7184	20.4966	21.6823	21.6876	20.9696	21.9662	21.3188	20.6311	20.7967	19.9625	21.629	3	8.5
Q88KD9	21.4111	21.4165	22.2306	21.974	22.0308	21.7509	21.2719	21.2521	21.2354	21.4399	22.1009	22.1919	20.7468	21.1028	18.7574	21.5195	21.4312	24.4354	22.4047	21.0326	21.687	21.9369	21.8523	20.235	9	14.3
Q88KE2	21.9264	22.1296	21.8078	20.9697	21.8716	22.3665	19.5216	22.4862	22.0857	22.4307	21.9308	21.8754	21.0126	19.7652	18.0653	22.238	21.5499	22.2907	21.3391	21.7974	22.0337	23.5742	21.582	21.2942	2	4.6
Q88KF1	27.4769	27.6132	21.4152	26.8816	20.4686	22.6522	26.9126	28.102	26.8429	22.2954	26.1567	22.0163	21.5865	26.9077	26.9203	27.1129	27.3199	21.4516	27.4285	27.5062	27.6661	27.088	27.3142	21.5112	51	63.5
Q88KF2	22.1024	21.3669	23.0413	24.4239	23.8408	24.529	25.4147	25.0975	25.3224	24.7356	25.2918	25.4271	24.0245	23.3994	23.3332	24.8051	24.789	24.8773	24.0909	24.8217	24.8431	24.6606	24.2696	24.6258	18	36.2
Q88KF3	25.0668	24.7603	24.7467	25.0574	25.5074	24.9828	24.8861	25.3982	25.0955	24.5479	25.192	24.9405	24.8811	24.9895	24.9009	25.0511	24.7299	25.3403	24.4927	25.0093	25.1465	24.7559	24.4996	25.032	11	32.3
Q88KF4	24.9527	24.7523	24.5195	24.2276	24.6489	24.6742	23.3435	23.5876	23.966	23.5054	24.2003	23.3163	24.6722	23.0179	25.1692	25.797	25.6902	24.6806	24.8079	25.2317	24.5737	25.2311	24.9367	24.2823	27	42.5
Q88KF5	27.3803	26.6165	26.8185	26.9691	26.9546	27.1384	26.5235	26.3298	26.6811	26.9356	26.5545	26.8503	26.4875	26.8709	26.7281	27.0194	27.1008	27.9213	25.312	26.3264	26.3522	26.6799	26.4867	25.064	21	57.6
Q88KF6	21.733	25.7694	25.4827	25.2742	26.1052	26.6298	26.8942	26.3056	26.8682	27.3139	26.8123	27.0662	25.7417	20.9528	25.5884	26.8181	26.6808	26.5126	26.0291	26.7834	26.3913	26.3083	25.7262	20.827	9	32.8
Q88KF9	24.4701	23.8235	21.6456	25.2419	24.5654	24.1676	23.891	23.4048	23.6887	21.9849	20.8867	21.562	21.2944	23.9948	23.8422	23.7559	24.0834	24.3543	20.8515	20.7734	22.049	22.7168	21.4111	22.9994	12	22.1
Q88KG0	20.2764	21.1187	21.1341	21.2397	22.3095	21.3096	22.5346	22.3169	21.9976	21.7761	22.0063	21.7063	21.6217	22.4844	18.8418	21.8052	21.1435	22.1393	22.2258	22.4538	21.8041	22.2942	21.614	21.6693	7	28.2
Q88KG3	23.0817	22.9444	20.9807	22.9585	22.3158	24.1158	22.4798	22.0721	22.8319	23.4235	23.6385	23.2136	23.1583	22.897	22.9229	23.3749	22.2903	22.3121	22.1943	22.3365	22.8618	23.2895	22.5008	23.1755	15	43.5
Q88KG4	22.6399	20.5348	22.341	20.796	21.4498	22.0336	22.5662	22.5505	21.3885	21.1023	22.3691	21.8184	22.1138	21.6811	19.7371	22.69	21.3286	23.3467	21.5111	21.4353	20.9819	22.2388	20.7908	21.5227	2	23.6
Q88KG6	25.8488	26.0422	26.1958	24.9908	24.8738	25.2567	25.3681	25.8649	25.35	26.0478	25.5475	25.5186	25.8555	25.9842	26.0925	24.9815	25.3097	25.4754	25.5629	25.0476	25.1558	24.8531	25.4296	25.6548	13	35.1
Q88KG8	21.4907	20.7095	20.9766	23.6906	22.7052	21.8565	21.832	20.9574	21.2289	22.2745	21.2592	22.0542	21.8069	22.3106	21.023	21.821	22.7178	22.6958	22.5564	20.9144	20.8551	24.3703	23.9121	22.0925	4	38.6
Q88KH0	24.9061	20.7426	25.0824	25.2318	25	21.5413	24.3726	24.9716	24.2243	24.2118	24.1254	24.2037	24.0553	25.2104	23.9967	23.0764	21.0181	24.1818	24.448	23.6007	24.2318	24.3637	24.2954	21.0561	16	52.6
Q88KH2	23.7445	23.3328	23.4191	24.0408	22.3217	23.0744	24.096	25.3385	24.879	23.5482	24.6878	24.9461	21.9784	23.686	23.2125	22.6804	21.93	21.7154	23.438	23.1616	22.4304	23.435	23.2389	23.6469	7	40.8
Q88KH5	22.5465	21.0676	21.7132	20.3886	22.3162	22.1131	22.6136	21.9308	21.4123	21.8677	20.9718	21.4792	21.7989	21.1611	21.0315	20.9228	20.9453	22.3339	21.0513	21.4121	21.6877	21.7068	20.6552	22.4647	8	46.3
Q88KH9	22.1487	22.4191	22.9742	22.9591	21.8403	22.9557	23.6489	23.3102	23.3791	23.5323	23.8994	23.1128	22.1587	22.8178	22.6511	21.8209	22.5281	22.2178	22.7396	22.8397	23.0596	21.6668	22.7018	23.3073	8	30.2
Q88KI3	24.7869	24.3055	24.2621	26.5795	26.8024	26.5419	26.1167	25.6322	26.0507	26.6882	26.5882	26.2321	24.9099	25.2277	24.8068	26.8259	26.5211	26.6176	26.0901	26.7686	26.7769	26.4887	26.2094	26.3497	16	60.2
Q88KI5	21.9242	21.7517	21.4031	21.6215	21.7657	22.158	22.4404	21.9988	21.1998	21.9501	22.5417	22.0019	21.9081	21.9424	19.121	20.8267	20.3536	21.4865	21.1395	22.0785	22.0078	22.4413	21.9734	21.0111	7	27.3
Q88KI6	28.2712	28.1798	27.8123	27.6736	27.7163	27.513	27.0754	27.1327	27.0318	27.4603	27.0639	27.1819	27.6457	27.8905	27.909	28.0846	28.496	28.4315	28.2175	28.0494	27.7965	28.3722	28.4223	27.88	45	64.7
Q88KI7	26.695	25.6714	25.487	27.2047	25.0652	25.2687	23.102	29.0828	24.517	25.7303	25.4467	24.7163	26.8191	26.2231	26.1538	24.9726	25.6571	22.4954	22.2911	22.6476	28.2918	27.2154	22.448	25.4165	9	85.6
Q88KI8	28.3831	28.3702	28.4248	27.7147	27.6418	27.6405	27.3796	27.3777	27.4593	27.1074	26.8872	27.0898	28.1636	28.254	28.4023	27.3369	27.6141	27.9416	27.3738	27.3801	27.5583	26.9757	27.1386	27.0815	43	48.6
Q88KI9	26.7558	27.6733	27.6901	27.0628	26.2137	26.3305	27.4443	27.2035	27.2056	27.4501	27.3203	27.7321	27.8561	27.3933	27.6788	27.2224	27.5472	27.87	27.8963	27.5427	27.4664	27.7102	27.6523	27.4817	23	53.8
Q88KJ1	31.3024	30.9253	31.0581	30.6594	30.6116	30.576	30.5131	30.7589	30.4763	30.3586	30.5102	29.8911	30.5903	31.0485	30.9131	30.7457	30.8717	30.7286	30.2154	30.1745	30.0129	30.1827	30.0394	29.8104	32	70.5
Q88KJ2	22.1489	21.2288	22.7056	21.3423	21.8266	21.4876	24.9408	24.6028	25.0058	22.6389	23.7175	22.7975	21.2386	22.5537	20.2721	22.9017	21.4788	21.582	21.6174	22.847	21.607	22.0724	22.4096	20.879	2	16.1
Q88KJ8	21.7629	20.0996	21.8647	21.3622	21.1213	25.2368	25.4254	25.214	26.5769	21.8985	24.8913	21.7089	22.537	21.6068	21.4743	21.0742	22.6383	23.7001	20.7096	20.9087	21.2521	23.3537	21.2959	21.8701	9	41.4
Q88KL3	22.4958	21.7372	20.0176	21.8366	22.0335	21.7411	21.9335	21.8301	20.843	21.6814	21.1449	21.6102	19.3036	21.5336	21.8483	21.3506	20.9351	20.4866	21.3642	21.5999	21.0572	21.972	21.7295	20.6091	4	10
Q88KM5	25.4241	25.7838	25.9648	24.3605	24.2438	24.8418	24.4897	24.3685	24.9797	25.0994	24.8461	24.6378	25.9505	25.5744	25.5253	25.5635	25.4475	25.1238	25.8109	25.5558	25.79	24.8288	24.8655	25.3186	13	48.6
Q88KN2	22.3926	20.8216	21.4787	22.678	21.3715	22.1361	21.344	21.7923	22.1179	21.9161	21.4265	21.0087	21.1335	20.3958	20.8224	20.6219	21.397	22.6158	22.11	21.7672	22.4793	21.2894	21.3738	22.4287	6	16.2
Q88KN3	21.3029	22.1853	20.5873	21.3883	21.1878	21.04	21.6943	22.9966	21.8103	22.0102	22.1606	21.4364	21.0775	21.4125	21.53	21.7425	20.2924	22.268	21.2252	20.9019	22.739	21.3406	22.6095	19.6658	6	17.1
Q88KN6	21.8635	21.3685	20.7867	23.0239	20.4801	21.073	21.2109	20.9209	20.7025	19.8127	21.6452	21.735	21.6537	22.4633	20.4084	21.8221	21.4417	21.8639	20.6594	21.3542	21.892	21.9014	21.837	21.6267	8	39.2
Q88KP1	20.928	20.5567	20.5928	22.9812	22.1682	23.4182	21.1387	21.4078	20.8127	23.3384	22.4831	23.126	20.1667	20.9227	21.304	24.4874	24.3192	23.5246	23.1388	23.0779	22.1933	24.7748	24.076	23.6526	21	42.6
Q88KP3	22.548	21.7084	21.5222	20.8132	20.5921	22.0456	22.7718	20.3595	21.6167	21.9749	21.9681	22.9204	20.9557	21.5328	23.722	20.4424	21.039	22.3961	21.9515	21.4651	22.0901	21.9217	20.972	21.6221	7	64
Q88KQ2	21.7397	20.911	21.0684	22.382	21.1169	22.9864	22.042	22.3368	23.9842	24.0298	22.3103	21.7456	22.5523	21.4161	24.0812	21.5018	20.8343	22.5185	22.3569	21.9629	21.9846	21.4066	21.1356	21.6337	14	20.4
Q88KQ3	21.6292	21.4757	22.3459	22.1025	22.2485	20.9248	22.0986	23.424	22.1465	22.2407	22.1284	22.2459	21.5186	21.1604	20.798	21.0819	21.0451	21.3398	21.35	21.1361	21.3378	20.1407	20.3936	21.6258	#N/A	#N/A
Q88KQ7	25.5215	24.5382	24.9362	26.9018	27.4089	26.4508	26.702	27.0423	26.482	26.8832	27.2203	26.5444	25.6005	25.8405	25.2371	25.4673	25.519	26.8389	25.7267	25.8239	26.1003	25.7072	25.6886	26.328	6	44
Q88KR7	20.7004	21.5956	22.2032	21.3221	21.4248	21.5669	22.3558	20.8519	21.8841	21.5904	21.7648	21.9754	21.6359	22.7951	20.6574	22.6062	20.5521	20.795	20.4395	22.067	20.9897	22.4574	20.8595	21.2479	4	26.7
Q88KS0	22.2712	19.586	20.6496	23.1906	22.0681	21.498	22.4478	21.279	20.7827	19.9227	21.0829	22.3267	20.4351	21.2575	20.1297	21.3903	20.7656	21.8686	21.7951	20.9622	21.3006	21.641	20.3115	21.6549	3	32.1
Q88KS2	26.8511	27.5423	27.3425	27.1007	27.7844	27.2477	27.8278	28.0207	27.413	26.9209	27.3291	27.065	27.2528	27.436	27.2868	26.6211	26.5723	26.954	26.6291	26.7608	26.9841	26.5815	26.307	26.7552	14	55.6
Q88KS3	21.3937	22.6403	21.8364	22.7603	21.5876	22.3008	23.9448	24.677	24.1185	21.968	21.3753	21.6353	21.7656	22.3426	20.5582	23.6396	22.4545	22.6693	21.9673	21.2655	22.16	21.686	23.0553	20.3165	8	26.9
Q88KS4	24.8027	25.3229	24.1248	23.6499	22.6688	23.26	23.4912	23.5619	23.437	25.0655	24.2182	24.251	24.4657	24.7978	25.4775	24.3243	24.3907	24.4522	21.784	21.0004	19.9401	24.6926	24.3025	22.5017	14	42.1
Q88KT6	24.8419	24.0048	24.9643	25.8382	22.1555	25.9748	21.6581	24.1908	20.3259	25.8265	21.6307	24.8151	21.3446	22.6786	24.3386	25.7681	26.1545	26.2745	25.185	25.1868	24.6576	25.8924	25.1873	25.2467	3	43.7
Q88KU1	21.5327	21.3901	21.6094	23.7544	24.2421	20.9247	24.172	24.0926	23.9215	24.2407	24.5182	24.028	23.2791	21.6712	19.6986	24.2385	23.9737	20.9464	23.8107	24.2822	24.3564	24.3269	24.2982	23.8495	11	47.2
Q88KU4	21.0108	22.261	22.1604	20.3967	22.36	21.8955	23.0359	22.4038	21.3307	22.7025	21.8241	22.576	20.7342	21.6918	19.7551	20.2608	18.8787	21.6996	21.1412	22.1871	22.1332	22.345	22.5769	22.9587	12	42.5
Q88KV2	22.4099	24.2468	24.106	26.0174	25.5118	26.6506	25.0178	25.0833	25.3279	26.6195	25.9208	26.4727	25.4517	24.9222	25.2517	27.1484	27.207	26.521	27.2654	27.0399	27.4473	26.7839	26.6292	27.093	14	50.9
Q88KV7	26.1064	26.925	26.7722	25.4071	25.2952	24.4158	25.1794	25.5802	25.4827	23.8936	22.6819	23.9794	26.3936	26.4257	26.6679	21.5622	23.61	24.7996	21.7545	24.7865	24.6591	21.8332	24.5556	22.2984	8	57.9
Q88KW4	22.0062	21.4607	20.8997	22.0002	21.4442	22.2245	20.6525	20.7589	21.8994	21.6231	21.8713	22.0513	22.1781	20.4936	22.1593	22.1742	21.4653	21.2697	21.9567	20.5131	22.1942	21.9838	21.5956	20.8956	6	35
Q88KX1	25.1483	25.1517	24.4652	25.1542	24.7225	24.8658	24.4648	21.5945	24.3245	25.0429	24.4995	24.9119	24.2727	25.0341	25.1751	24.9421	25.127	24.6251	23.1825	21.739	24.4775	25.0618	24.806	24.442	19	68.5
Q88KX3	22.1026	22.3338	23.3351	23.9481	24.0322	22.0913	25.0134	24.1245	23.8685	24.2376	24.3923	23.9373	23.4167	22.7111	23.1572	20.5808	20.7432	21.6613	20.5229	21.2563	21.4529	23.2552	22.1546	21.7724	6	33.1
Q88KX4	22.304	24.112	20.6239	23.5768	22.0308	23.4598	23.72	21.2383	25.4795	21.6087	21.9295	24.327	23.579	23.113	19.8712	23.4402	21.7487	22.2533	23.143	23.4282	20.9272	20.6673	23.7391	23.8954	9	21.9
Q88KX5	22.3985	22.1216	21.4593	22.4699	22.3274	21.4683	21.5168	21.7551	21.2739	21.6156	21.77	22.3607	19.7775	21.5812	21.7038	21.8199	21.839	20.9095	22.3282	22.3878	21.9476	22.5846	20.4586	21.5279	2	19.2
Q88KX8	20.9674	21.9614	21.2974	21.2419	22.8391	20.7357	22.863	21.2564	22.6936	22.1684	22.539	21.5605	21.0887	24.2419	19.5183	22.3218	21.4401	21.3996	20.8828	22.8115	21.5645	22.9061	22.0194	20.4501	5	78.2
Q88KY1	22.0336	21.212	20.8168	21.6418	22.9707	20.6647	22.4801	21.38	21.7219	21.496	22.2	21.1076	22.2845	20.4309	20.3127	21.6482	21.3067	22.9105	22.2644	21.2884	20.7816	22.1983	21.308	22.0867	2	8.4
Q88KY3	23.8266	23.2584	23.5608	22.8989	23.6999	21.5629	24.286	23.7355	23.8617	23.0483	22.7936	23.6471	23.4241	23.6754	23.6378	23.327	20.7105	20.8092	23.2981	23.2296	23.2113	23.5702	23.6027	23.2233	8	26.9
Q88KY4	21.021	20.9954	22.5081	21.6501	22.4336	20.6839	21.2954	21.6518	20.9695	22.0348	22.0504	23.0578	24.2116	21.513	19.2866	22.6367	21.2311	21.2796	21.7667	21.7363	20.4568	21.9784	21.8882	21.2976	6	27.8
Q88KY5	23.2387	23.3939	23.6773	23.228	23.0092	23.1119	23.6018	21.2288	21.5556	23.2623	21.4935	21.5808	23.5128	23.3251	23.5279	23.6712	23.4305	23.2697	23.459	24.0822	23.731	21.5073	23.4052	21.9005	4	15.4
Q88KY7	26.4476	25.8656	25.4433	25.6509	25.9575	26.443	26.1705	26.368	26.1444	26.15	26.2614	25.9869	25.5327	26.1105	25.744	27.1136	27.1663	26.7272	26.4633	27.1659	26.513	26.7405	26.9272	27.1011	17	60.5
Q88KY8	24.2836	24.3082	24.5758	24.9756	25.0761	24.6815	24.829	24.5757	24.9939	25.1738	24.9151	25.3206	19.9887	24.6383	24.652	24.5413	25.0217	24.5534	22.3514	24.9254	24.9665	25.9542	25.6942	24.9688	23	57.8
Q88KZ0	28.5433	28.4031	28.048	27.9617	27.9637	27.9388	26.9958	27.1012	27.0045	27.1603	27.0928	27.422	27.8533	28.1832	28.1056	28.0447	28.0452	27.9417	27.5819	27.5536	27.6798	27.764	27.7507	27.4807	32	70.4
Q88KZ1	24.874	24.7122	25.215	24.8033	24.4118	25.1239	25.0443	24.52	25.1764	24.3558	24.7121	24.5682	24.6637	24.4446	24.9493	25.1897	25.2148	24.1768	25.0843	25.7191	25.6801	25.0982	25.2685	24.3071	32	30.1
Q88KZ3	20.732	21.413	20.3236	22.1412	22.3449	20.6594	22.4208	20.7614	20.6055	22.0079	22.3532	21.7149	22.3328	21.4236	19.3426	20.9129	22.2358	22.5429	21.9238	22.3355	22.1086	22.3487	22.103	21.9228	8	9.6
Q88KZ4	25.9608	26.074	25.8278	25.7366	24.6315	24.8153	26.134	25.8312	25.9446	25.4743	25.8255	25.755	25.6939	25.3994	25.6863	25.9206	25.3002	25.5898	22.718	25.5873	25.2617	25.3785	25.2089	20.7733	10	41.1
Q88KZ5	24.0608	25.1225	25.0069	24.112	25.0078	24.9282	25.522	25.2919	25.2707	24.6971	25.4539	21.1039	24.701	24.1406	24.9046	25.2264	24.9131	24.819	24.2424	24.7559	25.0095	22.1448	24.6073	23.9718	10	46
Q88KZ9	26.5657	26.1365	25.9482	26.1419	26.0785	26.2471	25.7942	25.0929	25.6588	25.8379	25.6156	25.7926	25.8516	26.3447	25.8555	26.3793	26.4361	26.5663	25.7083	26.3795	26.1914	26.1701	26.0755	25.7961	48	60.4
Q88L00	21.8885	21.6034	21.354	20.6489	20.5732	21.3245	22.0005	22.7465	20.8865	21.6859	23.1681	22.3109	21.9887	21.6065	23.7155	21.9144	23.0372	22.2866	22.3226	21.8372	21.6511	23.5914	20.2607	21.0637	3	24.1
Q88L01	26.1911	26.1082	25.6455	26.1657	26.8507	26.428	26.754	27.2499	26.5629	25.9173	26.4955	26.0186	26.0649	26.1682	25.9066	26.8001	26.699	26.6784	26.0093	26.8223	26.7936	26.3808	25.9698	26.3726	13	47.8
Q88L02	25.8404	25.6765	25.4009	25.8245	26.1686	26.2531	25.1454	25.7323	25.5732	25.2135	25.5291	25.6047	25.6041	25.5224	25.2709	26.1748	26.298	26.6982	25.8604	25.8745	26.2909	26.8007	25.9941	25.946	31	46.4
Q88L05	21.7967	21.0263	21.0775	22.4664	21.5314	20.7163	22.9659	21.9281	21.9456	22.2583	25.0829	25.5089	23.1332	21.7282	21.3199	21.8877	21.1621	21.4184	22.5176	22.1726	21.2457	21.081	21.0983	25.3381	8	75.3
Q88L06	25.2847	25.709	25.5291	25.2345	25.7368	25.7033	25.3212	25.4936	25.524	24.924	24.9657	25.1957	25.4537	25.065	25.5135	25.9651	25.4257	26.0277	24.9968	25.0161	24.9619	25.1678	25.3546	25.1585	25	44.2
Q88L07	22.4638	22.3331	21.4287	21.0297	21.8404	22.1653	23.3319	22.1108	22.6404	21.2476	22.4133	21.741	21.7712	23.0541	20.7109	20.379	23.1179	22.8339	21.6949	21.292	22.5525	21.0367	20.5593	22.068	28	47.5
Q88L08	22.1163	21.3519	20.0512	24.0842	24.0849	20.0092	24.6676	20.8788	24.6369	24.1975	24.4079	24.4314	20.0542	21.3885	20.1248	21.0622	21.8909	20.8356	20.8939	21.2725	22.5211	21.9162	20.7276	20.8376	12	48.7
Q88L09	24.7557	24.8348	24.9655	24.6423	25.2596	25.0435	24.5787	24.191	24.3994	24.4364	23.9678	24.3038	24.6606	24.7194	24.6347	24.747	24.6865	24.2745	24.7714	25.1712	25.2252	24.4932	24.5533	24.8304	15	43.7
Q88L20	25.2062	24.7213	25.015	24.9057	24.8357	24.8671	25.1458	25.1871	25.0898	24.8132	25.2267	24.8267	24.908	25.0422	24.5896	24.0773	24.699	24.9214	23.9362	24.2049	24.2611	21.4814	24.2176	21.718	8	18.7
Q88L21	21.591	22.4833	22.3048	20.695	21.0235	22.0364	21.7111	21.484	21.1405	22.1162	21.6194	21.9512	22.6885	22.0018	23.9169	20.9689	21.3893	21.0943	22.2066	22.4544	20.9934	21.2118	20.8341	21.6813	2	22.5
Q88L24	21.898	23.2559	22.435	24.2305	23.8341	24.378	24.1399	23.911	24.7989	21.3728	23.0208	25.147	23.9526	23.4956	23.2152	24.2179	23.0821	22.3441	23.734	24.5631	24.3974	24.5124	24.4363	24.5283	40	54.7
Q88L25	21.401	21.8776	20.8775	20.6407	22.2357	22.7199	20.8736	21.8325	21.2514	22.1975	21.8277	22.5234	20.9401	22.5824	20.8781	22.2903	22.4095	21.1127	22.2757	21.7585	21.8368	23.0829	21.4024	21.3349	17	36.3
Q88L30	22.2154	22.2001	22.8083	21.364	22.9266	21.2048	21.303	21.2444	20.4225	20.071	25.472	21.8699	20.835	21.7132	19.3421	20.9222	21.8222	21.5226	24.2765	23.6124	20.299	25.6456	20.8508	21.031	6	66.3
Q88L37	24.3516	22.8484	23.2838	23.1288	24.9696	25.2711	25.1151	25.2453	24.7779	24.0324	24.9328	24.5527	22.4621	20.9634	20.3083	21.6476	24.5204	24.9146	23.3707	24.5153	23.8214	24.3832	24.6208	22.5318	13	32.3
Q88L39	24.1642	24.5017	24.5333	24.5201	24.3255	24.7634	24.3148	24.2057	24.2914	24.0057	23.009	24.2961	24.4125	24.2329	24.3595	25.0162	24.8333	23.5133	24.6573	24.6975	25.1956	24.4214	24.6223	23.8241	25	38.9
Q88L40	26.1041	26.4169	25.8926	25.6656	25.5874	26.8463	26.5612	26.6389	26.0434	25.9721	26.4844	25.8736	25.7062	26.297	25.8804	25.4415	25.4527	25.9963	25.9541	25.7577	25.9685	24.7852	25.4349	25.8383	16	48.8
Q88L46	26.9669	27.4487	27.9231	26.8649	27.0865	27.0945	26.0662	25.5266	25.9551	26.9367	26.2076	27.5968	27.5488	27.5033	27.0421	28.5853	28.9429	27.8508	28.1223	28.2444	28.6366	28.637	28.0824	28.3454	13	35.8
Q88L51	26.9892	25.9534	26.3362	27.7464	27.9309	27.7518	27.9909	28.8311	27.9622	28.0518	28.2323	27.6378	26.5452	26.1636	26.9292	27.1139	27.0042	27.3854	27.212	27.4318	27.4975	26.8299	27.3158	27.5894	7	26.4
Q88L53	27.9753	28.8362	28.7682	28.0168	27.5731	28.168	28.5904	28.5029	28.4859	28.1462	28.2878	28.5465	28.3667	28.283	28.3455	28.1932	28.0565	28.1859	27.6775	28.035	27.6342	27.8014	27.8439	27.3724	54	69.5
Q88L54	24.5425	24.4212	24.8322	24.6613	25.076	24.729	25.4041	25.387	25.213	24.0904	24.9253	24.3116	24.8984	24.5065	24.4628	23.8536	23.7282	24.3835	23.6816	24.1227	24.5208	23.6838	23.9542	23.2912	13	54.4
Q88L55	28.4124	28.8957	27.9671	28.2554	28.8818	28.7063	27.9673	27.6721	27.9953	27.8529	27.7251	27.7388	28.4824	28.6794	28.4161	28.645	28.6294	28.8986	28.052	28.3307	28.3291	28.0362	28.0954	27.9262	80	51.6
Q88L76	21.4949	20.9726	21.0928	24.1608	24.5051	23.0885	24.2689	24.5507	24.0986	21.512	24.9935	25.176	19.8549	21.5531	19.7227	21.7181	23.8512	22.3036	22.0575	22.3066	21.8469	24.7437	22.0913	20.7677	3	50
Q88L82	21.5853	23.587	24.3541	23.8312	24.7356	26.0053	25.4751	24.6688	25.1521	25.752	26.0532	25.762	23.4875	20.562	23.5998	25.3873	24.5493	24.8646	22.9724	21.2821	21.3905	24.136	21.296	24.3406	7	75.5
Q88LA3	22.9169	22.9426	23.0461	22.8512	23.4975	23.5633	23.2319	23.0072	23.1551	23.3374	23.5414	23.6404	23.0148	21.9401	22.7317	23.3204	23.2478	24.105	20.9559	21.8771	22.4473	23.3438	23.179	20.9777	6	22.3
Q88LA8	21.8886	21.9913	20.7654	21.4988	21.03	21.0543	21.7231	20.6304	21.861	21.9663	21.8902	22.6343	20.4984	22.5611	20.0343	20.8087	21.8944	21.191	21.9327	23.7773	21.8139	21.8268	22.4446	21.9889	7	14.7
Q88LB1	24.5395	21.4127	23.8599	22.1775	22.0637	23.4275	23.4618	23.1788	23.294	21.4846	23.146	21.9898	23.6723	24.1181	20.8715	23.6931	23.911	23.9183	23.6718	23.642	21.1348	24.5166	23.8042	20.6962	21	18.6
Q88LB6	21.9336	21.2515	20.9865	22.2791	21.7351	22.746	23.3601	21.8691	23.3318	22.2221	21.0649	23.2009	21.3003	21.9316	20.2726	23.9421	24.5886	20.6368	21.9243	21.4623	21.9562	24.4999	21.4518	22.3765	10	16.3
Q88LB7	21.4951	22.3976	20.7367	20.6131	21.4855	21.5258	21.4967	20.9094	20.868	21.2712	19.9633	22.0498	20.3732	21.7568	18.8494	21.4591	22.3498	23.1119	23.1654	21.1598	21.404	21.3804	21.7528	19.6744	7	26.3
Q88LB8	22.1522	21.9053	21.2436	21.7309	21.5061	24.2439	26.9748	24.8219	26.1661	22.5137	24.9983	23.5831	20.6703	21.7893	22.309	25.5374	24.4793	24.7857	20.6979	22.5504	21.3462	24.1517	23.3324	21.492	41	52.7
Q88LB9	23.2376	23.2956	22.3465	22.0501	22.4162	23.0714	20.5113	21.9726	22.6136	22.6031	21.7363	20.763	22.8653	22.6733	23.2539	21.2147	20.9068	22.3518	21.3153	22.2513	22.3876	21.8102	21.8763	21.8604	6	32.6
Q88LC3	22.3384	22.6235	22.8833	22.4619	22.6545	20.9249	23.0336	22.7712	23.1412	22.5317	23.2309	23.6549	22.5983	22.2944	22.4879	23.3432	20.9556	21.8325	21.5859	21.8235	22.4258	20.9558	22.4779	21.3354	8	32.1
Q88LC9	20.4062	23.9928	22.8529	25.8465	25.6537	26.5035	26.6546	27.9835	27.5393	26.856	27.4147	27.2332	20.683	21.2255	23.494	26.8104	27.2293	25.9579	27.1493	27.4963	26.5337	28.2217	27.2566	25.9492	30	53.6
Q88LD4	21.6867	21.4439	20.7242	21.0585	22.7408	24.5278	21.3217	21.1474	25.0315	21.8885	21.6754	22.0389	20.6976	19.6797	20.1019	22.6657	21	21.8389	22.306	20.7845	20.8894	21.889	20.5495	20.9194	16	41.2
Q88LD5	25.6426	26.8461	27.4378	25.3235	24.3903	24.5213	26.8985	27.1005	26.8271	25.9918	26.2386	26.7502	26.7169	26.2036	26.5759	25.7736	24.9947	24.1246	26.4566	26.5441	26.8011	25.3675	26.3622	26.4223	21	55.3
Q88LD8	22.1087	19.9912	21.3061	22.0376	20.4419	22.4008	22.3905	21.9614	21.4966	22.7059	21.0154	21.6271	21.5908	21.2563	18.6674	21.8124	22.2432	22.4611	22.7238	21.4783	21.8256	22.6518	23.4589	21.2659	7	19.3
Q88LD9	27.6884	27.83	27.8831	27.5165	27.604	28.281	27.6607	28.0674	27.548	27.6223	27.7533	27.6288	27.6462	27.7278	27.5844	28.2249	28.1407	28.3529	28.1479	28.0552	28.0056	27.7351	27.9445	28.0692	12	41.8
Q88LE1	23.7002	22.7055	21.1175	25.7255	25.2393	24.6754	23.6909	22.4588	23.5373	24.9266	24.4623	24.5466	22.2288	23.6959	23.2473	24.5452	25.2756	24.367	24.5991	24.2547	23.4663	24.9893	24.5406	24.5244	34	37.2
Q88LE2	21.5233	20.8523	22.8827	22.521	22.1357	20.8647	21.4318	21.6927	21.6619	22.3613	20.9165	22.3691	22.5652	21.4098	22.4002	23.0949	22.5866	21.5809	22.3622	21.3531	21.1007	22.5179	22.5794	20.7727	6	22.5
Q88LE4	24.3055	24.597	27.568	26.6899	25.0919	23.8743	28.2796	28.0018	28.1716	26.519	27.6148	27.6422	27.3706	26.6933	24.1208	21.1704	22.5088	21.0798	24.6435	26.7979	27.4238	25.2813	24.577	25.3888	25	62.4
Q88LE5	28.6327	28.3097	28.1208	28.193	28.2076	29.2073	27.9388	27.7595	27.9463	28.3617	28.3447	28.1744	28.1162	28.2755	28.3237	27.5917	27.644	28.0944	27.5615	27.2085	27.8663	27.1572	27.1423	27.7427	23	59.4
Q88LE6	22.1602	22.4652	21.635	21.5927	21.8754	22.1754	21.5341	22.3783	20.9832	21.2587	22.3835	20.3863	21.377	20.7491	24.4266	20.7989	21.2275	22.2745	20.9562	22.8686	21.7827	22.236	21.3542	21.3086	8	37.4
Q88LE7	23.5761	24.0845	24.4033	21.4565	20.9928	23.3003	21.5138	22.9093	23.2538	22.9594	23.1825	22.9815	24.8348	23.6585	23.6227	23.5243	23.4464	21.1982	23.1403	24.9336	23.3418	23.6327	22.9532	20.9916	10	49.5
Q88LE8	25.055	25.3803	23.9834	22.3152	22.3507	21.8314	21.5171	21.837	21.9219	21.5486	21.8729	21.1998	23.832	23.8389	25.3118	21.5927	22.6026	22.9253	21.4423	23.018	22.3361	21.8945	22.4079	22.1689	19	40
Q88LE9	21.4822	20.1837	22.4728	21.9466	21.9371	22.0569	21.5162	21.5591	21.755	22.5475	20.9247	22.3794	22.0501	21.2915	22.3934	21.6893	22.1192	21.4271	21.6208	22.945	21.5166	21.2225	21.3071	21.0641	8	40.1
Q88LF0	23.3961	23.3399	23.4138	25.1247	25.2381	25.5297	25.2157	24.7456	25.386	25.0204	24.9273	25.3332	24.4026	23.8173	23.3941	24.6112	23.9711	24.203	24.1402	24.8957	24.815	24.5659	24.3967	24.561	33	33.7
Q88LF1	25.6972	24.6103	24.788	24.2115	22.3395	20.9832	24.332	23.8034	23.1037	23.4878	24.056	23.5053	23.2321	24.9463	24.6366	21.5843	22.4694	22.0156	21.7678	21.8759	21.6387	21.3811	22.5468	22.4962	9	59.1
Q88LF6	26.7434	26.6579	26.687	26.1443	26.6378	26.4546	26.168	26.025	26.0506	26.0167	25.6055	25.912	26.191	26.6014	26.3904	26.1499	25.9737	26.3708	25.5796	25.7853	26.2918	25.6625	25.9375	25.678	26	49.3
Q88LF9	22.7709	22.3117	22.2698	22.9015	21.5115	22.3262	22.1555	24.1185	22.4089	21.9839	23.969	22.2217	22.1832	22.5963	20.7278	22.1184	20.8514	21.6077	21.9343	21.9358	22.0289	22.3435	22.5321	20.3736	17	33.8
Q88LG1	27.6124	27.846	27.6127	27.4782	27.9121	27.9171	28.1261	27.9646	28.064	27.5846	27.3358	27.7499	27.1164	27.1548	27.1341	26.6197	26.6461	27.4829	26.7993	26.8713	27.2374	26.3833	26.6573	27.0556	29	74.6
Q88LG2	22.0131	22.3525	21.3405	20.6769	22.6434	22.2569	21.5998	20.9033	21.4438	21.7583	21.7559	21.74	21.0398	21.5456	20.6442	22.3214	21.7388	22.0434	22.182	22.3834	21.4041	21.6439	21.5563	23.7577	6	41.7
Q88LG3	22.2006	21.4498	20.6892	21.7023	22.8337	22.2455	21.9169	22.2415	22.2171	22.7699	22.376	23.026	20.4177	21.4974	18.4936	22.9345	22.7061	22.2384	23.6058	22.9435	22.9912	23.6968	23.1426	20.5576	7	47.3
Q88LG8	22.2038	20.4983	21.6802	20.2806	23.1453	21.4359	20.6868	22.5036	21.3673	21.8228	22.5479	21.2815	21.8801	22.6537	19.9128	20.7557	21.4803	21.28	21.8841	21.4963	21.9697	20.9924	20.8808	20.5278	10	39
Q88LK5	21.2522	21.5573	20.8261	21.9828	21.2879	21.0385	22.5392	21.784	21.1187	21.6064	21.4424	21.5575	21.0086	20.4354	18.8464	22.1557	21.0703	22.6631	22.6163	21.7815	22.3016	20.7322	20.2769	21.0181	3	26.1
Q88LK8	21.6308	21.9509	21.8809	19.0321	22.6153	21.7278	21.6784	22.0401	22.066	21.1664	20.824	21.8033	21.365	20.022	17.8171	21.1766	21.1008	21.3329	22.3891	21.1318	20.9102	22.2645	21.2041	21.8433	2	8.4
Q88LL2	21.4672	21.635	21.9243	21.2212	23.0252	21.7327	21.9353	21.6368	20.6026	20.622	22.308	21.6242	20.6683	20.8132	19.2016	21.7991	21.5651	20.9468	22.5206	21.2961	22.4355	21.9055	22.0218	22.5534	7	24.7
Q88LL3	22.1918	22.0104	20.7278	20.5239	22.4222	22.1369	21.6204	21.2797	20.8814	22.3942	21.0485	21.1363	21.2689	21.7702	20.8666	21.2817	22.1436	21.3783	21.4054	22.4539	21.6705	21.2225	21.2732	20.8086	6	24.7
Q88LL5	28.6944	28.0132	27.7721	28.0523	28.8667	29.0624	27.3654	27.0804	27.6639	28.9136	28.5376	28.0148	28.3687	28.7125	28.7528	28.7954	28.6528	29.5799	27.9686	27.7208	27.4673	28.0959	27.7953	28.4927	7	47.4
Q88LL6	27.9514	27.2284	27.4006	27.9913	28.2149	28.086	28.1411	28.2359	28.1814	28.2125	28.2253	28.0251	27.2747	27.7161	27.5883	28.14	28.0194	28.0141	27.6868	27.6966	27.0766	28.0167	27.9451	27.9293	10	54.1
Q88LL7	24.056	23.4793	23.3798	24.2119	23.5326	23.6135	23.6116	22.7445	22.8759	24.0201	23.7266	24.3256	23.8011	23.9671	23.7472	22.9653	22.7759	22.6419	22.8143	22.8543	22.5551	23.3318	23.3863	23.5151	9	31.7
Q88LL8	21.5838	26.7074	26.914	26.1653	20.492	26.7743	21.2796	23.3637	21.6454	22.1099	23.0732	21.2618	22.0894	21.5904	19.7607	21.4528	21.0918	21.6611	24.9776	21.5225	21.5247	22.3628	21.2901	22.0855	6	17.3
Q88LL9	22.2139	20.0379	21.3474	21.694	22.9615	21.3755	21.0988	20.4063	22.693	21.9931	20.997	21.1999	21.664	21.4159	20.948	21.6831	22.0703	22.2771	22.0451	21.1424	22.4741	22.1424	21.2721	22.0063	5	70
Q88LM4	28.5274	28.1923	28.1923	27.6352	27.4999	27.9348	27.7685	27.6636	27.7707	27.3615	27.3115	27.3368	27.8821	28.0265	28.2213	28.31	28.1488	28.2915	27.7582	27.607	27.3859	27.6759	27.7387	27.4788	41	44.5
Q88LM5	21.5942	22.2211	21.8423	21.2484	21.493	22.6419	22.3352	22.3194	20.8011	21.8813	22.4167	22.3296	22.6763	21.094	20.8623	20.3884	21.0792	21.5892	21.4358	21.8074	21.7653	20.5823	21.4489	20.6895	8	28.3
Q88LM7	25.0714	24.6077	24.6109	25.3573	25.7698	25.3107	25.2942	25.1948	25.4476	25.8769	25.9451	25.3552	25.1303	25.3193	25.0849	25.0281	24.9624	25.4375	22.0266	24.6005	25.2206	24.1932	24.3932	22.1735	11	33.1
Q88LM9	23.3754	20.9015	22.3367	20.34	22.5468	22.3504	21.0694	21.0746	22.0129	22.0358	21.4751	22.7076	22.0264	21.4741	19.9209	19.7495	21.5431	21.9546	22.1202	21.2719	21.5423	21.1173	21.0455	22.0485	4	17.4
Q88LN5	22.1132	21.1573	21.0465	21.6099	22.1999	21.7305	20.7094	23.234	21.6759	21.4853	21.5158	21.3869	20.5963	22.3562	19.4792	21.0109	21.6552	21.9743	22.5345	20.3957	21.6108	20.6846	20.8351	22.5662	3	14.5
Q88LN6	24.5366	23.622	24.1808	27.2948	27.0501	26.275	26.7756	26.418	26.8238	26.5993	27.0911	27.1146	25.2672	25.1465	25.0211	27.102	27.1348	27.1423	27.2213	27.178	26.8509	27.6836	27.4782	27.2511	29	44.3
Q88LN7	21.7477	21.619	20.3724	22.221	21.314	22.7215	20.5891	22.707	21.5399	21.5774	22.4482	21.0051	20.9811	21.1457	20.2113	22.23	22.1966	22.3426	21.9252	20.9313	22.1848	22.15	23.7578	21.165	3	28.7
Q88LP5	20.9576	21.3177	22.9257	20.7291	22.8019	20.9941	22.3438	21.8454	20.7647	21.8217	21.7276	21.8712	21.7637	21.3353	19.126	23.5219	20.84	21.2916	23.1219	23.1188	23.1277	23.0654	21.2247	21.5338	6	9.1
Q88LP8	22.1223	21.0722	21.5347	21.2431	22.3992	22.3643	21.347	21.3542	21.8343	21.232	21.1223	21.1664	21.6776	21.0191	21.4053	21.3086	20.5287	22.2251	20.1409	21.7925	21.5603	21.5246	20.5819	22.3503	6	10.4
Q88LQ1	23.5133	23.0691	23.2009	23.6596	20.7518	23.5715	23.3488	20.5291	23.4748	23.3962	23.2292	23.9173	23.0609	22.1624	23.2185	23.9942	23.7344	23.753	23.547	23.3164	23.18	23.6607	24.1193	23.6428	9	39.6
Q88LQ3	25.1019	24.3558	24.9046	24.5762	24.9735	25.0931	24.3191	24.0178	24.5517	24.3326	23.8046	24.3236	24.4826	24.8747	24.6646	24.1463	24.1605	25.1179	24.0941	23.7243	23.5129	24.1069	23.9769	24.2049	13	47.1
Q88LQ5	21.2258	21.5705	21.5474	20.8439	21.836	21.6486	21.3219	21.6844	21.9512	21.0653	20.9262	22.8642	20.1646	23.6822	20.3043	23.0962	23.0803	21.9545	20.7886	22.7176	22.77	22.14	21.9639	22.7562	6	40.1
Q88LQ7	22.3389	22.2073	22.4588	23.2174	24.5659	25.6521	24.8211	23.3381	25.3523	25.214	25.4881	25.2893	24.0279	21.5604	24.4749	25.1323	24.7822	24.9185	24.0574	24.3274	24.1166	24.6661	24.5192	24.9779	10	27
Q88LQ9	23.8298	23.2406	23.3778	24.1341	24.523	24.687	24.1614	24.5392	24.2136	24.2049	24.3428	24.0348	24.0172	24.1077	23.769	23.8989	23.8465	24.318	23.9055	23.8878	24.0325	23.8835	23.8053	23.8465	10	46.8
Q88LR1	26.2787	26.474	26.4982	24.8683	24.8472	24.9178	25.8524	25.8571	25.7688	25.0359	25.5541	25.359	25.7061	26.1586	25.9942	25.8759	25.6622	25.2094	25.4084	25.8618	25.3243	25.4368	25.6406	25.083	21	38.1
Q88LR3	22.807	22.7802	21.4717	22.6768	22.7572	22.9817	22.4476	22.0727	22.1086	21.7498	22.1591	22.5244	21.141	20.7509	21.0229	23.6884	23.5114	23.4251	22.8545	22.6008	22.728	22.4479	22.8605	21.8045	12	29.7
Q88LR9	25.2326	22.8102	21.5825	28.3235	26.084	26.2932	23.7577	25.386	24.1647	27.033	26.0825	26.2793	24.2646	25.8886	24.9515	26.0864	27.4825	26.1401	27.1619	25.2812	25.4973	27.2342	27.3961	27.0931	11	63.4
Q88LS0	29.4468	28.9812	28.7636	29.0396	28.8763	28.7103	28.2947	28.5577	28.2002	21.5416	28.8455	28.3334	28.4695	28.9202	28.9422	28.1136	28.0448	28.3915	27.8252	28.1647	21.1853	27.9162	27.8773	28.6153	13	39.2
Q88LS3	22.2393	21.8819	22.1155	20.8323	22.5666	22.3214	21.0382	21.8101	22.3182	21.8607	22.993	22.2461	21.9472	20.404	20.5827	21.1644	21.488	21.4492	22.1873	22.0591	21.4478	21.5853	22.2922	20.3367	2	16.7
Q88LS4	23.2881	20.23	21.6595	21.3901	21.978	21.7978	20.8339	21.3421	20.3337	21.4005	21.6332	21.7256	20.511	21.1482	19.5763	21.7491	22.0454	21.112	21.0796	22.0411	22.9641	21.3979	21.6945	22.7265	4	34.6
Q88LT5	22.4906	21.4051	21.9256	20.9231	22.2457	22.6766	22.3085	25.9714	26.3822	22.0096	21.1936	21.3677	20.9505	20.0995	19.3442	21.9931	21.7702	21.2313	22.3831	22.6955	22.016	21.0266	22.4123	22.31	8	40.6
Q88LT6	20.776	22.081	21.4451	21.1421	21.8089	21.229	21.0699	21.428	21.9592	21.5695	21.5919	21.0588	21.3514	21.692	20.7075	20.559	21.9941	21.3842	21.8859	22.0693	21.3462	21.9772	21.6395	21.2896	3	18.8
Q88LT9	21.1856	19.4804	20.0443	18.3127	19.1594	20.5833	23.2304	19.2396	22.4802	20.7551	21.5741	20.8256	18.7847	22.2323	19.2981	23.0643	22.1732	22.1607	21.164	23.2494	21.4305	22.7312	21.931	21.3212	17	32.4
Q88LU3	22.0308	20.9553	22.0316	21.2854	22.055	21.5744	21.4639	22.3502	22.876	23.0153	22.666	21.389	20.2272	21.6997	23.2616	21.613	22.0933	21.1047	21.344	21.4654	21.9867	21.1433	20.2933	22.143	2	21.3
Q88LU5	22.5841	22.5044	22.4018	21.9437	22.0497	22.3908	24.0038	23.763	23.9996	21.8442	23.246	23.205	21.8966	20.6003	19.2764	20.9876	21.3381	22.1321	21.9666	21.8322	21.4828	21.3483	22.7775	21.7591	11	67.4
Q88LU9	20.718	20.3371	21.2743	21.4546	22.4425	22.212	21.9529	20.9383	21.1418	22.119	22.5267	21.7813	21.7901	21.1181	22.4644	21.6368	21.306	22.5615	22.2071	22.2698	21.9138	22.4326	21.2593	20.9433	6	26.5
Q88LV1	21.9279	21.508	22.3043	20.9761	22.0726	22.6691	21.7051	21.5636	21.8957	20.8142	22.5409	22.2479	21.217	20.1983	18.5825	22.2966	20.81	21.3379	21.3692	21.3851	20.9344	21.3737	21.4576	20.7912	7	44.4
Q88LV8	22.9735	21.4766	22.8733	20.9488	25.3022	21.4646	20.9354	21.9026	20.71	22.0803	21.9255	21.7155	19.7956	22.5616	19.3388	25.4274	21.943	21.3702	25.4072	24.871	25.0016	21.0114	22.7098	22.0205	17	32.7
Q88LW1	25.0432	23.6771	23.4444	26.5294	26.7953	26.807	26.4429	26.1085	26.1134	26.1583	26.0402	26.1092	24.5002	25.5378	24.2834	25.5399	25.0606	25.8024	25.0066	25.3685	25.6751	25.4454	25.5338	26.1014	17	66.1
Q88LW2	21.998	21.2335	21.5947	21.9886	22.34	21.4588	22.8505	22.7585	23.0081	21.5486	22.07	22.7593	22.1539	22.3022	19.1347	22.9859	21.8677	21.1288	22.6098	21.8688	20.8495	21.5443	20.5607	21.9197	9	53.2
Q88LX0	26.7956	26.8137	26.4917	27.3674	27.3808	27.3151	27.3544	27.6188	27.1897	26.9841	27.3508	26.7743	26.2095	27.266	26.5224	26.5188	26.5086	26.7405	26.295	26.7112	26.2037	26.4571	26.3884	26.5664	15	58.9
Q88LX1	21.0525	22.0332	22.4821	21.9953	21.9268	22.6149	24.2217	21.5776	23.9759	21.7772	22.1291	24.3044	22.0511	21.8327	20.1908	22.0894	20.3776	24.1785	21.7517	24.1671	24.2075	21.4427	21.2621	24.2184	5	17.4
Q88LX2	21.6538	21.0181	21.2258	22.5052	21.4413	21.934	21.7386	21.535	21.9606	22.8666	21.6432	21.5737	21.2568	20.567	20.3409	21.4653	22.5821	20.9957	22.4988	21.5151	22.6343	21.1428	21.2255	20.2201	11	20.6
Q88LX5	21.8798	23.1499	21.6906	22.6308	23.2425	21.9557	23.6755	23.3846	23.2697	22.4476	21.9126	21.7846	21.7131	20.8195	22.2112	21.1285	21.7015	21.7784	21.4815	21.014	22.3239	22.3199	20.4839	20.8683	5	16
Q88LX8	28.4099	28.2848	28.6322	27.7119	27.3439	27.8251	29.0223	28.3207	29.1499	27.7547	28.2207	27.9183	28.4054	28.3815	28.1762	27.8836	27.4898	28.2731	27.1977	27.9089	28.1214	27.606	27.7288	27.7729	27	72.7
Q88LY5	24.3786	24.5022	25.3221	22.6401	24.0716	23.4307	24.1266	23.8364	24.3637	21.4788	21.8288	23.4412	24.5277	24.166	24.564	20.7982	21.5098	22.2191	22.0991	21.3464	23.6331	22.8163	21.4694	23.5953	15	39.3
Q88LY6	21.8354	20.9418	21.3835	22.4931	22.7844	21.9784	21.967	22.4238	22.8284	22.5069	22.7722	20.8639	22.0031	20.8382	20.6488	24.8031	23.4473	21.1895	22.3876	23.701	21.5521	23.3264	22.6582	21.4713	6	30.7
Q88LZ0	27.2918	27.4595	27.3314	25.8856	26.1738	26.3691	25.3108	24.7108	25.181	24.7193	24.279	24.5031	27.1785	27.3489	27.1838	25.4768	25.125	25.7814	25.7479	25.5611	25.5009	25.4461	26.3155	25.6232	43	38.6
Q88LZ1	24.9402	25.229	26.3899	23.4435	21.679	21.6605	26.4542	26.6105	26.2906	25.365	26.3013	26.4049	26.1512	20.531	25.8224	25.3636	24.9827	24.0921	24.8861	26.2445	25.0654	24.1253	25.9792	21.4141	23	70.2
Q88LZ2	24.0828	24.7555	24.9818	24.3147	24.1937	23.3361	24.6786	25.2308	24.7687	23.8646	24.1789	23.9945	24.8849	23.9197	24.7084	24.9256	24.6439	22.2099	21.9488	24.825	25.0655	24.2807	24.4206	21.8909	10	39
Q88LZ3	20.6373	20.3911	21.233	21.625	22.9355	21.253	21.4014	22.2564	21.5564	20.4298	23.0389	21.395	21.7189	20.3234	18.8385	21.3727	21.5147	22.7008	22.1288	21.6441	21.7918	20.6626	20.8572	22.3229	12	48.1
Q88LZ4	21.3618	21.4373	20.6627	20.4576	21.3305	21.7363	21.4999	22.2459	21.4941	21.0929	21.3037	21.5332	20.5715	21.6488	20.1998	21.8101	21.8142	20.7127	21.8421	22.0586	23.3256	21.6402	21.2496	19.5942	8	56
Q88LZ6	26.0035	25.7333	25.7352	24.5253	24.9793	22.5543	24.472	24.5421	24.5787	24.5141	24.6476	24.2943	24.7263	25.0121	24.9058	25.3417	25.8117	26.113	24.866	24.8529	24.6091	25.0305	25.5255	24.729	32	21.5
Q88LZ9	25.3351	24.4539	24.4069	21.5998	22.5027	21.6554	23.8334	21.4054	23.9153	20.8726	21.7957	20.0384	24.616	20.2306	24.9579	21.72	20.9045	22.3584	21.1743	22.1334	21.4284	23.2656	23.2284	22.0886	14	31.6
Q88M00	24.263	22.8513	22.4022	24.1414	21.6692	23.8163	22.0987	22.2067	22.1671	23.5877	22.6522	23.2799	22.9137	23.7576	23.4972	23.073	21.316	23.7328	23.2572	22.5263	22.2814	22.9946	23.2324	22.939	10	19.8
Q88M03	29.9869	29.4217	29.0345	29.6723	28.708	29.0724	28.7438	29.4312	28.811	29.3541	29.1323	28.875	29.3991	29.5623	29.5646	29.4856	30.1269	29.7468	30.0185	29.3253	29.4496	29.2924	29.5557	29.5076	47	60.8
Q88M04	21.7329	22.6844	20.6197	21.8719	21.3909	20.4672	21.8821	21.6624	21.1561	22.4418	21.5804	20.684	21.5006	21.0659	24.6347	21.9462	22.609	21.6614	22.4356	21.2799	20.8352	20.7128	21.4662	21.2943	11	72.8
Q88M05	27.2119	26.8252	26.6679	27.3392	27.5055	27.761	26.6013	26.535	26.4749	26.9315	26.6678	27.1842	26.6901	26.9435	26.8317	27.4182	27.1353	27.7448	25.8993	26.455	27.0368	26.6238	26.3731	26.9563	23	39.7
Q88M06	24.4963	24.3408	24.266	23.7808	23.9944	23.9537	23.5932	23.9152	23.524	24.1448	23.2086	23.6038	24.2811	24.2913	24.1679	23.7431	24.6795	24.3778	24.6462	23.2123	23.202	24.2666	24.2836	23.6881	20	49.3
Q88M07	27.3455	26.9393	26.7507	27.2284	27.104	26.7961	26.3326	26.6637	26.143	26.7393	26.3956	26.4063	26.9063	27.2687	27.0532	26.1511	26.6471	27.2134	26.1795	26.0415	26.0322	25.6961	25.8747	26.3783	21	52.1
Q88M08	26.1241	27.2567	27.3309	26.3189	26.6714	26.273	27.1904	26.4095	27.2466	26.7808	26.7175	26.7161	27.197	26.6012	27.168	27.2463	27.303	27.0097	27.1481	27.2731	27.413	26.9008	26.8087	25.7954	42	49
Q88M10	22.5171	21.5352	21.7809	21.8892	21.3137	21.9768	21.5744	20.0515	21.3459	21.5244	21.7387	21.6219	20.9903	20.781	21.6165	21.6309	21.2956	22.8297	20.8156	21.2941	21.968	22.7925	21.8756	24.0693	11	55.6
Q88M11	23.6237	21.6351	21.8179	23.8054	24.7038	24.9545	25.9155	25.9845	25.8247	24.3886	25.4196	24.4651	23.9511	23.5631	23.9798	22.9629	21.5177	23.5724	22.7683	23.1818	23.5091	23.1466	21.7716	22.3926	9	59.6
Q88M14	22.2641	22.4545	20.8294	23.253	23.1997	22.989	23.0046	23.3327	23.3981	23.3188	22.1215	23.0204	20.2828	22.0662	19.3902	20.9622	21.4693	21.6305	21.6754	21.5501	22.2031	22.5172	21.7413	22.6899	11	14.5
Q88M19	25.9294	25.9064	25.845	26.7558	25.9384	25.7071	25.2262	25.4956	25.095	26.6618	26.067	26.2646	25.7464	25.9067	25.8753	21.335	21.4953	26.503	25.8981	21.3249	25.4365	20.674	26.1894	26.1629	12	64.9
Q88M20	23.6358	23.1059	22.9295	23.0561	24.1209	23.5082	26.0713	25.5988	26.2902	26.0228	26.3423	27.5379	24.8123	25.6306	23.2062	24.4183	23.6285	22.6301	26.8062	26.3593	24.7433	27.2859	26.5803	26.0358	22	53.7
Q88M23	24.4313	23.7284	23.2318	25.1985	24.8251	24.9486	24.4204	24.0701	24.0815	24.3525	23.9032	24.431	24.0037	24.3748	24.4472	24.9088	24.6401	24.8712	24.3261	24.6677	24.8505	25.3493	25.1705	24.7307	27	61
Q88M32	22.1126	21.381	21.8033	21.8704	21.8377	20.2187	21.385	21.3187	21.9615	22.9371	19.9096	22.979	22.0658	20.7789	22.0461	21.5758	21.7683	23.5737	22.5953	21.0197	22.6312	20.6176	21.8765	21.8166	2	4
Q88M34	21.7273	21.6269	22.9906	21.2247	21.9996	22.6126	21.4762	22.3351	21.7849	23.0255	22.3349	24.2852	23.1402	21.3938	21.1461	26.5518	25.3679	22.2665	27.8272	28.3399	28.7123	26.573	27.2451	27.6059	17	62
Q88M37	22.5199	20.9907	22.171	22.0525	22.4149	21.2132	21.1858	22.3553	21.7638	20.6862	21.4757	22.1604	21.9012	21.158	20.9574	22.5377	21.1438	21.8341	20.997	21.8728	21.5934	23.435	21.9223	21.0506	9	26.9
Q88M40	21.2115	22.5455	21.0866	21.3542	22.0634	21.4395	23.3589	21.0772	21.1911	20.9521	21.5793	22.1745	20.8774	21.9403	20.3571	21.1586	22.0393	22.34	22.2658	21.8353	21.7007	22.1623	20.8453	21.2453	4	14.1
Q88M41	26.7742	27.0569	27.1767	26.9737	27.2759	27.6064	27.0277	27.2203	27.0812	27.2557	27.9001	27.0099	26.9023	26.828	26.9939	27.0915	22.1086	27.6248	26.9935	27.0634	26.9455	27.0293	26.8592	26.5322	7	38.8
Q88M42	23.4858	21.1618	21.2505	22.9653	21.6991	22.3468	22.2895	21.8888	21.2673	21.3436	21.4676	21.899	20.6563	21.6902	24.9739	21.7543	21.5562	21.8419	21.9391	22.3063	21.72	22.524	21.2013	22.2726	16	64.8
Q88M43	26.5189	26.6309	26.4177	27.018	26.1941	26.4456	27.2382	27.4143	27.2528	26.9811	27.3886	27.0084	26.3385	26.4257	26.1439	26.0319	25.7554	24.221	26.5868	27.3307	27.1044	26.3167	26.3694	26.7965	6	42.9
Q88M44	22.2238	22.7429	23.0998	21.6177	21.9372	22.1889	23.6477	23.2343	24.173	22.0866	23.188	24.0272	22.6315	22.28	22.9221	23.8703	24.3723	22.8489	22.9161	24.2964	22.3886	23.1631	23.8509	21.6702	18	47.1
Q88M46	22.4785	22.8029	20.7861	21.0326	21.4823	21.9786	20.6929	20.5779	20.82	21.7816	22.6614	22.0593	22.787	21.5206	20.0708	21.3347	22.6654	22.34	20.8658	21.217	21.431	22.7244	21.7261	21.3468	4	5
Q88M48	21.9016	22.0828	24.2921	22.5504	21.4636	21.2865	22.0539	22.8794	21.9959	23.1807	22.7047	26.0444	23.8225	23.6623	23.8789	27.5079	27.9187	26.0995	27.7073	26.8249	26.0254	28.0898	27.9304	27.4029	21	61.9
Q88M52	21.9569	21.0302	22.7	22.1104	23.0331	21.8693	21.0139	22.1953	20.8355	21.5012	21.7154	22.069	21.9647	21.8809	20.9851	22.3963	21.4652	21.7168	22.1139	21.6475	22.02	21.6264	21.3416	20.2139	5	14.9
Q88M53	23.682	22.8138	23.4471	23.5541	24.2184	24.4959	24.6972	25.5612	24.2928	23.7217	24.4728	24.613	23.9044	23.8927	23.9965	24.3378	23.8025	21.6761	24.4539	24.6829	25.0607	23.6098	23.813	21.8106	8	38.7
Q88M54	24.6545	25.5017	26.0719	24.843	25.7269	26.8213	26.4832	26.5658	26.2101	25.9516	26.3284	26.2337	25.4126	24.6652	25.2177	26.0233	25.1355	25.6728	25.453	26.0012	25.9741	25.3326	25.3766	23.7826	12	43.1
Q88M55	27.6016	27.3231	27.2628	28.4963	28.5781	28.6534	28.0722	27.9	28.2172	27.7802	27.9147	27.7511	27.5697	27.7089	27.458	28.7408	28.9866	28.7362	28.8781	28.7188	28.7454	28.5093	28.3679	28.4798	50	61.6
Q88M58	21.2592	21.9746	21.9954	21.9931	22.283	21.0565	21.1464	21.9125	21.4321	22.3941	21.8294	22.0222	22.0482	21.3381	24.6374	20.8158	21.6222	22.2253	20.7481	21.8961	22.1636	21.5628	20.8772	21.6212	2	23.2
Q88M60	22.2482	20.1011	21.731	22.2038	21.8865	20.5914	21.2252	21.5539	20.3389	22.7364	21.3057	22.7508	21.0108	22.7427	20.1289	21.9394	21.1269	22.0463	21.3106	21.9921	21.3255	22.2162	22.1966	21.0073	16	56.8
Q88M69	22.5656	21.933	22.3802	21.382	21.4665	22.7055	21.6837	22.5201	22.6649	21.0915	22.0124	22.148	21.899	21.4336	22.7247	21.7227	21.5617	21.4734	20.4978	21.2297	21.301	21.6306	20.0305	21.1114	10	15.5
Q88M71	21.9825	23.0536	21.2374	22.9859	22.6315	22.0144	22.0478	22.7074	21.3525	21.8626	21.4543	20.7637	21.6418	21.3871	20.1801	20.8018	22.4943	21.1596	21.2907	22.1677	21.7417	20.6417	22.1772	22.2533	4	2.7
Q88M72	21.0643	19.9446	21.4794	22.192	21.9802	22.1981	21.7682	21.7697	21.3622	21.6941	22.2606	22.9132	21.6903	20.1825	19.0291	24.3999	23.5505	22.3621	22.9779	24.3009	23.5039	23.9666	21.0415	22.1441	21	66.3
Q88M79	22.4524	21.7456	22.3084	20.6633	22.0942	24.672	23.3943	22.5262	20.7864	20.9774	21.7646	21.8134	21.0487	20.8241	19.4156	21.3845	21.8097	22.2561	21.658	21.151	21.7684	21.9046	21.0209	23.1342	13	14.9
Q88M80	20.7443	21.1857	21.099	22.3417	22.7727	25.2689	22.7744	21.6354	24.2918	22.4109	22.0205	21.3056	20.8909	21.075	20.1289	20.928	22.4209	20.9506	21.0254	21.189	21.0214	21.4971	21.7167	22.3587	8	12.9
Q88M88	22.5067	21.1769	20.9299	22.233	22.5237	22.294	21.7205	20.6109	21.6846	22.4618	22.5028	21.9123	20.8157	21.7627	20.1136	22.8983	22.8489	21.4604	21.8611	22.396	21.265	24.2452	23.5725	23.0643	8	43.6
Q88MA2	21.8504	21.2996	22.1604	22.5643	22.6123	21.2868	21.6301	21.8116	20.5029	21.2513	21.6472	21.5874	21.2571	21.1523	18.7763	21.8018	22.0681	21.7084	20.4044	20.3989	21.2539	22.3897	24.6338	21.0792	7	40.9
Q88MA6	21.5315	22.2267	22.2685	21.7174	23.2402	22.1907	23.7995	23.6988	23.7977	21.8459	23.2279	22.4472	22.2045	22.3995	22.0738	22.1346	22.2986	22.6919	22.3853	21.3869	22.7595	21.7195	21.4534	21.0702	8	34.5
Q88MA8	22.1174	21.9274	21.8801	24.1746	20.5593	24.5835	24.6899	25.0363	24.8427	23.4643	25.0845	24.2801	21.1566	21.7875	20.03	24.7724	24.6995	24.6615	22.0502	24.4783	21.3089	24.9895	24.437	23.3112	13	56.1
Q88MA9	26.5237	26.7703	26.7396	27.2837	26.684	27.6805	26.8016	27.1917	27.219	28.3099	27.9533	28.1283	26.6039	26.7502	26.7358	26.9233	27.1449	27.3853	26.868	26.6956	26.4796	27.5198	27.732	26.9875	16	55.1
Q88MB0	22.3432	21.5196	20.7772	22.1578	22.3333	20.8728	22.4435	21.4081	21.8517	22.8962	22.7554	21.347	21.275	21.2317	22.8991	21.0358	21.1008	21.2744	21.9099	21.1581	21.796	22.386	21.1676	21.4904	4	28.1
Q88MB5	21.5026	21.4055	21.6786	21.5319	22.1076	22.9143	23.4237	24.6161	23.8604	24.1491	24.8471	24.65	23.2853	21.9093	21.8895	27.0043	27.0209	23.1806	26.5192	28.093	26.995	28.5809	28.0386	25.5796	21	59.4
Q88MB6	23.1032	22.0604	22.2739	24.2727	23.1753	23.6508	22.0819	21.2667	21.7072	24.824	23.4087	24.532	22.7886	23.7066	23.2528	22.3013	23.4158	23.6171	24.3075	22.0971	22.362	22.9736	22.7304	23.2989	9	46.4
Q88MB8	26.8045	25.9103	26.4546	25.2798	25.648	26.3413	26.183	25.8382	26.1663	25.5016	25.667	25.9421	25.7939	25.493	25.2499	24.5849	25.2491	25.5117	25.4241	26.1786	25.0909	24.91	25.0325	25.0829	28	37.8
Q88MB9	21.919	22.6183	22.1978	21.5302	22.013	21.5176	21.9952	22.0552	20.809	21.8217	22.7287	21.3326	21.0867	21.501	21.487	21.4602	22.2989	22.2635	20.9275	21.3402	21.2848	21.227	21.1062	22.6244	2	4.4
Q88MC1	21.5725	22.2009	22.2483	23.3195	21.9626	22.2492	24.4782	22.9609	24.2977	21.5819	21.9822	23.2349	22.2059	22.3949	20.6094	21.2935	21.4763	21.7081	21.4672	21.9946	22.5184	21.8153	21.6217	22.3532	8	17.7
Q88MC5	21.5988	21.5595	22.7673	21.796	22.8441	21.5134	23.1333	21.4147	21.7474	20.6115	21.6659	21.7758	21.9172	20.1779	21.0439	22.5282	21.8853	22.171	21.6923	21.9622	21.5606	21.4444	21.9962	20.9769	4	25.5
Q88MC7	21.8974	21.2458	22.3663	22.7575	22.2908	21.4959	22.3631	24.6992	24.2885	22.0295	22.1511	21.7377	21.5695	21.0302	20.9905	24.5051	21.9697	21.843	22.5289	21.9343	21.9436	25.4831	20.8343	24.5347	5	36.4
Q88MC8	25.3896	25.1627	25.2515	24.7311	24.8023	24.2753	24.8458	25.3998	24.4947	24.5097	24.8007	24.0566	24.9621	25.0146	25.2444	23.9595	21.2305	24.5635	20.8155	21.5415	22.7621	23.8727	23.9849	22.4617	6	64.1
Q88MC9	22.3428	20.0303	24.8304	24.6534	23.6136	24.4673	24.5834	25.0737	25.0252	24.5218	24.9558	24.7992	24.9061	24.5183	24.6583	25.6423	23.7972	24.2784	24.5743	24.0934	23.6708	23.1792	21.8982	24.0036	6	31.3
Q88MD2	22.4376	20.8542	22.7684	22.4069	21.7997	22.72	21.7138	21.6915	20.9132	21.3099	21.7933	21.5305	22.8228	21.5627	19.0334	21.467	20.6278	22.8889	22.264	20.8408	21.5743	22.3805	20.9461	22.0501	11	37.2
Q88MD5	25.9895	25.6716	25.5556	26.9275	26.2824	26.9631	27.6393	28.1953	26.9995	28.1057	28.3564	27.3716	25.0406	26.1245	25.2992	23.8327	23.817	25.1618	25.3155	24.9597	24.745	25.165	25.3484	26.0329	21	78
Q88MD8	22.5095	21.1957	22.3879	22.9087	21.6813	23.1528	21.9314	23.1034	23.3124	21.3758	22.7781	22.8256	21.3761	21.0475	18.9902	22.1705	22.0665	21.0312	22.7892	20.5696	21.3641	21.7023	21.9463	20.0809	14	65.3
Q88ME0	21.9433	22.3202	22.0506	22.4105	21.6711	21.6616	21.4407	21.3926	21.9337	21.752	21.2643	21.4309	20.7428	21.5606	19.9771	21.4087	21.1835	21.7074	21.1644	21.3089	22.1827	21.3475	21.2982	20.868	6	41.7
Q88ME2	21.3753	22.806	21.179	21.749	22.3622	21.0745	21.5069	20.5475	21.7832	22.274	21.438	21.1765	21.9341	20.3597	18.966	22.1526	21.0332	21.7588	22.3262	21.7506	22.2272	21.8983	18.0987	21.1678	6	16.4
Q88ME4	21.9075	21.8732	26.5735	24.9903	25.0258	22.651	24.9234	23.0334	24.9716	25.013	22.7097	24.9818	22.2865	25.4805	27.2367	26.1002	24.8867	24.4895	27.5919	22.0855	26.3605	25.5791	25.3934	25.8958	15	55.2
Q88ME7	21.9186	22.93	23.5226	21.4184	22.1869	22.3884	22.2415	23.3171	21.1021	22.3427	22.1726	22.2609	22.4493	21.8199	22.9906	23.9242	23.0548	22.841	23.0649	23.4016	23.1444	22.6678	20.032	20.7134	19	24.3
Q88ME8	26.4994	26.7809	26.7728	23.6754	24.5981	24.374	24.6929	25.3159	24.2238	23.7545	24.1393	23.7835	25.3055	25.843	26.2175	23.8585	23.6459	23.7673	23.6136	23.6553	23.5232	23.6968	23.7873	24.0236	12	41.2
Q88ME9	21.1261	21.1347	21.9275	19.9873	22.5393	21.9272	21.3719	20.9021	22.3201	22.7854	20.7017	21.4218	21.4094	21.5089	20.8287	21.1613	21.6383	20.9072	22.1822	21.4093	20.9511	22.0051	21.6403	21.1209	7	40.5
Q88MF0	22.1812	23.928	24.5194	23.6184	23.1031	21.9754	24.3994	24.324	25.1934	24.6666	24.0309	25.0257	24.0966	24.0547	23.4558	21.0405	23.8609	21.3636	24.4081	24.3863	20.6834	23.7292	24.3349	24.096	6	36.8
Q88MF4	21.5756	21.2074	20.5039	20.6976	22.5366	22.9572	21.8808	21.1405	20.2142	21.9493	21.3926	21.394	21.6492	21.1227	24.1645	22.1404	21.2353	22.4604	21.5805	21.1031	20.6543	21.6044	22.0989	22.6767	5	25.4
Q88MF5	28.4149	27.5398	27.8888	27.7015	27.5007	27.2685	27.595	27.6905	27.4947	27.5743	27.4323	27.455	27.7514	27.6592	27.5954	27.1227	26.9504	27.2393	27.356	27.2615	27.4691	26.8362	26.9333	27.3459	14	40.2
Q88MF8	23.7596	23.913	23.4563	24.4215	24.5403	23.9226	23.6389	23.6622	23.7309	24.1905	24.0235	24.3197	23.2831	24.0727	23.6325	24.1568	24.7618	24.6824	24.4838	24.0042	23.9759	24.0193	23.7085	24.0912	7	52.7
Q88MF9	28.953	28.3367	27.8893	28.8453	27.8809	27.6446	28.1877	29.0786	27.7561	28.2613	28.109	27.7717	27.544	28.4576	28.0309	26.8096	27.2679	27.5327	27.3066	26.5949	26.5449	26.7335	27.0629	27.4924	23	63.9
Q88MG0	25.1662	25.1109	25.1861	26.0097	25.6134	25.4314	25.9226	25.8982	25.8038	26.088	26.1125	25.6301	24.9437	25.3254	24.9107	25.1402	24.6867	25.5315	25.1993	25.5216	25.5786	25.221	25.3105	25.7692	16	60.9
Q88MG1	20.7929	24.5244	24.7994	22.1636	22.1875	26.9228	27.4212	25.8038	27.1848	21.8797	26.0606	22.3253	20.9299	22.2174	19.7019	26.7131	25.7043	21.2033	21.7841	22.0339	21.3313	25.8655	21.0697	20.9686	28	69.2
Q88MG4	28.2778	28.354	28.1136	28.2713	27.9343	28.8361	28.3044	28.2865	28.2728	28.651	28.6316	28.5519	28.1436	28.1695	28.0594	29.3338	29.3619	29.3235	28.5877	28.9762	28.537	29.0333	28.9971	28.9579	22	63.5
Q88MG5	21.2629	22.4978	22.0668	20.5383	21.9586	21.1897	21.2531	21.0595	21.7327	21.6572	22.7374	21.4439	21.2527	21.1538	21.1665	22.3785	21.6725	21.8875	21.7299	21.9144	22.7542	22.1542	20.045	21.519	18	16.3
Q88MG7	21.7805	21.9011	21.9514	21.4919	21.8476	21.5272	21.5363	21.7646	22.4749	21.2595	21.8958	21.8409	22.1403	21.3746	19.982	22.7263	21.4059	21.2221	21.9751	21.9237	21.5634	21.7107	21.1202	21.2875	5	18.9
Q88MG8	21.6522	23.7227	23.9648	22.2723	21.3218	21.5719	21.4197	24.9658	24.3851	23.8121	24.1562	24.6264	21.3948	21.8921	19.7511	20.8716	20.3777	21.4703	20.9214	23.6595	22.2609	22.1198	23.6886	22.1114	9	38.4
Q88MH0	21.7423	21.8741	21.1389	22.7927	21.7139	21.5007	21.3802	22.0929	21.2586	22.1514	21.3947	22.188	21.6636	20.9277	21.0036	21.8033	21.754	21.5681	21.142	22.0024	21.1592	21.5277	20.787	20.4589	9	25.1
Q88MH1	28.2023	28.1251	27.9491	27.9476	27.578	28.0173	27.8294	27.9273	27.895	28.3103	28.1815	27.6929	27.7356	27.8589	27.752	28.3446	28.6887	28.4095	28.221	28.2878	28.2004	28.3797	28.5263	28.5042	19	61.1
Q88MH7	29.0189	27.5246	27.2418	29.974	28.9576	28.9016	27.6522	27.5249	27.3259	30.1369	28.9853	28.9741	27.7352	29.3519	28.5254	28.2708	29.435	29.2338	29.0675	27.7664	27.7355	29.1857	28.907	29.1264	23	80.5
Q88MH9	31.5049	31.3431	31.3305	30.6601	31.1079	31.0625	30.6771	30.9367	30.8063	31.2784	31.2981	30.8829	31.1986	31.3663	31.31	31.2112	31.3172	31.3203	31.0506	30.9733	31.1988	31.0706	30.857	31.1806	26	78.7
Q88MI0	29.9575	29.5717	29.4515	28.3204	28.0031	28.6394	29.0247	28.4228	29.1177	28.8247	28.9964	28.7859	29.5153	29.6646	29.6402	28.9907	28.3192	28.1315	28.8544	28.723	28.7686	28.6441	28.4982	28.764	21	81.2
Q88MI1	26.7045	26.6838	26.4484	26.3547	26.0575	25.0081	26.3532	26.9742	26.2501	26.0958	26.5081	26.5151	26.398	26.5403	26.1246	25.5987	25.7645	25.898	25.924	25.9985	25.7431	26.0363	25.9375	26.1297	15	65.8
Q88MI2	24.9247	24.4067	24.314	25.3993	25.4	25.5879	25.1256	21.6887	24.8325	24.9203	24.7284	25.3715	24.5532	24.7798	24.4948	24.7954	24.5898	24.8983	24.59	24.8427	24.7113	24.6326	24.7091	21.7934	19	25.1
Q88MI3	24.7892	25.053	25.1992	25.2735	25.2794	25.2734	25.7627	25.4117	25.6658	24.8137	25.2581	24.7633	25.163	25.2413	24.8597	24.3828	24.2769	25.2749	24.1958	23.9402	24.0222	23.5069	24.0266	23.8468	16	46.2
Q88MI4	22.0407	21.893	21.9963	20.7042	22.1119	22.1007	21.9125	23.6779	20.924	21.564	21.3573	21.8195	21.4816	21.7081	20.5963	21.046	22.6191	22.2459	21.8865	21.1693	22.1268	20.5617	20.7788	21.7791	4	8.5
Q88MM2	21.5022	20.7195	21.1139	22.9401	21.3706	22.1415	21.8219	20.7108	21.6902	22.9088	21.8542	21.4136	21.513	22.2656	21.1248	21.9181	20.8766	21.8434	21.3566	21.3327	21.7759	22.1832	22.0134	21.8947	10	38.2
Q88MM3	21.7045	21.3752	20.8857	22.6854	21.9846	21.6072	21.8239	21.307	21.527	21.8815	21.1229	20.913	21.2914	21.7171	22.9392	22.3009	22.0992	21.3325	20.3311	22.1959	22.1761	21.3781	21.8528	21.4774	6	32.4
Q88MP0	21.9009	21.5153	21.2453	23.5399	23.3869	23.3306	23.3262	23.6153	23.3362	20.3136	23.7064	23.5064	23.5673	23.6237	23.6718	21.6455	23.6495	23.6772	20.1722	23.8948	21.3057	22.82	23.538	21.0706	7	64.3
Q88MP1	27.9829	27.7152	27.6599	27.3194	27.7095	27.2616	27.2611	27.6788	27.0967	27.2521	27.3077	27.0863	27.1662	27.9132	27.5235	26.6251	26.6235	26.8132	22.4138	26.8149	21.0582	26.5611	26.7078	26.6534	15	55.2
Q88MP2	22.1935	22.135	21.2114	21.0218	22.214	22.0266	22.5458	22.5904	21.9578	22.3437	21.7526	21.8548	21.471	20.6335	19.9705	21.6574	23.797	21.6592	22.4894	19.9627	20.011	21.3876	21.0909	21.0968	2	19.1
Q88MP4	21.872	21.0295	21.2871	22.3197	21.6498	20.6886	23.7661	22.6256	22.8503	22.9319	22.3583	22.7646	22.1537	21.9866	20.3796	22.0483	20.955	21.1681	20.5929	22.5154	20.453	22.4516	22.1512	21.4145	10	12.9
Q88MP5	20.9921	20.79	22.0599	22.4249	22.2511	22.1648	23.5174	22.6045	21.8118	22.0367	21.5319	21.2586	20.4294	21.5895	23.3985	21.0921	21.7581	20.8441	21.741	21.5456	20.8096	20.9002	21.5849	21.9015	6	22.7
Q88MP6	20.7374	22.5357	21.7023	20.6535	23.1152	22.51	21.6258	22.3599	21.7663	22.2398	21.9567	21.8465	21.9963	21.1531	20.1168	21.2067	20.5009	22.1052	22.2626	20.899	21.9456	22.139	21.9404	22.4823	6	23
Q88MP8	21.8681	22.5214	23.3094	21.5609	22.2835	23.4574	21.3227	21.0822	21.2522	21.2288	22.2305	21.9476	21.86	21.1037	25.3873	21.7686	21.8443	21.3441	20.3822	21.105	20.2342	20.8076	22.5995	21.8881	5	65.2
Q88MQ2	24.9119	26.0386	26.3691	26.0807	26.9243	26.5666	26.3206	26.6245	26.1918	26.1269	26.1434	25.5108	26.0325	25.43	25.9769	26.6442	26.8174	26.9077	26.6414	26.8264	26.6742	26.4286	26.3007	24.6906	14	66.2
Q88MQ3	21.0062	21.8981	20.9413	21.5416	23.2458	22.7708	21.5356	22.1045	21.0693	21.8459	21.1777	22.1375	19.6865	21.0133	18.3792	22.0597	22.1198	20.9789	21.122	21.3915	21.5124	22.4523	21.8829	20.7936	10	10.7
Q88MQ4	23.4991	22.9623	22.6988	23.392	23.0352	22.9524	22.1375	21.8261	22.3379	22.5234	22.1777	22.5588	22.5468	23.3418	23.3019	23.4942	24.173	23.6682	23.495	22.7238	22.5244	22.4524	23.5438	22.7076	6	20.5
Q88MQ7	21.0611	21.6203	20.1242	22.6914	22.2761	24.0388	21.5998	23.789	23.2674	24.1385	24.0772	21.7733	21.7177	22.6546	20.6779	24.0769	21.4529	22.0085	20.8898	22.179	21.2054	21.9401	20.4567	21.563	7	29.5
Q88MR0	20.9778	20.9281	21.1998	23.3762	22.8525	22.5974	22.629	21.9916	22.5671	23.7366	24.0816	24.0558	22.3515	20.0236	19.7384	22.2988	21.5466	21.9147	22.8862	22.1771	20.397	21.5762	21.6255	23.1291	10	37.7
Q88MR3	21.8403	22.2285	21.6206	21.979	21.9883	21.5648	20.7688	21.6069	22.2734	21.5341	22.7544	22.5483	20.426	21.0105	19.8395	21.7815	20.3384	24.1455	21.0289	21.121	22.0464	21.8944	22.0418	21.1299	3	17.4
Q88MR4	25.0373	24.7681	24.9887	25.564	26.336	26.9553	25.7707	25.5069	25.9435	25.4557	25.4453	25.5333	25.4674	25.3113	24.8907	25.7964	25.1744	26.2177	25.091	25.3622	25.3727	25.1189	24.9996	25.1015	33	44.6
Q88MR6	23.2748	21.0588	21.2358	24.1697	23.4534	22.3463	23.5104	23.7104	23.58	24.3	24.4113	26.7432	20.9852	24.0159	19.868	23.6213	23.6753	23.2755	23.8227	23.7842	24.0234	25.7476	24.8261	21.4773	5	17.9
Q88MR7	24.6176	25.2541	24.6978	25.9398	25.4726	22.0714	25.6405	26.0144	25.4731	26.6171	26.6652	26.8179	24.3824	24.5959	24.6224	25.7065	25.5701	25.2879	26.1976	26.3483	26.0871	26.6684	27.0017	26.4677	21	66.2
Q88MR9	22.7406	21.4776	21.4076	21.0185	21.7886	23.0841	21.6099	22.1523	22.3762	20.63	20.9944	22.4878	21.1415	21.415	20.3912	21.917	21.7753	22.9931	22.7365	22.0999	21.2693	21.9597	21.1167	22.7351	3	12.4
Q88MS0	23.5835	23.2512	23.2677	24.906	22.6907	24.6999	24.8815	24.8047	24.775	25.0364	24.7536	25.3598	23.3772	23.6434	23.3449	23.2836	23.2925	21.9741	20.9644	24.8909	25.2161	25.1086	25.1117	25.1046	12	28.1
Q88MS3	27.6724	27.6155	27.7207	26.6308	26.7849	26.7218	26.7796	26.6442	26.9163	26.737	26.8231	26.8504	27.6194	27.618	27.6515	26.6933	26.2396	26.8119	26.205	26.8376	26.8757	26.045	26.4771	26.3637	43	72.4
Q88MS5	21.6855	21.3602	20.1719	22.7505	21.3222	20.8686	22.3703	22.4333	21.3871	21.1134	22.3094	21.5769	21.4233	21.0445	20.4462	21.3695	21.6671	21.8336	22.3546	21.5473	21.9115	21.7711	20.7813	21.5602	3	10.1
Q88MS6	22.1594	21.2523	22.8833	20.4039	20.9807	22.1067	21.9052	20.5523	21.6489	21.1121	22.24	21.5028	21.937	22.1016	19.0347	21.2664	21.3712	21.8948	21.3264	22.0522	22.5888	22.9446	23.7688	20.9686	12	19.6
Q88MS7	21.4414	22.0178	21.2605	20.8933	21.372	22.2171	21.1807	21.9762	21.39	21.4	21.7636	22.1205	21.0682	21.4828	19.6918	22.0637	22.0205	21.6035	22.4045	21.8158	21.866	22.8598	21.1314	22.4138	4	24.2
Q88MT0	22.3741	21.468	20.9745	22.0092	21.8598	25.2584	21.74	21.432	23.8078	23.9534	23.8957	23.9777	21.0025	21.0865	21.1571	22.9671	21.9142	22.485	21.9318	21.0085	22.0046	22.3702	21.0489	22.1628	18	41.9
Q88MT1	21.9816	21.2662	21.4817	20.9944	21.7518	22.0665	20.6497	21.2465	20.9602	21.5128	21.7502	21.8901	21.9076	21.8463	22.6499	21.9225	22.3833	23.3646	21.8935	21.8371	21.7623	23.0135	20.5008	21.1573	8	35.4
Q88MT2	23.0423	21.0243	21.4314	20.6266	21.2834	21.2885	20.8263	22.5068	20.8649	24.9894	22.7698	24.9446	21.8	21.4656	19.9157	26.0068	25.3346	22.068	25.8007	25.5277	25.1416	26.8943	26.2662	25.7712	23	67.2
Q88MT4	21.4294	22.0975	21.5522	20.1389	21.5334	21.4027	22.2344	21.5268	22.3512	20.4915	22.4505	21.3892	20.8857	22.3967	18.0162	22.0579	21.4667	22.6986	21.9589	21.8874	20.937	21.3329	21.8863	20.9816	2	7.6
Q88MT7	24.2992	23.1642	23.197	25.1765	24.015	24.4701	24.9061	24.9505	24.7711	24.8633	24.8198	25.2718	24.3641	24.5722	23.3058	24.8362	24.4473	24.1028	25.8291	25.1282	24.2515	25.2053	25.1869	25.1553	16	44.3
Q88MU0	20.4393	22.4647	22.7258	23.3938	22.7963	23.0985	25.9157	25.9541	25.9322	25.0887	25.7906	25.5092	24.276	22.1185	23.5676	24.4433	23.1899	24.5337	22.6572	23.9267	24.6743	23.5015	22.5471	21.8105	27	85.9
Q88MU2	22.1885	20.7693	20.9995	22.0363	20.7153	21.71	21.5248	21.3697	23.0817	21.9115	21.7199	21.6925	21.9491	21.7422	20.9838	21.359	20.5836	23.7229	22.4287	21.761	22.1377	22.0054	20.5613	21.0826	7	42.2
Q88MU3	21.0992	21.8471	21.0529	22.0722	21.3941	21.9289	23.5915	21.7209	23.6636	21.6739	23.4009	21.4227	21.5014	22.2308	21.0204	22.6346	21.498	22.0276	21.9172	21.4658	21.2167	21.3854	20.7083	21.1075	13	40.6
Q88MU7	24.6403	24.791	26.1786	23.3738	22.7757	23.8615	25.4848	25.1103	25.5779	25.2549	25.8008	25.7132	25.5732	24.7546	24.134	22.7781	22.8834	23.5175	22.9516	24.003	23.5991	23.587	23.8845	24.5543	20	43.9
Q88MU8	26.8187	27.5161	28.2075	27.1093	26.6391	27.4787	28.5652	27.9676	28.5115	26.7964	27.568	27.5774	27.6831	25.6446	27.2672	26.9918	27.0389	26.8401	27.2453	26.0741	26.5212	26.8154	27.1554	27.2361	17	50
Q88MV3	27.9198	29.2627	29.3496	26.6637	26.6824	26.6889	27.2343	27.5138	27.9792	27.3283	27.8054	28.1735	28.6842	27.386	28.6676	27.846	27.5999	27.1716	27.5478	27.7938	28.0005	26.7303	27.24	20.842	9	63.8
Q88MV5	20.2024	21.3901	21.745	21.6191	22.2577	21.3567	20.3849	21.2566	21.7148	21.0331	21.9175	21.684	22.1794	21.3117	20.0842	21.5917	21.8026	24.5435	22.3646	22.6084	21.7334	22.2778	20.5648	21.6436	8	36.5
Q88MV6	28.4701	29.3546	29.293	27.7062	28.7805	28.2445	28.9029	28.846	28.9177	28.1646	28.5939	28.2145	28.8098	28.0139	28.8434	28.6196	28.5214	28.449	28.3129	28.4677	28.7061	28.1272	28.1939	26.126	5	57.8
Q88MV7	23.383	23.2252	23.7549	23.3781	23.9847	25.6176	25.7953	26.2735	26.2	23.9562	25.8171	25.2513	21.8125	20.3804	23.26	25.4334	25.0051	25.4374	21.8556	24.5623	23.1881	25.4604	23.732	21.107	18	41.9
Q88MV9	22.1894	20.2106	20.6233	21.8514	22.5708	22.4551	22.7034	21.4157	22.601	22.0398	22.6939	22.5444	21.3235	20.7892	21.7538	21.6748	21.9247	22.7831	21.9177	22.0647	21.8994	22.3094	21.5304	22.7324	5	13.2
Q88MW1	24.2569	25.6251	26.0004	24.4536	24.5109	24.2335	26.2956	25.8017	26.0484	25.2692	25.1963	25.5729	25.6679	24.6522	25.5521	25.3458	25.3059	24.8214	25.3916	25.3388	25.618	25.1618	25.2433	24.6717	22	67.2
Q88MW5	20.8025	20.7922	22.1749	21.4115	21.0925	20.3858	21.6843	21.0688	20.297	21.1656	21.4061	21.2598	21.1637	21.0683	20.9743	21.5799	19.9814	21.3224	21.6311	21.6474	22.1859	21.7898	21.4667	21.8552	9	41.2
Q88MX4	21.1043	20.5877	21.6259	20.67	21.2712	21.8955	21.6492	22.9366	21.194	21.2626	21.513	21.8819	21.8893	20.7469	19.5349	21.6109	21.4877	21.7626	21.8576	23.5002	21.7718	22.559	22.2272	22.2772	27	43.5
Q88MX5	20.686	21.0079	21.7382	21.0734	20.9383	22.1788	20.8441	23.0739	21.6004	20.1271	21.8795	21.1886	21.2862	21.4237	22.0652	20.9102	21.1045	21.2862	21.4035	21.7112	22.1706	21.4733	21.0633	21.6949	29	34.9
Q88MY4	25.1719	24.9478	24.2713	24.6371	23.7844	23.6715	21.7965	22.0988	21.6216	24.3059	24.732	24.973	24.3332	24.4046	24.1703	23.7914	23.622	21.295	23.6166	24.2615	24.2523	23.9257	24.1899	24.2183	14	38.7
Q88MY6	25.7336	25.0518	25.6758	21.8278	24.6605	24.7089	24.3084	24.0589	24.1302	23.2188	23.3127	23.3248	25.3202	25.6026	25.1987	23.4366	23.9971	23.1519	23.8568	23.7928	21.2213	23.657	23.5517	23.5345	6	19.4
Q88MY7	22.3644	20.7771	20.3981	22.181	22.0346	23.8865	23.7362	23.5287	24.3004	21.1656	23.8598	22.4654	22.0279	22.1244	18.4849	23.976	23.1411	22.7337	21.138	21.9775	21.3643	23.4581	23.2651	21.4421	18	39.9
Q88MY8	22.8899	22.4011	22.6731	22.4617	22.7276	26.1869	26.5258	26.623	26.269	24.9406	26.2812	25.0109	22.4807	21.0733	23.2049	26.3796	25.5148	25.6269	23.8232	25.8191	23.9298	25.5123	25.7149	22.537	17	40
Q88MY9	21.9736	21.0904	22.5932	22.3089	22.8781	22.3303	24.0791	24.1272	23.9083	23.7362	20.6361	23.7536	22.5973	21.0504	19.5652	24.1186	24.0246	23.432	22.1627	24.6116	23.8944	24.4585	24.6414	21.7727	18	76.6
Q88MZ1	23.5939	24.4875	24.479	23.7352	22.9605	23.3987	24.4023	24.7247	24.5514	24.4878	25.067	24.4751	24.4531	24.3734	23.932	23.2677	22.4054	22.1209	22.6675	23.2842	23.0754	22.9318	22.9949	23.0552	12	76.2
Q88MZ2	22.7217	21.0089	20.8364	21.7485	23.1967	20.5859	21.8724	21.7007	21.0361	21.3419	21.6277	22.3532	20.5497	21.5192	22.0316	22.1862	20.8236	21.7887	20.8282	22.019	22.1895	22.042	23.0774	21.2968	14	35.6
Q88MZ5	23.0203	23.8161	24.1759	23.4151	23.5446	24.0659	24.251	24.2582	23.8779	23.4239	23.8041	21.489	24.117	23.8704	23.6272	22.1955	22.4177	23.5264	22.6534	22.0788	23.8822	21.0798	22.6617	22.1271	8	33.9
Q88N00	21.4336	21.0648	21.4186	20.8882	21.6099	21.5516	22.0396	23.4125	24.3906	24.6034	21.1689	24.5716	20.7808	21.1293	20.2525	20.7776	21.3962	23.457	20.8393	22.8541	21.8617	24.0868	23.9963	21.9862	13	36.5
Q88N06	23.3248	21.1265	22.1554	24.7444	27.2317	26.9406	25.4546	27.0946	25.1797	24.6334	25.6385	25.3368	23.2659	23.5852	23.2304	26.8949	24.9543	24.4134	24.9554	23.9481	23.7544	24.3793	26.7269	23.9939	9	27.2
Q88N13	22.4372	21.1295	21.4488	22.8202	21.2412	22.7636	22.2147	22.4349	21.9645	22.1611	22.1835	21.6218	21.1149	21.565	22.0792	23.3577	23.5088	22.2452	23.7775	22.7455	22.7511	23.2417	23.2587	21.6913	23	37.1
Q88N14	21.7205	21.5202	21.0687	21.7094	21.1025	20.7404	22.5856	21.6908	20.605	21.8557	23.6536	21.127	21.3715	21.7376	21.33	21.7841	22.0105	21.4083	20.6828	22.0988	21.1399	22.3663	21.0608	21.417	2	2.9
Q88N15	21.7298	21.2365	21.8962	21.4859	21.8117	22.2588	22.3189	20.7393	21.2774	21.9448	21.5062	22.6785	20.812	21.1775	18.3731	21.7957	21.8673	21.5481	22.233	21.9791	20.9912	19.9822	20.5729	21.9407	7	14.9
Q88N19	20.9795	22.1193	25.3058	21.4615	21.2603	21.6606	22.7009	21.5514	22.8958	20.779	25.2043	21.6975	25.1614	21.3535	20.9408	21.928	20.6338	22.0033	21.6284	21.8729	22.3573	21.7818	20.9969	20.8618	3	36.4
Q88N21	21.4137	21.1947	22.0802	21.2188	21.6217	22.7394	21.4965	22.43	20.6437	21.9086	21.312	21.0263	22.6396	21.2665	19.0566	22.2848	21.6893	21.7261	23.0886	22.0408	21.7807	21.8921	21.056	22.1097	3	10.5
Q88N27	21.3626	20.5714	21.5156	21.9003	22.4795	22.2487	21.5036	20.8878	20.8914	21.2955	22.6247	21.625	22.1255	21.3882	22.8028	21.7249	22.6543	21.6683	21.7849	21.6904	21.4217	22.5873	21.1877	23.321	11	55.7
Q88N30	21.9779	20.3844	21.0194	21.0895	20.4722	20.6703	19.2429	19.3996	21.4084	21.0991	20.1144	20.7006	21.62	21.3074	20.0539	20.2661	21.4602	20.6526	20.8173	22.1513	21.3976	22.1214	21.1502	21.542	25	52.1
Q88N31	21.3605	20.9052	21.1707	21.4276	21.0494	22.1888	21.3501	21.1638	21.591	21.3232	22.7738	22.3575	20.6853	21.7276	19.7016	21.4787	20.8806	20.9841	20.2641	21.8539	20.6553	21.1955	21.58	21.3026	12	12.8
Q88N35	22.6277	21.8863	22.4996	21.2928	23.0397	21.6952	21.9682	24.0778	23.9223	21.7079	21.6767	20.9534	21.5789	21.573	19.6986	21.4814	22.8264	21.6104	22.5974	21.0092	21.1103	21.9434	21.2436	24.4104	5	36.2
Q88N36	23.4895	23.8226	24.1602	24.9116	25.0722	25.4422	26.2894	26.1612	26.2426	24.7016	25.8616	25.4592	21.9604	24.293	23.0651	23.7168	22.061	21.0835	23.6657	24.0364	24.2182	23.6793	23.6878	24.324	10	46
Q88N37	22.5605	22.5333	21.7046	21.1701	22.3911	21.0445	22.8475	21.3024	22.0696	22.8074	21.9756	22.8717	20.7854	20.3856	20.6134	21.1423	22.0945	21.2582	21.3337	21.581	22.274	21.6837	21.5841	21.6106	11	32.2
Q88N39	22.2154	21.0586	22.0935	22.2779	22.3234	21.367	22.5834	20.9396	21.3386	22.2499	22.3355	21.3189	22.1066	20.796	19.465	21.976	22.3517	21.0314	21.3739	21.9083	22.0058	21.5123	22.0566	21.681	3	5.8
Q88N44	24.1481	23.8963	23.4107	25.5975	25.5245	25.7642	24.5222	24.7667	24.7369	25.5206	25.1351	25.1862	24.2293	24.4388	24.6979	25.9682	26.2817	26.0946	25.7313	25.1834	25.4252	25.8399	25.5542	25.3584	17	42.4
Q88N45	21.8095	21.8451	21.1078	25.2396	25.0497	25.6677	25.4476	25.1423	25.4019	24.8305	24.8922	25.4026	24.4246	24.8696	24.9809	25.6247	25.2844	24.9115	25.1138	25.7732	25.7274	25.7814	25.7362	25.4036	17	35.4
Q88N47	21.5653	21.4802	22.4037	20.6256	23.1815	22.1849	21.3234	21.5517	22.1251	22.8299	21.511	21.5696	22.3431	21.0849	20.629	22.2997	22.409	22.1795	21.1871	21.6686	21.2922	21.3409	22.2389	22.4442	2	10.7
Q88N49	22.373	22.1133	21.166	21.6352	22.3013	22.632	23.4725	21.9852	21.6817	21.5821	24.7664	22.4513	20.8993	23.0221	20.0334	21.9571	20.0236	22.0694	22.095	21.6503	22.7326	21.0935	24.0172	21.2081	13	48.4
Q88N50	22.6127	29.059	28.8081	19.9707	21.88	28.8547	21.4657	28.8451	28.6642	22.5316	21.1349	28.8736	21.8874	20.9752	29.02	20.7369	21.7251	30.2511	21.4839	28.916	20.9955	29.084	22.1931	29.1155	12	72
Q88N51	22.2723	22.3744	22.881	22.9243	23.3465	22.5855	24.1995	23.624	24.0916	22.9566	23.6007	23.5956	22.6842	22.4405	22.3943	21.782	22.2048	22.9633	21.7048	22.6354	22.4621	22.4293	22.1986	21.658	12	29.6
Q88N54	28.5568	28.4812	28.2973	28.1585	27.9652	28.066	27.3572	27.4051	27.8301	28.1258	27.4623	28.1964	28.1673	28.2611	28.4029	28.0559	28.2513	27.9536	27.9757	28.5137	28.5794	28.1152	27.882	28.0855	38	73.8
Q88N55	33.4074	33.1217	33.1714	32.4826	32.6704	30.0002	32.3393	32.4857	32.3063	32.4235	32.5558	32.2571	32.8844	33.2077	33.0609	32.5099	32.4436	31.2969	32.2218	32.3119	32.674	31.8482	31.954	32.1352	40	72.5
Q88N56	20.9272	25.4231	27.811	23.7005	24.0461	24.5934	26.1051	26.605	26.474	25.8181	27.0767	28.1683	27.0499	21.241	26.3275	24.0826	25.284	24.3996	27.9395	25.1056	26.5282	28.0655	28.0513	28.3026	9	87.6
Q88N57	21.1858	22.6296	21.3072	22.708	21.2724	21.3023	21.5783	21.0597	21.461	21.8878	22.4001	21.6598	21.0379	21.5738	23.7499	21.6951	22.4045	22.1444	21.1455	21.301	21.4624	21.652	21.5845	22.6507	2	17.6
Q88N58	26.7187	25.7484	26.0317	26.8	27.009	27.1927	27.0581	27.2601	27.0169	26.851	26.9228	26.8847	26.1531	26.4494	26.2264	26.4551	26.0264	26.8895	26.0284	26.5969	26.3744	26.0623	25.9934	26.2098	11	51.9
Q88N63	24.3105	25.1494	25.0017	24.5388	25.3933	24.9926	23.0399	21.2135	22.6806	23.5824	23.8343	23.8158	24.4207	25.0155	24.9995	20.8933	24.5402	22.0772	24.403	24.5673	24.8598	24.6385	24.2269	23.8873	4	16
Q88N67	23.9363	23.8777	24.3828	23.4944	23.5753	23.5121	23.1858	21.4198	23.2075	23.503	23.1755	23.6491	21.4867	23.4171	23.5585	23.4052	23.6881	21.7202	23.7662	23.118	23.307	22.7808	23.1457	21.4745	12	55.1
Q88N69	25.4275	24.5212	24.1575	25.8321	25.0831	25.4985	24.7328	24.4441	24.4654	25.7589	24.5063	25.2535	24.4806	25.4447	25.304	25.0507	25.0663	25.4921	25.418	24.19	23.7272	25.5507	25.1194	24.9416	38	42.3
Q88N71	26.8114	26.7851	26.6972	27.2364	27.5275	27.3846	27.3669	27.4529	27.3991	27.5243	27.6488	27.4138	26.7659	26.7473	26.7378	27.2933	27.1263	27.3052	27.1417	27.1125	27.4562	26.8514	26.8544	27.4385	11	41.6
Q88N72	27.0445	26.9336	26.5501	27.1181	27.1689	27.166	27.4858	27.3616	27.6207	27.1126	27.4523	27.3279	26.7729	26.9997	26.7667	27.7596	27.6372	27.517	27.3294	27.6613	27.736	27.7757	27.4865	27.9394	29	74.5
Q88N74	25.7411	25.0453	25.2052	25.6658	25.4218	25.6485	25.7953	25.2097	25.2434	24.8973	25.3817	25.8608	25.8127	25.6128	25.3252	24.5803	22.3246	21.5098	25.6602	25.6592	25.6582	24.5094	25.2782	25.8393	15	45
Q88N75	25.8102	26.2169	26.0612	26.5042	26.8304	26.4276	26.7008	26.7479	26.8999	26.6288	26.7052	26.489	26.0702	25.8873	26.0135	26.6544	26.3869	26.68	26.4223	26.3757	26.6935	26.2288	26.3164	26.6917	15	36.1
Q88N76	22.2176	21.6294	20.9197	21.7018	21.0941	21.9822	21.6891	22.5957	22.102	20.6416	22.1044	21.7091	19.6812	21.7581	22.8924	21.3791	20.4367	22.7843	22.6196	22.4387	21.6761	21.0839	21.0118	21.4062	10	40.7
Q88N78	24.5522	24.5369	24.9184	25.2617	25.2549	24.1815	26.3605	26.4329	26.054	25.6547	26.1443	25.8854	24.9833	24.6103	24.7196	24.5302	24.605	24.6205	25.1699	25.5744	25.7093	24.5827	24.8902	25.7074	18	46.2
Q88N80	23.9812	24.9326	24.8314	25.9904	26.3919	25.8254	26.7089	26.7786	26.8195	26.098	26.899	26.7791	25.3272	24.3083	25.5963	26.2101	26.4173	25.3774	25.9366	26.6725	26.7058	26.6607	26.2707	26.4785	21	63.7
Q88N81	25.0306	24.8269	24.6741	26.507	21.2189	24.8504	25.9781	25.6598	26.0035	26.933	26.4798	26.6831	25.0739	25.2904	25.1497	26.33	26.6572	21.9298	26.3629	26.2832	26.0252	26.1865	26.5216	26.8463	32	75
Q88N82	22.4112	21.7694	20.5922	21.7444	21.6978	20.9456	21.9844	21.3399	21.8004	21.9011	22.1764	23.2728	21.8914	22.2199	21.9292	22.279	22.4155	22.1028	23.0127	22.6432	19.6744	23.4082	23.3869	22.0633	20	45.4
Q88N84	23.9149	21.0058	21.3082	24.7729	24.3682	24.0667	23.4705	24.3932	24.3374	25.253	24.9474	25.1614	21.7819	21.4597	23.6553	23.9099	24.0368	24.4586	21.7989	24.0078	21.8522	21.3796	21.5016	24.7858	13	52.7
Q88N85	22.0022	21.1981	21.4126	20.6017	21.3121	22.4001	21.1111	21.5235	22.4957	22.261	21.2122	21.9948	22.534	22.1066	19.8476	21.3191	22.0861	20.2799	21.0425	21.3749	21.3928	22.9157	21.2948	21.0949	4	21.9
Q88N86	21.6979	23.4699	23.0367	23.4399	22.3562	24.2864	25.1073	25.0467	24.6484	24.5613	25.1018	24.5426	22.7728	23.5089	23.5347	24.3106	23.5361	23.8946	24.1585	24.3136	23.3611	23.5009	24.3064	21.4931	9	35.7
Q88N87	20.8878	23.6082	24.139	22.8652	23.2106	22.7625	25.665	25.9147	25.9476	23.5523	24.545	23.9838	23.3966	21.6418	23.5673	25.3113	24.4201	24.4149	23.7506	24.8308	24.5049	24.8157	24.7447	21.4158	20	46.1
Q88N92	20.1607	21.0448	20.3849	22.3795	21.3301	20.3846	21.3215	21.9775	21.88	20.9346	21.7532	21.7881	21.4043	21.8985	21.1651	21.464	22.6391	20.761	22.4759	21.3854	21.8528	21.92	21.263	21.7306	4	25.1
Q88N93	21.8751	21.2765	21.4874	24.0555	21.6958	24.0419	23.7791	21.2881	22.9769	23.8204	23.8653	24.4048	21.2228	21.21	23.7162	25.8558	26.5372	24.1965	24.4126	25.8207	25.0544	27.0068	26.2766	23.9122	7	33.6
Q88N95	21.6927	21.8232	23.215	22.0031	24.0053	21.9568	24.5752	24.9917	24.8296	24.4285	25.41	24.5816	23.8342	23.3899	24.0769	26.4257	25.9828	25.7966	25.762	26.9477	26.4345	27.1598	26.6851	25.4234	8	27.9
Q88N98	21.0487	21.1537	21.1379	22.0332	21.687	22.5741	22.5306	20.6632	21.4735	21.4261	22.4597	21.5739	21.7115	22.1379	22.0702	21.3239	21.8395	21.2044	20.8256	21.7436	21.6495	22.2115	21.4228	22.1407	18	59.8
Q88NA1	26.9197	26.9732	26.9346	26.4224	26.7584	27.0035	26.9175	26.6732	26.933	26.5975	26.6867	26.2973	26.757	26.8494	26.8159	26.7747	26.5403	27.3017	26.1667	26.244	26.3117	26.1852	26.245	25.7686	18	40.8
Q88NA3	22.3335	22.6873	20.3817	20.7622	21.8975	22.1704	22.4761	21.1007	21.4199	21.9612	21.4618	20.1644	20.2593	21.4006	23.0303	21.8514	22.7674	22.8121	20.9722	22.58	21.3112	21.0953	21.1085	21.3913	12	71.7
Q88NA4	22.189	21.2546	22.9595	21.6575	21.8718	22.2026	21.2922	22.0381	20.5239	21.8926	22.1001	21.309	21.6846	21.6231	19.7632	21.7821	21.7745	22.6158	22.296	22.2274	21.5736	21.8128	23.0874	21.2771	2	4.5
Q88NA8	24.9515	21.1375	21.4622	22.3704	24.743	21.1116	25.0004	24.9763	25.1904	20.6547	21.8866	21.7615	21.1172	21.3398	20.8107	24.2315	20.0051	23.1319	22.0845	22.4641	22.8261	20.9035	21.7493	21.65	23	41.4
Q88NA9	21.0246	21.442	20.8029	22.6016	21.9654	22.2806	21.8207	22.5984	22.2261	22.4524	22.1019	21.0873	20.5825	22.3786	19.641	20.8338	22.4793	25.4399	23.11	20.5757	21.5283	21.2803	21.8397	20.8857	15	46.9
Q88NB1	21.7455	20.5769	22.0652	22.8666	21.8442	21.1831	21.839	21.1264	22.0658	20.4035	24.0599	23.4302	20.6853	22.6501	18.8817	21.6806	21.5917	21.4656	22.5229	23.0218	21.4458	21.9824	22.8747	21.9321	11	33.1
Q88NB2	21.7409	21.0171	20.6098	22.5297	22.419	21.112	21.3868	21.4875	22.5863	22.418	22.1651	21.4053	21.7251	19.6134	20.0128	25.6989	25.8488	24.4632	24.1618	23.7621	22.5182	25.6662	24.1421	24.1472	13	59.1
Q88NB4	22.2426	21.3673	20.6052	20.4604	23.1149	23.1322	19.9171	21.8721	21.4797	21.8929	22.3897	20.5996	20.9022	20.9838	21.5113	24.1783	23.5437	23.3495	23.2742	21.6322	20.9931	21.944	21.548	21.152	3	7.4
Q88NB7	22.9621	23.5195	23.7573	23.2641	21.978	23.2218	24.127	24.1517	24.1671	22.9998	21.6101	23.4843	23.7073	23.2119	23.2542	21.7849	21.1709	21.8147	21.9902	22.5926	23.9686	22.289	19.8145	21.7319	6	14.1
Q88NB8	21.1767	22.0926	20.864	22.1004	21.4313	21.0454	22.2411	21.1669	21.0931	22.305	21.8542	22.0504	21.9366	21.5274	22.0199	20.9976	22.7825	22.3161	22.2884	21.4826	20.607	21.7906	21.841	20.6589	5	40.5
Q88NC0	21.3816	21.4137	22.1701	21.625	21.0769	21.3918	20.7383	21.1375	21.4408	20.7951	21.9371	21.6234	21.8051	21.6679	21.0168	21.7739	22.1378	23.2957	21.9858	22.4996	21.453	22.011	23.4756	21.5026	6	40.4
Q88NC1	20.4888	23.2155	21.6048	21.1569	21.6626	22.2081	22.3751	23.7714	24.6327	21.4341	23.3193	21.3115	21.5538	21.4007	19.6678	22.1305	20.9634	22.2469	21.6353	21.2671	21.9127	22.348	21.5014	22.4449	13	44.2
Q88NC3	20.858	21.3482	20.6121	21.9868	21.0948	21.0486	21.5434	20.7393	21.4429	21.585	21.9503	21.1396	20.991	20.4849	22.737	21.441	22.1081	20.9825	20.6631	22.2616	21.4727	22.1064	21.4059	21.5808	10	41.3
Q88ND8	22.1118	22.859	23.5314	21.6808	21.6173	22.6508	21.0568	21.8268	22.2612	23.022	22.2351	23.48	23.8846	21.3472	23.3073	23.4414	23.1574	21.9192	23.8307	23.9643	24.4705	24.1393	23.5154	21.4939	11	47
Q88NE4	22.7024	21.2048	22.1666	20.6802	22.404	21.6291	21.9355	22.2286	21.2048	21.4602	21.2798	21.3117	21.9638	21.8008	22.0054	21.5254	20.9803	21.5714	21.8157	20.493	21.9026	22.2229	21.2941	21.3691	5	38
Q88NF1	23.799	24.6142	24.45	23.8861	22.4151	24.3807	24.3641	24.9441	24.4089	24.5432	24.5406	24.2676	24.6493	24.3176	24.7317	24.2129	24.8396	24.1557	24.8873	24.6244	24.7511	24.3723	24.5621	24.2158	17	63.6
Q88NF5	22.2897	21.9229	20.5179	22.6139	22.0385	21.0712	21.6653	21.8513	21.2537	21.6202	22.0275	20.6826	22.1595	23.233	19.6063	20.7746	21.6152	20.6979	21.3336	20.4072	21.6929	21.8577	21.9125	22.0084	#N/A	#N/A
Q88NF9	23.3872	22.4783	21.0794	21.0001	21.3643	21.6765	22.7488	21.3358	20.7827	20.9395	21.8612	21.1054	20.8803	20.7668	23.2074	22.0375	22.4381	22.2122	22.1904	22.7019	21.8079	21.6327	21.6555	22.4496	22	54.3
Q88NG3	26.3797	27.1199	27.0334	25.662	25.9533	26.6497	26.1291	26.5523	26.2065	25.1582	24.9117	25.0434	26.4371	26.303	26.6767	26.6763	26.5783	26.3933	25.8926	26.1163	25.8724	26.3899	25.9779	25.7533	20	38.8
Q88NG5	22.5387	21.9899	22.0387	21.0948	23.2542	20.5607	22.3767	21.7989	23.1156	21.9108	22.016	21.4568	20.8852	22.0927	21.2453	23.0879	20.4862	23.1021	21.501	21.4029	21.0977	23.5393	21.3697	24.933	#N/A	#N/A
Q88NG9	27.8982	28.4202	27.6984	27.8512	27.0985	26.6335	27.2756	26.9092	27.4449	27.5308	27.7365	27.3199	28.1292	28.1564	28.3791	27.5408	27.3848	26.3442	26.769	27.118	27.3419	27.2787	27.3044	27.0713	23	78.8
Q88NH1	26.2735	25.9576	25.8083	26.4449	25.9542	25.7919	25.9737	25.8609	25.8778	25.8955	26.0667	26.0743	25.7272	26.1174	25.8308	25.6295	25.6703	25.3547	25.8249	25.9907	26.1423	25.8693	26.0372	25.6753	27	74.8
Q88NH2	24.137	25.6055	24.8327	22.9032	23.7314	24.0291	24.5004	25.1111	25.3765	23.9003	25.2754	24.9738	23.9333	23.5122	24.2321	24.7387	24.1045	22.4265	23.0777	24.2088	23.871	23.2853	24.2197	23.4874	13	59
Q88NH4	22.6093	23.7378	24.2592	23.6677	24.5853	25.1193	25.0509	24.8681	26.1341	26.0437	26.5815	25.7709	23.9827	22.5191	23.9539	25.1548	25.7738	25.9796	24.6007	25.0261	21.9046	25.42	24.8822	22.2086	9	70.1
Q88NH7	25.5392	24.8888	24.7724	25.9037	26.2857	25.661	25.9794	25.2693	25.5646	25.9273	26.0109	25.6255	24.9933	25.5911	25.3482	25.7046	25.7314	26.1268	25.0499	25.376	25.0448	25.6057	25.7471	25.9395	21	45.8
Q88NH9	24.864	25.0853	25.3362	25.3478	24.9916	22.2192	25.1984	24.9468	25.1826	25.2646	25.819	25.9516	24.9871	24.9901	21.4246	19.7003	19.4742	25.0823	24.6107	25.2331	25.6572	25.0194	25.2087	24.9304	18	45.4
Q88NI3	21.1047	22.6174	21.1807	21.7575	20.7068	22.0187	25.8875	25.9382	25.6695	26.0847	25.5147	24.5624	21.6055	19.6076	20.8387	23.3224	24.41	22.0716	24.7037	23.4598	21.6625	25.0379	25.9195	25.788	8	41.1
Q88NI4	22.3064	20.9318	21.6203	22.6502	21.4819	22.0825	23.0966	23.2018	23.0464	22.9003	23.224	23.1104	21.7954	21.7792	19.2259	22.5384	21.6046	21.0887	21.8634	21.5192	22.1979	21.8455	21.8865	22.5825	9	46.5
Q88NI6	20.9238	21.3624	22.0971	21.1921	22.2059	21.9109	22.2727	21.1782	22.2237	21.296	21.183	22.4759	20.7335	21.8162	19.7576	21.95	20.9848	22.2295	21.1768	20.6835	21.2589	21.6502	21.7702	22.0993	7	23.7
Q88NI8	25.0796	22.7555	21.7314	24.775	25.0466	21.9788	22.3828	20.9669	21.571	21.2649	21.2684	22.2034	24.5522	24.8826	25.3362	23.4056	23.6163	23.6145	24.7377	24.9109	25.1408	24.556	20.0418	24.3104	5	24.2
Q88NI9	21.6102	21.4037	22.6353	21.274	21.8438	20.8639	23.2426	21.7171	21.2579	20.8463	21.5328	21.4305	22.5804	23.3138	20.4786	22.1593	21.8631	22.4767	21.6273	21.409	20.8807	22.4402	22.024	21.8474	3	24.7
Q88NJ0	21.4721	21.1706	22.454	22.3624	22.3244	22.1552	20.3813	22.6654	21.1826	21.8706	21.7042	21.4232	20.2816	22.8973	17.8905	21.2884	22.305	22.7053	21.0728	21.9872	21.9324	21.9758	21.9924	22.2663	9	39.4
Q88NJ3	21.4158	21.1935	21.7968	21.5178	22.6412	22.0286	21.7127	22.0816	21.5959	21.4124	21.756	21.6409	21.3847	21.4113	25.7086	21.561	21.622	22.5071	21.6722	22.1926	21.0919	23.1915	22.3813	22.1667	5	23.4
Q88NJ4	28.2713	29.1052	29.3856	27.7318	28.4541	28.7984	28.8168	28.5033	28.7747	28.0516	28.3583	28.0934	28.9976	28.5983	28.7147	28.7763	28.7394	28.7202	28.2847	28.7138	28.7272	28.6644	28.5534	27.4272	35	60.9
Q88NJ7	22.151	21.9635	21.2667	21.3402	21.2062	22.5381	21.3237	21.3626	21.2401	21.7206	20.4261	27.027	22.6859	21.8049	20.8556	26.2559	22.4488	26.5825	21.6466	26.0642	21.9876	22.9068	26.128	26.3595	11	70.1
Q88NJ8	22.4326	21.7129	22.2176	21.6148	22.1696	21.0134	21.6964	21.2599	20.7838	21.2815	20.7611	21.6295	20.95	20.8006	23.1805	22.4521	20.9694	23.2337	21.3057	21.7513	22.6993	21.8886	21.5172	21.0395	8	33.5
Q88NK0	22.1517	20.7696	22.7186	21.1825	22.1979	22.8086	21.549	21.5836	21.9297	22.7977	21.5336	21.5925	21.5718	20.5823	22.6943	21.3764	22.9279	20.5973	21.0863	21.6804	21.7272	21.9729	22.225	21.8737	5	30.9
Q88NK2	27.3748	27.6112	27.4319	26.9914	27.0818	27.1269	27.3504	27.1422	27.0668	27.1714	27.3903	27.3118	27.2812	27.5138	27.4135	27.0833	27.2662	27.3785	27.3643	27.0409	27.0244	27.0722	27.0105	27.1725	31	56.9
Q88NK6	23.6533	22.9671	21.6879	24.5647	24.8305	24.9489	24.678	24.2721	24.4603	22.1654	24.5277	24.0864	20.8994	21.5303	21.3266	25.0527	24.8311	25.0253	22.2834	21.5116	22.7229	25.0099	24.5601	24.5506	13	37.4
Q88NK9	22.4145	21.5808	21.7532	21.4984	22.2049	21.0584	20.7895	21.4819	21.0114	20.8507	21.9965	21.2729	21.0045	20.8419	23.17	23.0207	20.8351	22.8979	21.5775	22.3577	21.9246	22.1964	21.2012	20.87	6	51
Q88NL6	22.0677	21.5282	20.907	20.7319	21.1785	21.5207	21.6911	22.1045	21.4782	21.04	21.0122	22.5911	21.9798	21.7404	19.693	21.1709	21.1113	22.0079	22.0044	22.0761	21.1583	21.7652	21.2458	21.0783	10	45.3
Q88NL7	24.0386	23.2127	23.3826	24.1081	24.7892	24.3988	23.2438	23.5889	23.765	24.9919	24.9652	23.9965	22.9141	24.1424	23.4242	25.0059	24.6743	24.6307	24.0105	24.328	23.8918	24.4736	24.2545	23.9471	8	53.6
Q88NM1	21.3658	21.7737	21.6441	21.4992	21.6116	21.8587	22.9157	21.4748	21.467	21.3986	21.9345	21.9489	21.7631	21.4933	21.1387	20.8864	20.1287	21.9868	21.6794	22.5812	21.6486	22.3104	21.8536	22.024	5	32.9
Q88NM3	25.4737	25.0069	24.8025	26.6487	26.6054	27.0431	26.36	26.8207	26.5656	27.1203	27.4217	26.3239	25.2398	25.496	25.1725	26.652	26.6144	26.7801	26.7997	26.8497	27.0198	26.8804	26.8345	26.7462	20	71.3
Q88NM6	22.9154	21.2238	20.636	21.5676	21.7518	21.322	21.9624	22.3459	21.0116	21.558	22.4622	21.6986	22.0098	21.2642	22.4146	22.7578	21.1243	21.8352	21.9635	22.1393	21.5435	21.6056	21.4571	20.8347	#N/A	#N/A
Q88NM8	24.3816	25.3936	25.6594	23.131	24.1273	25.0348	25.123	24.0112	26.6606	24.7356	24.4677	25.2172	24.8341	24.3301	24.7286	24.3865	23.7595	24.1414	24.0959	25.0284	24.1823	24.7353	24.566	22.4948	55	64.9
Q88NN0	26.3209	26.1734	26.3329	25.9858	26.667	27.0404	24.258	26.5533	24.3961	25.7564	25.2211	25.7524	26.1763	26.8545	26.5632	24.8022	24.8814	25.6268	25.4918	24.6716	25.0633	25.2826	25.1283	24.6021	24	52.9
Q88NP3	22.2687	22.1446	22.1618	21.3784	22.901	21.0832	22.0002	21.1146	21.7269	20.8119	22.5534	21.5757	21.8159	20.8747	20.3899	22.222	23.7184	22.6279	22.4478	21.1389	22.1228	21.1732	21.431	21.2876	4	14.1
Q88NQ1	21.0685	21.1766	22.2909	21.5134	22.963	21.6869	21.3319	21.4862	20.6939	21.2776	22.5583	22.2932	20.9097	22.8244	23.8526	21.6211	20.9565	21.89	22.1892	22.4112	21.9927	23.4772	21.2862	21.6638	12	16.6
Q88NQ3	21.3523	20.3753	22.4186	21.0799	20.9805	21.8544	22.1804	21.3089	21.6482	22.0421	22.1293	21.5873	21.3565	22.0976	19.3763	20.3486	22.1202	22.1696	21.4565	24.7807	20.4887	22.3999	21.6863	22.2763	8	40.5
Q88NQ9	22.5381	21.0293	21.6641	22.0108	22.562	21.9886	22.2702	20.8459	22.2095	21.4767	22.4954	21.8312	21.4753	21.1856	20.9365	20.5425	20.8844	20.8174	21.9491	21.2088	21.9722	21.5779	22.0774	22.133	8	48.1
Q88NR0	26.8457	26.792	26.6153	26.35	26.2839	25.9706	26.1348	25.8586	26.0532	26.1352	25.9453	26.205	26.4757	26.374	26.4733	26.1041	26.304	26.1541	26.2973	26.3507	26.6298	25.8115	26.1787	26.0534	29	31.3
Q88NR1	22.0126	21.8702	22.7687	21.587	21.9446	21.3972	23.811	22.3549	24.1635	21.5361	21.7338	21.9514	21.4154	19.9448	20.6497	22.2035	20.3704	20.6529	22.6434	22.3845	20.9683	21.1543	22.1617	21.5943	9	11.3
Q88NR2	20.8485	23.302	23.5451	22.8747	21.7236	22.0601	23.178	24.1581	22.8446	23.1721	23.1737	23.6547	24.0737	20.858	23.4109	22.5353	22.4911	22.4844	23.6119	23.4055	24.3341	22.5785	22.7608	21.6031	9	40
Q88NR4	27.887	27.1283	27.8561	27.8299	26.4903	25.8526	27.8013	28.0527	27.87	28.7804	28.7009	28.928	27.9276	28.1851	28.3226	29.2206	29.2508	27.9197	28.9622	28.5494	27.8893	29.4894	29.231	28.9741	33	81.7
Q88NR7	20.9495	21.8138	22.5358	21.2133	22.8555	21.6184	21.217	21.7182	22.6977	22.6975	21.5277	22.393	21.5049	21.1555	23.5022	21.7931	22.2895	22.2688	22.2997	21.0164	22.444	20.9942	21.3444	21.1502	9	40
Q88NR8	21.7246	21.576	23.5652	22.6679	22.2943	22.6133	21.5169	22.5605	22.8023	21.657	21.2319	21.5814	21.5196	22.9242	22.9865	21.6681	21.432	21.3966	21.5937	22.0996	21.3129	21.1277	21.2435	22.0851	11	54.5
Q88NS1	24.1423	23.2926	23.5701	24.6719	24.1602	24.1145	20.9757	21.2645	21.4455	23.8891	23.5503	23.7833	23.6293	24.5665	23.9514	21.7634	23.423	23.7789	23.2466	23.063	22.9594	23.5382	23.3581	22.1025	18	34
Q88NS5	25.4904	25.176	25.5527	25.827	25.4407	25.5443	27.4619	27.7502	27.2172	26.1731	27.4421	27.073	25.8455	25.2989	24.7835	24.7099	25.5588	25.6173	25.5247	25.4158	26.1028	24.8145	25.7344	25.2325	11	59.1
Q88NS7	21.7485	21.1665	21.0271	20.4281	21.967	20.6242	22.4977	21.2112	21.7214	21.6434	21.8364	22.1581	20.6881	22.0502	21.9301	22.219	21.7412	21.7415	20.9174	22.0759	21.1891	23.2334	21.7201	20.7356	5	14.2
Q88NS8	22.5044	21.6405	21.7874	21.6242	20.9975	22.5896	22.5109	21.9622	21.1798	22.404	20.8962	22.5711	20.7531	21.1828	20.7345	22.6679	21.7813	22.466	21.5362	21.5119	21.8681	21.5297	22.0517	21.1768	23	36.2
Q88NT5	22.2815	20.3517	21.1673	22.5555	22.2949	21.3904	22.2565	21.0059	21.9446	21.1348	22.7656	21.3104	20.7512	21.6662	19.9695	22.7759	21.8082	21.3862	20.7266	21.5273	22.0336	21.4424	20.7232	17.7277	3	19.4
Q88NU1	27.5703	27.7643	27.4697	29.1717	28.9825	28.263	28.8534	28.4742	28.7228	29.3207	28.7668	29.3319	27.8084	28.0887	27.5888	25.8282	26.0637	27.9496	26.4532	26.8762	27.5464	27.1404	27.3405	27.9563	15	55.7
Q88NU6	21.1453	22.6429	21.1648	20.7204	22.3931	21.1089	22.1137	21.7293	21.9513	22.698	21.6665	21.1972	21.3412	21.289	20.2324	21.9625	22.2882	20.6322	22.2299	21.2325	21.4395	22.2987	20.8742	21.5916	11	20.2
Q88NV4	25.7401	20.5854	25.4823	21.9769	22.1451	26.3445	26.6976	26.4914	26.4178	25.1541	26.5525	25.7638	25.3359	25.2857	19.5473	26.0274	26.6058	26.1384	21.5935	21.734	26.7095	21.9918	22.2793	25.8978	7	38.3
Q88NV5	31.2233	30.8921	30.4863	29.3241	28.666	27.9379	28.0262	28.8368	27.9348	27.6443	27.8741	27.3715	30.4422	30.7759	30.4972	27.921	28.2385	28.2661	27.954	27.2227	27.4674	27.6718	27.3228	27.9217	6	81.2
Q88NV6	22.3395	22.0793	21.8308	21.7397	21.9536	21.8943	21.5006	21.3169	21.9755	22.0368	21.8983	20.7433	20.6777	22.1151	24.5945	22.0376	22.6654	21.507	22.0122	22.5077	21.2564	21.8342	21.8196	19.8258	8	31.6
Q88NV7	26.6823	26.4653	26.6017	25.5301	26.1389	26.5565	27.3994	25.791	28.3226	25.9992	26.444	25.8516	25.5103	25.801	25.4235	25.9813	25.9343	26.1526	24.7545	25.5773	25.0962	26.4368	26.2622	25.5115	28	37.8
Q88NW2	22.6753	22.8837	22.0915	22.8774	21.8118	21.5529	21.6832	20.9286	20.729	21.193	21.4817	22.198	20.3883	22.2054	18.4127	21.7527	21.8404	22.5054	21.6324	21.432	22.4523	20.9377	22.3239	22.0039	4	17.9
Q88NW6	25.1318	24.3312	24.8656	26.0301	24.8063	25.3156	25.1157	25.156	25.2932	24.7396	25.4331	25.5239	24.3348	24.7019	24.5621	25.844	25.9107	25.2565	25.9349	26.1537	25.6483	26.3644	25.9814	26.2454	21	74.8
Q88NW7	21.1752	21.6901	22.315	20.7292	21.421	21.3185	21.8288	23.0453	21.5382	20.9272	22.5147	21.4931	22.2177	21.3403	21.6269	22.1576	20.8214	22.2935	21.4154	22.0233	22.1042	21.3797	21.5949	21.06	8	29.9
Q88NW9	29.3599	30.2863	30.4086	30.366	29.8544	30.9997	30.2779	30.0878	30.334	30.4569	30.7302	30.5871	29.1299	30.4971	29.8539	30.019	30.5975	28.9991	28.7166	29.6107	29.7289	29.5593	30.0953	29.9975	16	86
Q88NX1	20.6288	21.0021	22.8519	21.6692	21.8142	21.3664	21.8252	20.8244	21.9083	21.8643	21.9953	21.9959	22.0364	21.8072	20.9554	21.4499	21.045	21.8064	21.3843	21.361	21.4452	20.813	21.5214	21.7779	4	31.8
Q88NX4	25.7358	25.5495	25.8349	24.5461	24.8307	24.7615	24.7588	25.1206	24.7627	24.675	24.8109	24.6876	25.7236	25.4636	25.3783	26.0867	24.7486	24.0982	24.7805	24.517	25.1299	24.4605	24.5624	24.819	14	48.4
Q88NX6	21.849	21.4364	20.3912	20.5768	22.5209	21.6165	21.851	21.8367	20.9458	22.1528	21.4433	21.212	21.1692	21.4692	23.3802	22.0853	21.6552	22.5435	20.5874	21.4741	22.7425	22.9536	20.8399	22.1548	7	29.5
Q88NX8	22.2916	21.1476	25.1585	21.4636	20.9673	21.5167	24.3327	22.0675	22.7332	21.5358	22.2993	21.1985	25.633	23.8114	19.6628	21.9367	22.312	22.2734	21.882	24.8124	24.8372	21.3675	21.5614	20.7243	13	24.8
Q88NX9	21.1727	22.2682	22.4289	21.624	22.608	22.4462	22.962	23.1626	22.7246	22.105	23.3625	22.0038	21.873	21.3826	21.8121	23.0008	22.5985	22.8962	21.9363	22.5824	22.1032	22.5049	22.8316	21.5194	7	25.5
Q88NY2	22.6929	20.0705	21.7003	21.7233	22.559	20.8752	23.9522	23.9233	23.9964	22.9453	23.0264	24.5475	21.7504	21.9601	21.4583	22.6469	22.0262	21.4322	25.5309	22.9999	23.1851	25.3434	24.5252	24.3827	26	68.3
Q88NY5	23.0808	21.7237	22.0443	21.4331	22.541	22.4918	22.0531	21.1493	21.8225	21.4845	22.4375	21.2526	20.9664	20.9438	25.2404	21.0671	22.0102	21.7796	21.5547	22.264	19.7616	21.2675	21.1418	21.4782	9	33.6
Q88NY6	19.9035	21.7654	22.0539	21.4284	21.8453	22.3083	22.0292	21.7871	21.6537	21.047	21.9932	21.1719	20.6985	22.9263	19.7729	21.8296	21.8305	20.2508	22.0449	22.6106	19.7742	22.0379	21.9763	20.7234	7	13.5
Q88NY7	23.386	20.8922	22.5097	20.8666	21.9655	21.9327	22.2905	21.7302	20.31	20.792	21.2851	20.2264	21.6301	21.847	20.6118	21.434	21.5948	23.5193	21.8639	21.8633	22.0267	20.9895	20.6322	23.0874	14	35.5
Q88NZ0	21.7354	21.6806	21.4091	21.0665	21.7728	21.9377	21.0735	21.9444	22.5085	22.2493	22.2411	23.4311	23.1366	20.2207	21.6146	21.4155	22.1402	21.9717	22.3635	21.4301	22.0446	22.186	20.7336	21.9406	8	26.6
Q88NZ5	22.706	21.1539	22.3347	21.9831	22.4994	22.0451	22.4923	21.1714	20.4343	22.143	22.6334	20.9387	21.3345	22.0133	20.7422	22.1973	22.0202	20.8844	21.4424	22.5916	21.0012	21.3621	20.9001	22.2059	31	38.7
Q88NZ7	24.4722	24.2523	24.6567	24.0657	23.3388	24.0309	23.9217	24.1528	23.9743	24.2153	24.257	23.8213	24.4995	24.5688	24.1652	23.5607	23.6992	23.3585	23.3012	23.3129	23.2867	23.1114	22.8873	23.3624	9	35.6
Q88P16	28.0216	27.9864	28.1938	27.8407	28.176	28.0146	27.8476	27.8389	27.6799	27.7182	27.7132	27.8261	28.0459	28.243	28.0135	27.4898	27.3574	27.5921	27.1946	27.2575	27.5021	27.0892	27.4058	27.2561	67	55.7
Q88P17	21.9898	21.9816	21.0408	20.5758	21.9888	21.8264	24.2973	21.7571	21.189	21.1685	25.5307	22.0392	20.8401	20.3258	19.8108	21.6472	21.3072	23.1159	21.9296	20.8046	21.3089	21.9501	22.1481	22.7088	11	26.2
Q88P19	22.643	22.104	21.7678	21.4927	21.7165	20.7145	21.5533	20.961	20.8159	22.4239	20.9953	22.8252	20.0634	20.9639	22.1003	22.6899	21.1831	21.7747	21.9791	21.8034	20.714	21.5647	21.6349	21.0348	11	35
Q88P21	27.5977	27.9048	27.9453	27.2721	27.4297	27.8234	27.5469	27.2659	27.4509	27.1248	27.0066	27.3471	27.7505	27.6086	27.6144	27.4654	27.556	27.8671	27.3957	27.4615	27.7959	27.0274	27.0366	27.0394	32	64.2
Q88P22	27.2964	27.9371	28.2419	27.4531	26.9476	27.7323	27.9418	27.8693	28.1873	27.8896	27.7717	28.0895	27.7566	27.1968	27.0318	27.1325	27.1292	26.8289	27.4189	27.413	27.6954	27.5994	27.6	27.5141	28	59.1
Q88P26	21.0222	20.3481	23.5391	22.0752	21.6864	22.1821	23.017	23.5107	21.6846	23.4485	20.3145	21.6867	20.674	22.1754	20.052	21.707	22.1012	22.2511	22.4981	23.6868	21.5756	21.9777	21.377	20.7794	9	20.7
Q88P27	21.4238	21.8212	20.0779	21.8679	21.3209	21.892	22.087	21.1384	22.1791	21.5965	21.5126	21.4679	21.4743	22.937	22.4334	22.8806	21.8405	21.0739	21.1324	22.0836	21.8541	22.1554	21.4891	20.9508	5	30.5
Q88P28	28.1827	28.572	27.5418	26.9064	26.2906	27.4689	25.4191	25.8336	25.5419	26.0514	25.094	26.1005	27.3533	27.7907	27.8784	26.6791	26.2723	26.0553	25.8594	26.4652	26.1284	25.994	26.4748	26.5892	35	67.9
Q88P29	21.5646	21.3079	26.0659	22.5929	23.1247	24.0188	28.7736	26.7281	27.501	24.9027	26.7582	26.3678	25.0489	23.0966	22.5843	25.3013	24.6506	24.8307	25.9942	27.9194	26.5951	26.7461	26.0769	22.7539	10	46.8
Q88P30	23.5399	23.0339	23.1727	24.6446	24.0851	25.4559	24.7553	25.1383	24.8767	26.1713	25.9436	26.4031	23.1618	24.3969	23.9895	25.3268	26.1455	25.8457	26.9866	25.847	26.066	27.4302	27.0505	27.3664	14	66.1
Q88P31	27.1661	26.968	27.2361	27.7358	27.8892	28.135	28.1902	27.7849	28.1106	27.2636	27.431	27.7123	27.3359	26.7871	27.0027	28.0918	27.9001	27.9389	27.5541	27.9805	27.8772	27.7853	27.7185	27.8858	26	52.1
Q88P32	24.708	24.6074	24.0044	25.1025	24.6933	24.7902	25.9688	25.611	25.4609	25.0799	25.1107	25.5871	23.7011	24.9481	24.0698	24.6662	25.3232	25.1009	22.2876	24.5497	22.0462	24.4444	24.9638	24.9909	15	51.9
Q88P33	22.5903	20.3896	23.4673	21.9524	21.4927	22.5349	22.073	21.737	21.0201	22.3141	21.9622	22.3101	20.8543	20.4282	21.9712	21.6605	21.1047	22.344	21.3013	21.1285	21.9193	21.6888	21.565	21.4722	3	11.6
Q88P35	28.1671	28.2377	29.4152	26.7665	26.0064	26.0262	27.58	27.7614	27.3365	26.8691	27.1445	27.0843	28.6147	28.287	28.4881	26.9862	27.0447	25.2042	27.7579	27.7921	27.9484	26.7221	27.3008	27.4064	19	57.8
Q88P38	31.4973	30.4321	31.0628	30.9033	30.5617	29.904	29.9877	30.1768	29.8125	30.4076	30.1407	29.8799	30.8128	31.0231	30.9237	30.6036	30.8888	31.2792	31.0084	30.5736	30.4779	30.8869	30.7464	31.1492	47	82
Q88P39	24.1171	24.5939	20.9418	24.7135	25.1955	25.0037	25.2355	24.9413	24.8443	24.2047	24.8194	24.0922	21.791	23.9982	23.4893	21.662	23.4356	21.5131	20.7058	21.9399	21.9147	20.0606	20.7652	21.3259	8	26
Q88P41	20.8712	21.021	20.9732	20.8341	22.8051	21.4414	20.6013	22.3393	22.4766	21.313	22.5486	22.2332	22.069	20.8766	23.5954	21.764	20.7577	21.8718	21.8845	21.0981	22.2972	21.3783	22.7672	21.8138	6	28.6
Q88P42	26.6943	26.6382	26.7584	26.8124	26.4792	26.4562	26.896	26.3146	26.7005	26.1934	26.3369	26.7191	26.8286	26.7612	26.4277	25.7963	25.3672	25.9757	25.1603	25.9727	26.1434	25.3447	25.525	26.0484	11	42.6
Q88P43	27.8048	27.6722	27.2093	27.6613	27.3796	26.5953	27.6791	26.9479	27.1891	27.1059	26.6703	27.0279	27.3143	27.7662	27.7618	26.7717	26.841	26.8953	26.1003	26.6534	26.7251	26.8105	26.4677	26.8649	32	57.4
Q88P44	29.3741	28.1506	28.9313	29.2902	27.9036	28.2618	29.4351	29.2866	29.2596	28.4291	28.5372	28.4583	28.9653	29.3449	29.3116	27.353	27.0917	28.4962	27.1965	27.2263	27.6966	26.9943	27.2027	27.7137	22	84.4
Q88P48	25.0445	24.5442	24.4124	25.7643	24.6328	24.8671	25.8393	25.5892	25.1204	25.6368	25.9387	25.2046	24.6986	25.4775	24.1261	20.6031	22.0985	21.6439	23.0129	22.2705	21.5208	22.3882	20.2409	21.2101	10	55.3
Q88P52	27.9957	28.2646	28.0139	30.7274	30.842	30.1159	30.5358	30.8612	30.4981	30.5777	30.7398	30.6036	29.3629	29.0023	29.0424	29.4149	29.1937	29.3659	29.5227	29.506	30.0423	29.4362	29.7188	29.8761	35	76.7
Q88P53	29.0346	28.8993	28.595	31.1387	30.7533	30.6461	31.3797	31.1917	31.2623	31.6572	31.625	31.7154	30.3904	30.1419	29.4631	30.2644	29.9761	30.5212	30.458	30.8459	31.2517	30.3916	30.2992	31.2231	25	76.5
Q88P54	26.0258	25.686	25.2934	27.9726	27.7558	27.7081	28.3405	28.1283	28.3871	27.9906	28.327	28.256	26.8796	27.3124	26.4415	27.0613	26.0296	26.0209	26.9303	27.1236	27.253	27.2405	26.9606	27.7341	21	50.8
Q88P65	26.3856	27.1163	24.0868	22.7277	22.5182	21.854	21.5144	21.1607	21.8929	21.9563	21.0826	20.7109	23.5209	25.1348	24.8049	22.5012	22.6285	22.7198	21.7023	21.3406	20.9595	21.6234	22.1984	21.4011	18	24.5
Q88P67	27.3972	27.4839	26.8138	27.7048	28.1187	27.614	27.807	27.6816	27.6014	27.4458	27.589	27.2805	27.5491	27.7557	27.4506	27.3667	27.4774	27.4437	27.24	27.2759	27.333	26.6972	26.9082	27.2454	17	57.9
Q88P71	22.041	21.6567	21.6835	22.3805	21.6097	22.0094	20.8072	20.3794	20.7852	22.0724	21.1916	22.2419	21.2327	21.2526	21.2942	22.3585	23.5976	23.2867	23.35	21.34	20.639	23.7502	23.4094	21.7932	8	23.2
Q88P73	26.7128	27.222	26.7023	27.6934	26.8544	27.1138	26.2568	25.9704	26.6284	27.478	26.8234	27.6098	26.3552	27.1616	26.6933	26.5677	26.074	25.7059	27.7717	27.4016	27.696	27.7067	27.3426	28.1088	37	59.6
Q88P74	19.8339	21.5327	22.7103	21.0014	21.8706	21.7935	21.4766	21.281	22.1491	21.4319	21.2897	22.079	21.0994	22.5591	19.7997	21.9923	22.4871	21.0695	21.7501	21.5763	21.2534	21.1558	21.9711	21.9546	4	26.8
Q88P76	28.8886	28.6107	28.6707	28.3748	28.2829	28.1114	28.3756	28.1036	28.211	27.8604	27.7159	27.8983	28.2708	28.5579	28.4538	27.9653	27.9925	28.23	27.9607	27.868	27.9359	27.6072	27.871	27.5228	49	53.3
Q88P80	22.1599	20.4305	22.1966	21.1763	23.6085	21.9559	21.0836	21.3877	21.2644	20.9832	21.3434	22.4984	21.3068	22.4345	19.7537	21.5723	20.8502	21.3675	21.7286	21.5086	21.9498	21.356	21.2985	22.1336	15	51.9
Q88P82	22.5048	22.4818	21.3733	23.5729	23.3673	21.4716	20.9563	23.1639	22.9906	23.093	23.1129	23.6143	21.1464	23.4914	23.3713	23.8649	24.2101	23.457	24.0493	23.3042	22.9106	23.6799	24.307	22.9584	6	46.8
Q88P86	26.645	26.455	26.4956	26.2876	26.2682	26.9009	26.4205	26.8119	26.5308	26.5221	26.2766	26.197	26.2101	26.429	26.3058	26.2932	26.5285	26.9634	26.2891	25.8849	25.8135	25.8611	26.0511	25.8364	16	46
Q88P88	26.5869	26.7539	27.4612	27.4495	26.7577	27.3461	26.8514	27.6237	26.8957	26.8957	26.8972	27.0362	27.2312	27.2397	27.5502	25.8082	26.8152	26.5475	25.3488	26.518	26.6446	26.3151	26.6702	26.6678	23	48.9
Q88P89	21.0431	21.3323	22.4183	21.2505	22.3499	21.7155	21.868	21.7765	21.2837	22.3635	22.4326	21.3116	21.0696	21.7035	24.1084	21.0309	20.5229	22.3869	22.2281	22.9427	21.7962	21.6924	21.4293	21.3159	3	22.8
Q88P91	26.0272	25.9177	25.7603	26.6315	26.774	26.4751	26.0384	27.1135	26.1409	26.6939	26.8555	25.7847	25.2208	25.7786	25.2545	25.6832	26.0011	26.2949	26.3995	26.2807	25.9078	25.7299	26.0754	26.5209	12	60
Q88P94	20.6706	21.5311	23.9191	21.7826	21.8985	22.1486	22.6746	20.9944	20.2362	21.9965	21.6292	21.8614	19.7948	21.9337	20.0652	22.7061	22.0363	20.7095	21.4561	20.9948	21.4718	22.1916	21.732	23.5878	10	42.8
Q88P95	25.3116	25.1636	25.0912	25.2479	25.5274	25.3589	25.4322	25.3173	24.25	22.6116	25.6976	25.134	24.9505	25.1769	24.4839	20.7379	22.3473	26.9576	25.2963	24.1751	22.1455	23.9472	24.1069	26.7029	14	58
Q88P96	23.0587	23.8694	23.9471	24.1736	25.2992	24.6128	25.7641	24.7312	25.2606	25.4766	25.9979	25.1423	23.8788	23.3017	23.7047	24.1541	23.5107	23.5136	22.5481	23.6579	23.5078	23.7304	23.7026	21.4194	10	59.2
Q88P98	26.2919	25.2605	24.9056	26.5707	26.9192	26.8894	25.8088	25.527	25.6247	27.1141	26.5343	26.2115	25.2553	26.0459	25.8388	26.4285	26.7986	27.0671	26.2114	25.3422	24.7006	26.7385	26.5732	26.249	12	77
Q88PA1	22.0469	22.2225	21.2293	21.227	21.2042	20.5349	22.3278	21.9703	22.0438	22.0795	21.5586	20.6855	21.3032	23.6468	19.8256	21.8366	22.7508	21.8889	22.1147	21.7381	21.4189	22.2191	22.2094	21.8198	12	40.8
Q88PA5	21.8464	21.4941	26.3662	21.2374	21.659	21.6176	24.1325	24.0607	23.9718	22.3844	21.3387	21.7535	22.8545	20.2568	19.9994	21.4515	20.4524	21.5184	21.1892	21.2865	22.1226	22.1548	21.6598	21.4419	4	35.3
Q88PA6	29.3776	27.4485	29.3781	29.3113	29.7786	29.2873	29.8527	29.4365	29.4826	29.0529	29.2521	29.1234	28.0445	30.0112	27.85	28.1903	28.5266	29.2937	27.9486	27.8132	27.0539	27.7318	28.0194	28.9729	22	62.5
Q88PA8	21.5903	21.8051	20.7415	20.9594	21.1547	22.0081	20.9252	22.6473	21.3269	21.336	21.7674	22.3033	21.9491	21.362	19.9367	23.9023	20.7825	22.0869	21.9172	22.1224	21.0064	20.5371	21.3438	21.2015	25	81.4
Q88PA9	25.106	25.5292	25.5243	26.0376	26.2286	25.5649	25.3361	25.2996	25.2951	26.1415	25.8791	25.3719	25.4133	25.9252	25.9362	25.6544	25.9716	26.0158	25.7355	25.5628	25.2177	25.3889	25.4975	25.7286	14	59.5
Q88PB0	21.3839	22.8627	21.0741	22.4635	22.7903	22.7015	22.7845	23.1992	22.6473	23.0186	23.0479	23.0119	21.6166	20.9347	20.1185	23.4116	23.5577	23.2206	23.4625	23.2964	23.9394	23.2845	23.3088	23.6033	17	44.3
Q88PB1	20.9747	23.1878	23.1767	23.9005	24.2553	21.4487	25.1073	25.2329	24.9699	24.1729	24.6354	24.3294	24.0485	23.1838	23.4089	24.74	24.1989	24.4031	23.7472	24.2079	24.4108	23.4501	23.6698	20.8879	12	44.2
Q88PB2	22.2884	21.5719	21.3355	21.342	22.6819	21.2006	21.9999	21.0468	20.5905	20.9923	21.6272	21.2117	20.38	20.705	18.5872	22.0776	21.9112	21.8392	22.326	20.4501	20.4294	21.8612	21.5125	21.2564	15	12.8
Q88PB3	24.2603	23.7228	23.3736	24.9206	24.5106	24.1359	23.5261	23.9781	23.7801	24.0038	23.6704	24.2912	23.598	24.3538	24.0851	24.3312	24.6648	24.7421	24.3021	23.6375	23.7021	24.4721	24.2577	23.9778	13	25.8
Q88PB6	21.6052	21.6249	20.8183	21.362	22.1678	22.5619	22.3907	21.8225	20.8111	21.8794	21.5613	22.3454	22.7797	20.8418	18.5332	22.1376	22.0838	22.9912	21.5987	21.2144	20.8216	21.387	21.1134	22.7698	17	68.7
Q88PB7	25.5316	26.8801	26.3101	27.025	26.6072	26.5639	26.4403	27.5919	27.5528	24.5424	27.0551	24.99	26.5095	26.7744	24.6448	25.8348	26.1263	23.7315	25.4497	26.0878	25.7189	27.2253	27.5657	26.3531	20	57.8
Q88PB8	21.7163	21.5087	21.8638	22.8897	21.6735	22.1472	21.9244	22.4928	21.5053	20.1268	20.8482	21.784	21.5095	20.8695	25.8624	21.112	21.041	22.0316	22.7417	21.3566	21.1238	20.3313	21.4334	22.8589	3	43.2
Q88PB9	21.1253	21.5761	21.5114	22.9631	21.7909	20.5474	22.2295	21.7949	21.576	21.2669	24.3825	22.169	22.5921	22.0472	19.7301	22.4032	21.433	21.2491	21.1698	23.4878	21.5526	21.224	20.2216	21.6003	25	60
Q88PC0	26.8381	26.3252	26.1716	26.6549	26.8751	26.5583	26.4252	26.9249	26.458	26.8824	26.6468	26.9595	26.0949	26.326	26.523	26.1918	26.8129	26.2898	26.8517	26.1123	26.2694	27.0678	26.5828	26.6806	25	59
Q88PC5	20.645	22.3499	21.2052	20.3997	22.1041	21.1912	24.451	23.693	24.7261	22.5126	23.3262	22.9715	20.6669	20.7451	20.6058	23.057	22.4553	21.6914	21.5598	23.3365	22.6883	22.3515	22.7481	22.5555	4	17.6
Q88PC9	22.9264	22.3114	20.7143	22.1445	21.8033	21.6803	21.3369	20.5473	20.9768	22.0928	22.4646	21.6555	22.3343	22.6776	20.618	21.9877	20.4453	22.0011	21.6619	20.3679	21.3637	21.7192	21.01	21.8843	3	31
Q88PD0	22.9637	22.9558	24.0494	22.9925	24.0386	25.136	26.3891	26.2221	25.4305	23.2797	24.9004	23.083	21.7643	21.1411	22.6858	22.7611	22.3921	23.8263	21.5722	22.8268	22.4483	23.27	23.5055	23.0901	24	65.3
Q88PD1	21.6765	20.9726	21.8201	22.8201	20.4667	20.8645	20.9032	21.7328	21.9653	21.725	21.8783	21.9165	21.1394	20.3612	19.7607	22.8268	23.485	21.1732	23.4413	21.5748	21.4518	21.2852	20.969	20.4672	15	69.2
Q88PD6	22.0334	22.688	22.7589	23.558	23.4192	21.6016	23.5546	23.2711	23.3641	23.303	23.3246	23.5972	22.1126	23.0566	22.8716	22.6733	20.2367	22.3741	22.8139	22.9742	22.6196	22.8719	22.8389	22.6013	17	30
Q88PD7	30.5219	30.3914	30.2391	30.4153	30.6889	30.1032	29.9712	29.7897	29.9969	30.709	30.2297	30.4125	30.0903	30.4028	30.3548	30.6147	30.7875	31.1181	30.6835	30.3525	30.2416	30.726	30.8069	30.8157	27	67.9
Q88PE1	26.9183	27.1801	27.1612	27.123	26.8771	26.7669	27.5455	27.3242	27.1828	26.7384	26.8359	27.1745	27.2229	27.0947	27.0677	27.3062	27.3518	27.4982	27.1032	27.8022	27.8822	27.5382	27.6406	27.1152	20	71.8
Q88PE3	22.2696	21.65	22.0747	24.4397	24.8367	24.452	24.0347	24.0897	23.975	24.8685	24.495	24.7329	20.9761	21.2452	19.881	24.1935	24.3197	24.4935	24.5193	24.2135	23.7833	24.5972	22.858	24.4936	7	22.9
Q88PE9	21.2598	23.7234	23.893	22.864	21.9436	22.5167	20.4087	22.3773	20.7659	23.9357	24.1463	24.3157	23.9747	23.6342	19.9783	22.1418	21.9752	21.0726	23.5498	21.6606	21.3287	21.1381	23.6709	23.7037	7	39.2
Q88PF3	24.6176	24.922	25.1152	24.0564	23.7666	21.8983	21.4924	24.1491	23.931	21.5844	23.4148	23.4608	24.3231	24.6185	24.9717	23.479	24.3675	21.3354	21.446	25.9577	21.3554	25.2698	26.0175	21.8137	14	27.8
Q88PF7	21.8759	21.1718	20.1047	20.7777	21.9167	25.9766	25.3254	23.9984	25.3432	22.5156	25.5505	23.4991	21.2917	22.6596	19.3724	26.6869	23.5445	23.85	20.3413	21.5935	21.3119	24.5204	21.0856	21.5591	5	46.7
Q88PF9	21.8795	20.6844	22.3657	21.0777	22.3366	21.3549	21.483	22.5137	22.4195	21.0361	22.3233	22.6746	20.4184	21.426	19.8145	21.0815	21.5958	22.5341	21.8487	20.3617	21.8464	21.8318	21.1148	23.5063	9	41.5
Q88PG2	21.0124	22.0172	25.3597	22.0383	21.8679	21.5988	26.0109	26.5249	26.0047	21.5624	24.7721	26.6926	25.9046	21.4778	20.3078	23.9106	22.0754	21.8611	20.847	25.9609	21.9743	22.5402	20.8711	21.2849	6	51.1
Q88PG5	27.9294	27.0451	27.0812	26.8943	27.5383	26.0821	26.0695	25.7735	26.2605	27.2809	26.8667	26.9976	27.244	27.5836	27.8045	27.2882	27.2881	26.9376	27.5229	27.382	26.9257	28.0952	27.7646	27.6861	30	51.8
Q88PG6	23.9096	21.7836	21.3736	21.4646	23.784	22.9375	22.3425	21.8847	21.2117	22.078	22.4829	21.4524	21.3883	23.8571	24.4884	22.8342	22.22	21.9989	22.5213	22.2763	23.5878	22.0799	23.618	23.7744	16	40.9
Q88PG8	26.6174	26.17	25.75	26.463	25.4747	24.2008	25.253	25.3901	24.7275	24.7157	24.7135	25.026	26.0783	26.8406	26.3366	25.2739	24.9745	24.4593	26.0358	26.483	25.7401	26.7802	26.6583	25.9718	28	57.2
Q88PG9	22.7886	21.5068	22.9872	21.0673	22.405	22.2065	21.9239	22.0271	22.7369	21.3738	21.2285	22.2623	21.4681	20.829	20.1881	21.9596	21.7584	22.5394	21.1288	24.615	21.335	21.5887	24.8973	21.4361	6	19.6
Q88PH1	27.5207	28.5119	28.524	28.1769	28.5833	28.375	21.5443	25.9457	20.9486	28.2306	20.9608	28.1463	28.2847	27.9206	28.641	28.6688	28.753	28.77	27.644	29.1707	28.7235	28.6959	28.3955	27.1208	9	37
Q88PH8	25.1461	24.7645	24.492	21.7738	20.9207	24.3176	24.7633	24.9072	24.5991	22.3301	24.6261	24.7319	24.3681	25.1707	24.6191	24.0111	24.1185	22.1929	22.0862	24.011	24.0051	24.2284	21.0445	21.6303	17	37.2
Q88PI6	24.9502	25.7234	24.9724	24.2371	24.4609	25.8901	26.6477	27.0938	27.3561	24.3236	25.6339	24.3158	24.568	26.3208	25.6309	26.8241	25.7673	25.425	24.5431	25.1698	24.6849	26.2396	25.4872	25.1745	18	47.8
Q88PI8	23.2197	20.3886	21.4769	21.5142	22.1648	22.7753	20.8623	21.037	21.0439	22.1733	22.1031	21.9772	22.2895	20.7038	19.4784	21.5662	20.3936	21.9037	22.3175	20.9792	22.6179	21.5491	21.0344	21.9179	4	27.4
Q88PJ1	21.1653	20.9044	21.2492	20.7714	21.856	22.0251	21.3329	21.3317	21.9278	21.4493	20.4709	21.5031	21.4111	22.9514	19.447	21.1616	21.9021	21.6955	21.4902	22.3317	22.1668	22.8919	21.9263	22.0453	10	36.5
Q88PJ2	22.4611	19.8751	21.31	18.3049	20.1549	23.1586	20.5339	19.409	20.9703	21.2253	22.4055	21.3201	21.2249	22.7515	18.73	19.6821	19.0807	20.4967	21.2529	18.4158	21.6281	22.3296	18.9462	21.9263	10	30.4
Q88PJ3	26.7511	27.0199	27.3221	26.4797	25.8829	27.5574	27.1589	26.8762	27.0064	26.7309	26.7225	26.9197	27.2094	27.1461	27.5935	27.3259	27.2291	27.1438	27.6542	27.0826	27.3672	26.9046	26.9882	27.2004	31	59.3
Q88PJ5	20.984	21.3099	22.1703	24.8405	22.4562	21.3293	22.0542	21.4124	21.8156	24.3861	21.8374	22.0204	22.7982	21.0052	19.8578	20.5494	21.2175	21.9894	22.0058	22.9457	22.8322	21.8469	24.6615	20.0814	9	57.3
Q88PJ6	23.1576	23.8531	24.6526	22.53	22.7577	22.1952	24.6029	24.017	24.486	23.3861	24.1263	23.9325	23.8359	21.177	23.775	24.4956	23.8873	23.3645	23.0662	23.8805	23.4853	23.5737	23.5915	22.7348	25	59.4
Q88PJ7	26.1052	25.9993	26.2718	23.7413	21.2757	23.9852	24.0076	23.2	23.7233	23.7271	23.797	23.5606	25.6878	25.8113	25.5602	24.1942	23.7215	23.0853	24.6664	25.1388	25.0597	24.3977	24.7915	24.1604	17	46.1
Q88PJ8	23.5414	24.8216	24.8647	23.9988	25.5508	26.2791	27.0264	26.3035	27.7513	24.9661	26.4421	25.2773	24.2291	22.5636	24.0876	26.5761	26.2422	25.6282	25.9026	25.4813	24.5456	25.5488	25.7751	23.7479	11	35.5
Q88PK0	21.6136	22.5006	21.5149	22.1721	23.0299	21.5841	21.6626	21.0851	19.2663	22.604	22.4215	21.1789	20.3335	21.3859	21.1777	21.9838	22.2276	22.3618	22.4672	22.9984	21.8872	22.238	22.1483	20.1579	5	16.3
Q88PK2	21.7638	21.2614	20.6462	20.5233	22.3667	22.3514	22.393	21.7486	20.9821	22.0955	21.894	22.0985	18.4523	21.5796	19.3793	22.1577	20.9194	22.6601	22.329	22.071	21.8692	22.3241	21.9925	21.1859	4	62.1
Q88PK4	23.58	25.3368	25.2861	25.1028	25.9778	26.2783	26.5585	26.4666	26.412	25.8889	26.7733	25.878	24.6398	24.0063	24.6517	24.9946	24.7924	25.3586	24.2755	24.7705	24.7711	24.9148	25.2034	24.0923	33	54.8
Q88PK5	21.6564	20.9319	21.6179	21.4164	22.9086	21.3121	21.9594	22.5555	20.9391	22.7692	21.7714	22.1066	20.3901	21.5872	19.0619	22.9125	21.8492	21.8996	23.4835	21.8898	21.1738	22.5729	21.7578	21.5571	6	30.1
Q88PK6	27.0275	26.2662	25.6275	27.4464	26.9548	27.1361	26.126	26.5465	26.2935	26.949	26.7406	26.1521	25.5098	26.9808	26.5165	24.9635	25.2696	21.1702	25.2167	24.5336	24.4287	25.378	25.2446	26.079	5	39.3
Q88PK7	22.4503	22.1776	22.7973	21.7134	21.7845	21.8914	22.6699	22.0781	21.3564	20.6921	21.2994	21.5298	19.8499	21.6235	27.4342	21.1943	21.6085	22.4371	21.7225	22.5353	20.8891	21.2862	22.0406	22.5889	9	77.3
Q88PK8	27.5925	26.9968	27.433	28.152	28.1406	28.2976	27.3223	27.6576	27.768	27.6508	27.6789	27.9082	27.317	27.6655	27.4243	27.1954	26.8295	27.1532	27.3241	26.8971	27.3436	27.1454	27.316	27.4885	31	66.3
Q88PK9	22.6728	21.1754	21.5029	23.4017	22.6192	25.0964	22.462	22.426	22.2303	22.3697	22.7361	20.1985	20.4323	23.0464	20.3328	22.2818	21.6281	22.8994	21.4003	21.8763	21.0178	21.9216	21.4186	22.4882	8	46
Q88PL0	21.7277	21.1282	22.1586	21.9407	22.2368	22.1838	21.7729	22.0214	21.5771	22.4148	21.5199	22.4898	23.8524	21.7974	20.6582	22.096	20.2256	21.9499	22.0715	22.4238	20.507	21.3859	20.9941	22.1212	7	36.8
Q88PL2	25.9722	25.6918	25.263	25.3384	25.5577	25.664	25.4243	24.5447	25.1942	26.2977	25.7666	26.3499	26.8269	26.7461	26.5171	24.9094	25.3396	25.9462	26.2273	25.4718	25.0777	25.7493	25.9531	25.6967	18	59.2
Q88PL3	22.2181	20.5013	19.9098	22.1861	21.2532	22.3565	21.7515	21.0891	22.4352	21.5414	21.4044	20.5534	21.1687	21.4192	21.3544	21.509	20.8507	22.0457	21.4266	22.632	20.6607	21.8948	21.39	20.4007	10	72.2
Q88PL4	24.4509	23.5204	22.8641	24.8498	23.7528	24.0817	23.0797	20.4457	21.5078	23.7367	21.7223	23.268	23.2501	24.5615	24.2337	23.6322	24.8509	22.6064	23.4382	23.8805	23.8275	24.4613	24.62	23.4255	2	6
Q88PL5	26.2254	26.0378	25.8219	25.6275	26.6671	25.9786	25.3462	25.4587	25.5941	25.3762	25.3182	25.1939	25.6915	25.9928	25.7425	26.0403	25.9467	26.0331	25.838	25.6688	25.8051	25.9561	25.6462	25.8656	25	34.8
Q88PL7	20.0181	21.2232	20.5162	21.7555	21.8798	21.2647	21.313	22.2085	21.8184	21.0336	21.4918	21.5794	22.0985	21.7059	21.2486	21.6253	22.5315	23.1037	22.0876	22.0772	20.7022	21.441	21.2108	21.7098	15	53.1
Q88PM7	20.9071	22.0756	20.4955	22.0953	22.6182	21.2459	23.1018	22.8415	22.234	21.2775	22.2255	20.9842	21.2699	21.4682	20.5963	21.6009	20.9108	20.768	21.827	22.1901	22.3065	21.5271	22.5671	22.597	6	20
Q88PM9	24.2016	23.8576	24.5872	23.7153	23.0251	24.8777	25.2823	25.5155	25.1835	24.961	25.277	24.7978	24.1809	23.8432	24.5871	24.0207	23.2376	23.5647	23.0173	24.2346	23.3279	24.1638	23.6155	24.0987	7	43.3
Q88PN2	25.1305	25.8701	25.1231	25.7667	23.7895	23.814	24.3737	23.7984	24.1632	23.7155	23.674	24.9123	25.0797	25.8087	25.3155	23.3922	22.981	22.8877	22.0482	24.5988	22.2021	23.1711	21.8206	24.2287	14	37.1
Q88PN6	21.5629	21.6942	20.6597	22.4071	22.0244	21.7151	21.6452	22.3619	20.1312	22.4887	21.8733	21.6569	20.9389	21.6941	24.5201	21.3113	20.6472	21.8102	20.9572	21.5642	21.3155	20.8404	21.676	21.4847	4	7.4
Q88PP3	21.6757	21.5291	21.5919	22.1774	23.3507	22.0829	22.1097	22.7359	21.4399	21.3752	22.8056	20.7836	22.1666	23.9582	22.1634	21.3167	21.339	20.9217	21.8274	21.8316	20.738	22.3558	21.36	22.3173	8	19.5
Q88PP4	24.0212	23.4114	23.6348	25.4112	24.7379	24.1868	24.8235	25.4254	25.0366	23.903	23.745	24.0911	25.1359	24.5404	24.0288	24.1669	23.3292	21.9363	23.7404	24.2779	24.8131	23.4259	23.593	21.1742	16	23.1
Q88PP5	21.9941	21.5961	21.5481	21.1157	25.7652	24.0962	23.9268	24.29	23.5721	23.6625	21.2015	23.7879	23.8774	21.3623	20.1398	20.9379	24.0188	24.9655	24.1252	23.941	25.0526	21.5761	23.3386	23.9707	13	45.7
Q88PP6	21.8278	21.9511	21.8762	21.4906	21.3179	22.0046	21.8477	21.6356	21.8865	21.7445	22.4397	20.1355	21.2688	21.6095	20.7593	20.9321	21.7147	22.9895	22.3082	21.6373	21.1413	22.0722	22.2785	21.1987	6	20.7
Q88PQ1	22.4946	22.1298	21.7927	21.1607	23.3342	21.5707	21.4897	22.1798	22.3474	24.3154	23.711	23.2639	22.3252	22.007	21.1526	21.8043	23.0698	21.7496	23.7607	23.7006	20.7514	24.5121	23.84	22.3199	12	57.5
Q88PQ5	24.7268	24.5446	24.1984	24.9452	25.4011	24.802	24.6404	24.5727	24.5927	24.4046	23.9909	24.3045	24.5922	24.5607	24.3598	24.7549	24.9372	24.7059	25.1967	25.2431	25.4246	25.055	25.2029	21.275	27	38.9
Q88PQ6	21.0094	21.5871	23.2417	23.8577	21.9095	21.1693	21.4166	22.2713	21.5572	21.4893	23.6212	24.151	21.6277	21.5666	19.8974	22.128	21.3041	23.9967	21.9032	21.5486	20.868	21.1979	22.5667	21.7776	15	48
Q88PQ8	21.27	21.9492	21.4669	21.6959	22.5637	22.5396	20.8674	21.5186	23.1239	22.3457	20.7804	21.4386	20.5623	19.909	20.0184	20.6593	21.6174	23.6668	21.318	21.6724	21.27	22.7007	21.5248	20.7979	3	13.8
Q88PQ9	21.4993	21.0236	21.6525	23.9752	22.4479	21.4226	22.0532	22.2482	21.1412	22.3689	23.8185	23.8877	20.8338	21.8701	19.1279	20.763	22.3815	21.2346	21.6932	21.9726	21.1825	22.8052	21.5119	21.4396	6	33.2
Q88PR2	25.2357	25.1823	24.7651	21.2495	22.5895	21.4568	23.8456	24.6189	23.5221	22.1214	23.6102	20.1185	20.1454	20.1359	24.5177	23.42	22.2541	21.2614	22.0733	21.7709	21.4116	21.7632	22.3352	21.5604	13	66.9
Q88PS1	21.4795	22.8149	20.73	23.8188	23.7567	20.6037	21.621	22.4499	22.2827	24.1929	21.9765	23.8101	21.7409	21.0446	20.2252	21.3531	21.7623	21.488	20.6581	22.7353	21.0355	22.4375	20.6795	21.6596	8	60.6
Q88PS2	22.2581	20.7658	22.2557	20.9463	22.2545	22.2728	21.2814	21.4234	22.0474	21.4565	22.1618	22.9683	23.6382	20.7782	26.4926	21.3812	22.7402	22.8547	21.0162	21.1102	22.3785	20.2545	22.1881	19.8146	4	47.2
Q88PS4	21.6852	20.9551	21.6314	22.5097	22.0836	21.5278	22.3437	20.6195	21.2984	20.7342	22.6213	20.5007	21.937	21.131	22.7453	22.4646	21.1089	22.1043	20.6068	22.2453	21.0819	21.6207	22.1266	21.1838	11	21.6
Q88PS6	21.6889	21.2807	22.3165	20.1198	21.4054	21.8031	21.3053	22.4497	21.4118	21.2983	22.1072	20.2475	20.7967	22.1406	19.177	21.1397	22.1544	22.3484	21.651	21.2277	21.7505	21.1986	21.1513	21.5629	7	34.1
Q88PS9	21.6249	22.0724	20.8639	21.4086	21.5297	22.3328	23.8848	23.2005	20.3399	22.6761	21.313	21.6246	21.2079	21.5283	20.1703	21.2244	22.5004	21.0939	20.4552	22.8046	21.528	22.1207	20.7997	21.451	6	38.7
Q88PT0	24.0147	24.1432	23.5285	24.4972	25.4768	25.1116	23.9188	23.5995	23.7355	23.6138	23.8828	24.0266	23.7208	23.7435	19.6842	24.5578	24.0885	24.6031	23.4736	23.8382	23.6525	23.6056	24.2789	23.9403	20	45
Q88PT2	26.7533	25.5708	25.4191	28.582	28.3819	28.1294	26.7325	26.7679	27.2027	29.5264	28.8128	28.366	27.2603	27.614	27.1226	28.6225	28.9374	29.2976	28.6514	27.9514	27.1704	29.0822	28.8145	28.8659	46	87.2
Q88PT5	21.6071	21.4498	21.9508	22.8584	21.5494	22.5856	23.388	24.1923	24.6981	22.5426	24.3044	22.0246	22.1057	21.1599	21.3832	24.0556	22.9358	22.5276	23.4709	21.053	21.3236	24.9718	21.6539	23.8072	23	43.8
Q88PT6	21.6734	23.2223	22.6906	23.6283	22.1716	22.2288	25.6735	22.7242	24.8874	23.8627	24.7992	23.6625	19.8377	21.1769	19.0094	21.4974	24.0992	24.6769	20.6776	24.1041	21.6542	22.2646	23.7617	21.2162	8	42.7
Q88PT9	22.9514	21.6098	20.5724	25.2941	23.6096	23.2057	21.312	22.5057	22.3506	25.1916	23.8387	24.0599	22.7924	24.294	23.4961	23.1929	23.0968	22.7042	24.7294	23.2618	23.157	24.4735	24.871	24.6538	13	54.8
Q88PU5	26.9955	27.0718	26.9882	26.3779	26.3919	25.0149	27.1407	26.863	26.9485	26.9585	26.1675	27.0956	26.9878	26.4896	27.4771	27.7384	27.4451	26.7861	27.6851	27.7262	27.6017	27.5533	27.4141	27.618	11	73.2
Q88PU7	26.6309	26.2376	26.5995	26.6784	25.0419	25.4948	26.8377	27.0976	26.8533	25.8988	26.115	26.5901	26.3118	26.1388	25.9342	25.0147	24.5581	24.787	25.2043	25.5198	25.6458	24.6635	25.846	25.9671	29	61.6
Q88PU9	19.5348	22.0003	22.7271	22.5117	23.01	20.6421	21.4104	19.829	21.7921	22.668	21.0596	22.1179	22.4198	20.5541	21.7786	22.33	21.8747	21.7342	21.2568	21.2548	21.2463	21.8675	22.0931	21.5225	5	39.7
Q88PV2	23.2332	22.6715	23.0795	20.9143	22.8746	22.0568	24.3666	24.7446	24.4201	23.9481	25.5971	24.2377	23.6139	21.8211	23.2046	24.3011	24.5472	24.1895	24.6762	23.9369	24.2159	24.1379	24.1547	21.2251	11	51.4
Q88PV5	22.3041	20.501	21.0693	21.3342	22.8661	21.4528	22.6029	20.6107	21.6156	21.0902	22.3484	22.5884	21.661	22.7567	20.2059	20.2698	21.1977	21.9404	21.2718	20.2259	21.2245	20.375	17.8873	21.3533	7	27.6
Q88PV9	21.9498	20.9897	20.6061	21.3749	22.0581	22.1592	21.3025	21.2507	21.1953	20.414	21.9874	21.3334	21.5451	21.6552	23.1814	22.4609	20.793	21.7276	21.1143	22.0651	21.2124	22.2169	21.669	21.7894	7	20.6
Q88PW2	21.586	21.6688	21.7374	21.6199	20.6129	22.2257	21.7331	21.7054	22.1058	21.6286	22.0628	21.9688	21.7964	21.6907	21.5455	22.2034	21.1974	21.8746	21.5575	22.3011	21.734	21.0523	21.1487	22.2913	6	33.2
Q88PW3	21.0868	21.7147	21.11	21.5179	22.5593	22.727	21.384	22.0826	20.5633	22.0441	22.5101	21.138	21.3441	22.4079	21.2418	21.9411	21.5921	21.8449	20.6678	21.5572	21.5422	21.687	21.6987	21.4179	6	29.1
Q88PW6	22.2352	22.089	20.7488	21.6822	22.7769	22.1345	21.3682	22.5168	20.8348	21.0385	22.6305	21.4336	21.0202	21.3263	19.6274	21.4581	21.9364	20.513	22.1487	21.7907	22.1463	21.5975	21.6257	21.7879	5	13.6
Q88PX3	23.8717	22.0019	23.4794	24.9067	25.4808	25.1094	24.6797	24.5438	23.9485	25.3134	24.8346	24.9029	23.0459	23.9622	23.8099	24.8742	24.4926	24.2581	24.4005	23.6023	23.392	25.0908	25.452	24.4826	23	44.5
Q88PX6	26.2107	26.7546	26.7081	25.9626	26.7758	26.0842	26.3242	26.7103	26.2699	26.0271	26.5109	25.6529	26.6498	26.4681	26.4662	26.237	26.2153	25.9449	26.1452	26.2922	26.2976	25.7286	25.5683	26.5806	16	63.9
Q88PX7	31.6192	31.8725	31.6207	30.9176	30.8013	31.0097	30.2884	30.6574	30.2157	31.2626	30.7788	30.6761	31.7003	31.5999	31.5887	31.2516	31.6748	31.4673	31.2686	30.9541	31.2724	30.6096	30.5925	31.214	14	78.2
Q88PX8	21.9289	23.942	23.7743	24.1246	24.0383	23.8645	23.495	23.4769	23.3859	24.2617	23.9218	23.8606	22.3955	23.8735	23.646	23.2687	23.3155	23.9474	23.4235	23.1846	23.1992	23.4043	23.4317	23.6316	6	32.5
Q88PX9	27.2351	27.4404	27.1224	26.7503	26.6188	26.4226	25.5666	25.8578	25.7548	26.5717	26.2214	26.3373	27.0246	27.0546	27.254	26.7343	26.9223	26.7991	26.5886	26.5028	26.7954	26.4611	26.4991	26.6663	16	59.8
Q88PY2	22.169	21.117	22.4647	21.7953	23.016	21.5843	20.9785	20.7876	21.0712	21.3947	21.2749	21.178	21.6569	21.4299	18.9554	22.0007	22.1701	21.8716	21.8034	21.2865	20.8882	22.0037	22.0125	21.3128	5	12.9
Q88PY6	21.0674	21.5449	21.7624	21.2804	22.4147	22.7577	22.5614	22.0231	22.151	22.32	21.1738	23.4981	20.9542	20.6254	19.6776	21.5545	23.1072	21.1814	20.9347	21.165	20.9473	22.483	21.8133	21.5885	15	54.2
Q88PY7	24.2058	19.5619	21.6585	27.6608	27.8151	25.9379	27.5004	27.7927	27.4695	27.6088	27.5911	27.3773	24.9712	25.1785	24.2061	26.837	26.4969	27.402	26.6613	26.953	26.9327	27.5301	27.0544	27.3308	13	62.1
Q88Q02	20.8849	21.0295	21.5461	20.4725	21.4903	22.746	21.4932	20.5555	20.6324	22.0849	22.5683	21.9652	21.4653	21.902	21.0629	22.4549	20.2503	20.989	21.2178	22.0024	21.4422	22.1385	21.2162	20.5664	4	15.1
Q88Q03	24.2218	24.0075	24.4074	22.3712	21.5113	21.5854	21.7314	21.5884	20.9117	21.8199	21.8792	21.4509	23.8675	23.4143	19.7573	21.4745	21.4579	23.7824	23.2477	23.3041	21.666	22.0905	21.0625	21.8466	10	23.2
Q88Q05	26.5554	26.5983	26.2603	24.7237	24.7314	23.9827	24.94	24.1989	24.7206	23.9746	24.1439	23.8394	25.7342	25.6535	25.751	24.1507	23.7542	24.826	24.0732	23.8917	24.3373	23.6978	24.3141	24.3067	32	37.8
Q88Q06	22.1183	20.1345	20.2284	20.5846	23.6356	22.25	21.0457	21.7954	21.3573	20.9764	23.0496	20.9767	20.9537	21.879	21.0549	20.2529	20.6461	21.2932	22.4892	22.0568	22.7278	21.0375	20.8973	21.5167	6	43.8
Q88Q08	26.3855	26.3733	26.1313	25.755	25.8633	25.8541	25.7372	26.081	25.5778	25.0963	25.1599	24.7074	25.7181	25.9541	26.0129	24.7414	24.954	25.1497	24.7378	24.5863	24.7827	24.7886	25.1966	24.6394	15	48.5
Q88Q09	27.2466	27.9518	28.0851	25.5902	24.1286	24.8969	26.1118	26.0568	25.9896	25.2715	24.9021	25.4421	27.0333	26.5109	26.6435	24.998	25.5802	21.9564	26.6804	26.7839	27.4559	24.6839	25.522	26.0782	8	64.7
Q88Q10	30.078	30.505	30.3513	28.7894	28.2335	21.579	28.1726	22.2496	28.2861	27.8218	27.762	28.1149	28.9503	28.8065	28.5118	28.3643	28.9098	26.9702	29.4183	29.1338	29.874	28.0335	29.0125	29.0281	8	72.1
Q88Q11	21.5607	21.8147	21.7726	21.0497	22.2361	22.1173	22.0146	21.8117	21.0782	20.8327	20.6227	22.2389	20.4959	20.9111	25.1642	21.1336	21.0541	21.9197	21.5612	21.954	22.2633	22.4763	21.401	20.2071	14	48.1
Q88Q14	27.7655	27.6055	26.6717	26.4405	26.0802	26.0829	25.1558	26.2797	25.3515	25.8018	25.538	25.2581	26.377	27.0815	26.8099	26.3486	26.8559	27.105	26.2684	25.8416	25.8028	26.0636	26.3372	26.0269	11	51.7
Q88Q18	25.9203	26.8198	26.7318	26.1467	26.9466	27.1713	26.7314	26.6542	26.9157	26.4675	26.8407	26.4401	26.513	26.1232	26.5204	27.8503	27.5627	27.6272	27.0886	27.2987	26.974	26.99	26.627	25.1603	41	56.5
Q88Q23	21.6346	21.9304	25.4191	21.8573	21.6518	21.61	23.1849	22.4934	22.7102	22.3767	21.7369	22.508	21.3155	20.3143	19.1162	21.1918	22.0407	21.6504	21.802	22.1858	22.1021	20.8905	21.9009	22.0922	12	30.1
Q88Q24	29.0269	28.7701	28.6909	28.5731	28.7654	28.3985	28.1699	28.1651	28.2668	28.0524	27.9837	28.1725	28.2934	28.6527	28.6745	28.5288	28.6864	28.386	28.2448	28.2465	28.4891	28.2164	28.2516	27.9151	35	67
Q88Q25	24.7502	24.3994	25.4755	22.4119	21.6821	20.8006	21.6035	20.7853	20.6878	22.2016	22.0999	21.5285	21.66	24.1709	23.5324	21.8322	21.9197	21.9905	21.5769	20.7518	21.7927	21.7277	21.8374	21.172	3	21
Q88Q27	27.9184	27.845	28.1112	28.5579	27.4912	27.1611	27.3737	27.2688	27.1348	28.5594	27.5481	28.6752	28.1075	28.4558	28.4299	27.376	27.9634	27.7287	28.5614	27.261	27.5436	28.2984	28.1434	28.2241	18	48
Q88Q40	22.01	22.316	21.9015	20.4781	20.8735	21.888	22.2737	21.5195	22.0006	21.8337	21.1557	22.5474	22.6661	21.3853	24.4728	22.7087	21.5227	21.3841	20.1308	20.9426	22.181	21.9667	21.0361	21.2371	5	25.4
Q88Q44	22.1034	21.9548	20.2628	22.2952	22.61	23.0985	22.3892	21.5607	22.3298	24.1088	23.3627	24.8018	21.3156	22.2213	20.3841	24.2072	24.3962	24.6513	24.4018	24.9441	24.0047	25.3604	25.1289	21.3441	12	54
Q88Q47	20.9114	21.5225	20.514	20.5105	21.9931	22.5835	21.1843	22.3889	21.6992	20.7941	21.7907	21.7193	21.5364	21.5042	20.2213	22.7363	21.8234	20.5514	22.2933	21.4705	21.4633	21.6197	21.2494	21.9222	3	18.1
Q88Q65	23.6389	24.0825	24.0011	24.1103	24.8908	24.5846	25.0689	25.0206	24.671	24.6393	24.92	24.663	24.0253	23.8387	23.8523	24.5155	24.4015	24.3	24.3636	24.4544	24.7349	24.108	24.2372	24.4007	7	54.1
Q88Q66	21.3036	20.9677	20.4082	22.2741	21.6919	21.534	21.466	21.4456	21.8661	21.4774	22.0871	22.3881	21.673	22.1925	23.5769	23.038	21.3684	22.3582	21.8925	20.8602	21.5986	21.3026	22.4651	21.5097	2	48.5
Q88Q70	25.0779	25.0963	24.7041	25.4902	22.6166	24.6324	25.767	25.5601	25.9736	25.6818	25.9272	26.479	25.0883	25.0094	24.7052	22.8622	22.0735	20.8242	24.8476	25.8832	25.4398	24.471	25.6962	25.6255	16	39
Q88Q71	28.544	28.0564	28.1669	28.6555	29.1884	28.9031	28.3577	28.269	28.4432	28.7786	28.639	28.5935	28.1918	28.3478	28.2006	28.4096	28.4182	28.8687	28.3678	28.0855	28.2115	27.9385	28.1455	28.0178	52	64.2
Q88Q72	21.3197	22.3918	23.1408	21.8158	23.2757	21.7266	22.0756	21.772	22.0618	22.7688	22.5756	22.5811	21.8339	21.351	20.205	21.2731	21.1384	21.1127	20.161	21.4362	21.3303	21.6485	21.2098	21.0058	8	40.7
Q88Q73	21.4866	21.6922	21.3159	22.5338	21.7263	21.8766	21.6484	21.1084	21.8836	22.1735	21.5611	21.9397	21.4949	22.3051	25.0826	22.763	21.7652	20.8346	22.1676	21.7636	21.0396	21.053	21.052	21.5265	13	50.1
Q88Q76	22.4538	21.0856	20.8393	22.2477	22.5204	21.0564	21.1802	22.2009	21.3469	23.4958	22.2399	23.327	22.7704	21.7119	19.6349	27.5987	28.3189	28.1839	27.7983	27.1481	27.086	27.3417	27.5588	26.7441	19	55.5
Q88Q80	20.4939	22.2378	21.0859	21.838	22.762	22.658	20.7481	20.4221	20.5683	19.6966	22.4033	20.2134	21.5411	20.6665	20.0915	25.0458	24.8155	24.9841	25.286	24.8629	24.1632	23.615	22.6391	22.6553	7	25.1
Q88Q81	21.8563	21.7201	21.1111	21.2804	22.6275	20.5031	20.9175	22.4647	21.6107	22.2385	21.9762	22.0719	21.3847	21.0963	19.2234	24.9167	24.6976	24.7373	23.0989	23.4742	22.7435	21.4388	21.4723	21.675	14	47.3
Q88Q82	22.1622	21.4699	20.973	23.0449	24.3079	24.1101	20.9239	21.9821	22.6108	23.5	21.4114	21.8893	21.1211	21.5715	22.9853	26.5715	25.7389	28.0369	24.8908	23.6624	24.4821	24.1914	23.3272	23.6883	7	17.1
Q88Q83	21.6913	22.0203	21.7086	22.7078	22.8905	22.7557	20.797	21.3913	21.8884	22.9218	21.6963	21.9899	21.0554	21.6815	22.1411	21.7152	22.2631	22.2919	20.106	21.5079	22.492	20.2808	21.3965	19.7947	7	29.9
Q88Q89	22.0473	20.9049	21.0724	22.0312	22.1382	21.8199	21.7555	21.5472	21.0025	22.4	21.2049	22.6607	20.7369	21.4014	23.2122	20.8199	20.8212	21.6306	20.4411	22.381	22.6602	21.4744	21.3605	22.001	7	22.2
Q88Q90	21.9186	22.5273	20.9561	21.9914	21.4773	21.7494	21.3435	21.4547	21.5348	21.5448	21.2288	21.0839	21.2873	23.0421	19.609	20.9461	22.1013	20.6562	21.3031	21.5952	22.7026	21.507	22.5132	19.6791	3	40.7
Q88Q92	25.4325	26.1284	26.4124	25.3118	24.786	26.2836	26.8893	26.4214	26.8605	25.9378	26.4529	26.199	25.9906	24.8427	25.7218	26.8728	25.7878	25.3143	25.8338	26.8683	26.5622	26.2073	25.755	25.2128	37	43.5
Q88Q93	23.4751	24.1498	25.2771	23.2387	22.0808	22.0068	24.3321	23.8145	24.4094	21.8192	24.3281	22.0155	24.5343	23.6785	24.3867	23.2108	22.8764	21.7601	22.1802	21.5186	21.0701	21.4614	21.8575	21.4776	9	28.5
Q88Q95	22.6878	23.7796	22.9629	23.2116	22.2131	22.4669	22.3118	24.1595	21.5424	22.3425	21.9439	22.4349	21.8338	22.3395	22.0775	24.0056	25.0025	22.9832	22.9836	23.5907	23.1575	23.6831	23.9922	23.4274	7	54.3
Q88Q96	21.8363	21.8358	22.153	21.9754	22.0343	22.5332	22.2056	22.3024	20.6143	21.6303	22.036	21.525	20.3517	23.1313	20.3982	21.4428	21.3452	21.4491	21.3802	21.6072	21.0807	22.904	22.2884	21.2252	19	30.2
Q88Q97	25.0874	25.7099	25.2611	24.3564	25.2244	25.1614	24.7181	25.2156	24.5674	24.3791	23.923	23.7035	25.1545	24.0543	25.7772	24.6546	24.4098	24.614	24.3972	23.7225	23.7373	23.6834	23.9567	23.1461	18	41.4
Q88QA0	20.9206	21.5179	21.5546	21.5996	21.6099	22.0689	20.9264	21.538	21.4788	21.8971	20.3887	21.2946	21.3122	21.9007	20.9718	23.7444	23.6264	21.3871	21.393	21.5075	21.1909	23.4694	20.9002	21.6762	6	25.5
Q88QA2	26.4776	25.6568	25.7327	27.3516	26.5797	26.2938	27.3015	27.507	27.1861	27.7871	27.8016	27.7381	26.2966	26.3279	26.2814	26.6487	26.8195	27.1839	26.7939	26.8191	26.6158	27.0553	26.9904	27.3966	8	46.5
Q88QA6	21.3707	20.9836	21.8511	22.0582	21.1794	21.8252	22.1639	20.5804	21.593	21.8575	20.9605	21.9934	21.7922	21.801	23.4018	19.8398	21.0306	20.97	21.9412	22.0709	21.8056	22.0625	21.4982	21.5629	2	49.2
Q88QA7	20.47	21.2918	21.0442	21.1005	25.2363	22.5943	25.3396	25.3276	25.369	25.4948	25.4044	25.6512	22.0195	21.6456	19.9662	25.5147	21.8161	21.3791	25.4812	25.7626	21.6274	25.7254	25.5964	24.6637	4	44.5
Q88QA8	23.7441	23.5452	23.8059	24.6787	25.1547	25.5502	24.3058	23.5873	24.2974	24.5336	24.3944	24.5815	23.4746	23.7883	23.7933	24.9349	25.0802	25.6399	24.843	25.3112	24.9896	25.6401	25.2183	24.5072	14	26.8
Q88QB3	25.4198	24.7166	24.7797	26.4493	26.1877	25.7139	26.4962	27.2439	26.561	26.3091	26.6384	26.3153	25.6018	25.4252	25.1581	25.8845	26.2393	25.9224	26.5735	26.7698	27.0833	26.2267	26.2145	26.3469	21	57.8
Q88QB4	23.0398	23.0973	23.2842	23.5729	23.4968	23.381	23.9347	24.669	21.1022	23.5273	23.3697	24.3764	23.2847	23.4334	22.8971	21.3462	23.7911	23.5234	22.9243	24.5323	24.3584	23.5493	23.4509	23.6893	6	31.8
Q88QB6	22.2899	20.393	21.0673	21.1268	21.3058	22.6001	21.2326	21.3877	21.1939	22.8954	21.2789	21.0721	20.3798	22.4575	19.7428	21.5358	21.7611	21.3585	21.2976	21.753	20.9609	21.3136	19.3028	20.2245	5	27.3
Q88QC0	25.4867	24.6942	24.2327	24.185	23.7513	23.4579	23.2587	24.0061	23.7753	24.9593	24.7439	25.2335	25.7741	25.5188	25.7185	23.7291	24.6506	24.1104	24.3078	24.1219	23.8431	24.7596	24.622	24.5398	11	47.7
Q88QC4	25.7809	25.3513	25.5912	27.0611	26.9639	26.7894	26.9285	26.8696	27.0173	26.6946	26.4941	26.8887	25.7076	26.0656	25.6061	26.2575	26.2854	26.9394	26.0853	26.1868	26.3897	26.4196	26.5846	26.4177	67	45.3
Q88QC7	25.6561	25.1144	24.8682	21.0552	25.0735	25.6009	24.3736	24.4089	24.609	24.923	24.52	24.777	25.3473	24.9798	25.0473	22.1628	24.8136	24.377	24.7969	25.2422	25.2802	24.6891	24.923	25.1588	24	43.6
Q88QC8	22.1452	20.8324	22.3483	22.4013	21.3759	21.574	22.1069	22.0957	21.43	22.1033	21.1206	20.5068	22.9439	21.2619	20.7782	21.609	21.6327	22.0858	21.5852	21.1655	20.3213	22.5333	20.5606	22.6668	4	43.1
Q88QD0	21.8166	21.4	21.8208	21.9256	22.955	22.8684	22.3777	20.5921	21.8708	21.0238	20.3396	21.9611	21.3885	21.4558	24.3394	22.8874	20.3946	21.3286	21.2221	20.719	22.3748	20.8205	20.2374	22.3029	5	16
Q88QD6	29.1888	29.172	29.0825	29.6341	29.4995	29.2356	28.3661	28.5695	28.4648	29.4759	29.0589	29.2372	28.8428	29.2627	29.146	29.3625	29.8304	29.6217	29.4529	29.1873	29.2564	29.4946	29.4411	29.4504	30	71.2
Q88QE3	21.7653	21.2808	21.2613	21.7884	21.7598	20.4148	21.3692	21.5563	21.0726	22.6739	21.3345	20.8121	22.1322	21.4241	19.3108	21.9982	20.8962	20.4527	19.8108	20.8604	19.9894	21.2246	21.173	21.3157	7	15
Q88QE4	21.4993	21.2802	22.1895	21.0767	21.7962	21.6946	22.9199	21.6019	24.8564	20.9629	21.9081	21.3938	21.6395	22.1824	19.6348	22.4023	21.7317	22.3339	21.0253	22.2764	21.5748	22.7412	22.0909	21.6221	12	60.7
Q88QE7	24.5768	24.3372	24.2481	24.9237	25.1809	24.943	24.6587	25.2063	24.7825	24.3056	24.7383	24.4925	24.1603	24.4247	24.251	24.1739	24.1216	24.7056	24.1361	24.3639	24.9117	23.862	24.1834	24.3157	14	44.8
Q88QE9	27.7486	26.8292	27.4482	28.6709	28.7993	28.5629	29.3827	28.5345	28.7308	28.4412	28.6514	28.7888	28.1165	28.1806	27.6505	27.9771	27.3388	27.9579	26.8767	27.7432	27.799	27.545	27.4013	27.6857	18	58.5
Q88QF1	22.0107	20.8097	21.7548	22.4996	21.5822	21.5587	20.7179	22.0084	22.5351	22.48	21.3958	22.6028	20.414	21.7131	21.762	21.893	21.5621	21.8403	22.0779	21.9598	22.2132	20.8894	20.539	21.4168	9	32.3
Q88QF2	22.2327	21.2966	22.4783	20.3736	20.6268	23.632	24.0465	23.9832	23.1901	21.7586	24.0281	22.96	22.5959	21.5313	18.9193	24.2559	24.0776	24.1691	23.779	24.5586	24.3387	22.8794	23.8336	22.8579	15	67.6
Q88QF3	23.5621	21.6028	20.6362	21.7006	20.8636	22.1251	21.7974	21.4646	21.2099	22.495	21.2058	22.6319	21.3678	21.5773	24.575	21.6909	20.6852	21.5302	22.5471	21.5661	21.5111	21.9321	21.515	21.2131	9	59.2
Q88QF6	20.6909	28.0111	21.3096	28.6671	28.0277	21.7664	25.9765	28.3531	27.8843	28.841	28.5916	28.3262	28.1158	28.7636	28.218	27.461	27.2295	26.8573	27.2638	27.4179	27.2548	27.4058	27.9663	28.0697	10	49.7
Q88QF8	21.8653	20.5808	21.6129	21.3349	22.4893	21.5182	21.8903	21.6245	21.8724	20.8975	21.6474	21.7833	22.7295	20.641	19.5967	21.9049	21.9967	22.0758	22.2566	21.0732	21.2764	24.1637	23.1157	21.0255	8	53.2
Q88QG5	25.2304	24.9243	25.0117	24.9711	24.6582	24.2956	21.9459	22.4499	21.7349	25.135	25.6876	25.0155	24.7862	25.0876	24.8476	24.9504	24.6099	24.426	24.7257	24.8714	25.0026	24.5708	24.7875	24.9157	3	42.5
Q88QG6	25.1305	25.3676	25.1883	25.2376	25.824	25.2129	25.6611	25.8786	25.4237	25.3098	25.7103	25.2782	25.2114	25.4305	25.0927	24.5078	24.7889	25.1198	24.2797	25.0554	25.393	24.2622	24.6844	24.8751	12	42
Q88QG7	23.7149	23.4691	20.4206	21.57	22.3727	23.1706	21.9942	22.7431	21.143	22.1319	21.5247	21.0079	22.8839	23.4293	23.4237	23.6538	21.6856	22.2295	23.6495	21.8563	22.5781	21.938	22.094	21.0995	16	28.4
Q88QH1	26.811	26.4727	26.3853	26.4504	26.4693	26.182	26.2811	26.4975	26.3888	26.4221	26.7389	26.1915	26.2422	26.5988	26.3659	26.2008	25.6722	26.4215	25.8704	25.7688	25.9336	25.5367	25.8175	26.2168	12	72.7
Q88QH2	21.4495	22.333	23.1823	21.5435	21.5554	21.4543	21.6673	22.7629	23.0984	21.1362	22.0191	22.1779	21.1393	22.1666	21.4931	22.2596	21.6442	22.4618	23.2438	22.6512	21.2888	20.9387	20.3464	21.1921	6	30.8
Q88QH4	21.4624	22.4528	22.2954	21.6485	22.9422	21.6812	21.6366	21.8529	21.7656	22.2459	20.7455	20.9847	20.6755	21.1286	21.9198	22.0474	20.8303	22.1701	21.6508	22.3572	21.4569	21.4252	21.5352	23.0114	3	10.6
Q88QH5	26.1978	26.3997	26.4739	25.7618	26.4742	26.4845	26.2431	26.0761	26.2432	26.8591	26.99	26.3283	26.5195	26.1219	26.47	26.2627	26.053	26.1548	26.1036	25.9968	26.2793	26.0377	25.7144	26.2498	12	57.8
Q88QH7	25.499	25.1171	25.0734	25.0092	21.467	24.7271	25.5618	25.2036	25.0686	25.6536	25.1123	25.4076	24.7935	25.3438	25.2296	25.1428	25.0097	24.9753	25.4892	25.5956	25.8107	25.0716	25.0019	22.518	16	47.4
Q88QH8	25.9432	21.0949	25.7397	26.0654	26.3498	26.0959	26.0507	25.8078	20.9921	25.9722	26.1473	26.0731	25.8895	26.111	25.8828	25.606	20.2816	21.7945	25.7752	21.9665	21.1398	21.9664	21.8896	25.9704	7	19.9
Q88QH9	24.6141	24.5746	24.4514	25.3354	25.1382	25.8274	25.8896	26.0529	25.6501	25.619	26.103	25.7611	24.4136	24.9474	24.2702	24.642	24.445	25.5832	23.9512	24.5296	24.6022	24.4836	24.3587	24.5335	13	39.2
Q88QI0	24.3283	23.957	24.0038	24.6858	24.1573	24.875	25.117	24.9751	25.3082	24.5469	25.0439	25.1368	20.2088	24.1445	24.2676	23.3802	23.343	23.3512	23.4232	23.5579	24.7347	21.5147	21.9603	21.8608	6	34.4
Q88QI2	22.2784	20.9217	24.6718	20.4385	22.2773	21.1003	25.1092	24.7028	25.1016	24.802	25.3107	24.8509	25.0604	21.1007	19.319	22.1697	24.338	22.0706	24.4036	25.419	25.0389	20.8695	24.5796	23.6896	13	54.8
Q88QI7	22.7037	22.6345	20.5531	21.3931	21.7581	21.1833	21.4585	21.8339	21.3105	22.0077	22.0369	21.9806	21.4166	22.3394	19.7905	20.7837	21.8986	22.6613	22.5803	21.7003	21.584	21.3992	21.7771	20.6957	4	32.4
Q88QJ1	22.6137	22.0476	21.0705	22.6746	22.0264	21.8546	22.2578	21.3857	22.2066	22.4836	21.6018	21.8562	20.6912	21.1844	20.7741	22.604	22.8196	21.5404	22.6403	21.1919	21.1349	21.5624	21.4726	20.1218	9	30.3
Q88QJ2	24.2395	23.9102	23.7138	24.0734	24.5901	20.6255	21.8466	22.3438	21.5449	24.0678	23.8204	23.6983	23.6727	23.9928	23.7027	21.5643	21.5788	21.4037	24.2139	24.1036	24.378	23.8495	23.802	24.1169	7	21.8
Q88QJ7	20.0759	21.6027	20.4133	21.5912	21.976	21.5412	22.0954	22.5462	23.3441	21.5384	22.649	21.7789	22.1027	20.809	20.4814	20.9273	21.5133	21.8988	21.9733	23.3913	22.9227	21.5084	22.9135	20.522	13	28.1
Q88QJ8	24.4633	23.8726	24.0422	24.064	24.3582	23.5416	24.3753	24.3699	24.1098	23.9844	24.2223	24.4312	23.9064	23.5648	23.8102	23.3124	23.5387	23.8336	24.1783	24.1848	24.3397	23.3073	23.8276	21.6674	15	36.4
Q88QK4	21.6873	20.4401	21.2421	22.1394	22.406	22.0376	21.6905	21.1026	21.1472	21.9432	23.286	17.7444	23.1573	20.6168	19.1317	21.424	22.2464	21.247	22.9432	21.4588	21.3438	21.8307	21.4345	22.7784	2	4.6
Q88QK5	21.9644	20.8066	21.9564	21.696	22.4524	22.9101	21.5243	21.6788	23.016	22.4188	21.8063	22.5785	20.6373	21.793	19.2527	22.2048	21.9867	22.4093	21.7954	20.8538	21.5817	21.6482	20.6677	21.5401	9	43.1
Q88QK7	20.7993	22.708	24.5243	21.5901	22.5715	22.3583	21.7324	22.087	20.6934	21.8759	21.712	21.9024	21.5998	22.8656	24.3322	22.1741	21.8846	21.6422	21.361	22.2133	20.9715	23.1806	21.1214	19.9574	27	35.8
Q88QK9	21.8178	21.5285	22.0552	22.7316	22.5231	21.3314	22.33	20.9938	21.1347	21.9888	22.9525	22.3199	22.0021	21.9636	19.6683	22.3535	22.0411	21.6582	21.8585	22.4597	20.7957	22.2651	22.9066	21.1009	3	7.9
Q88QL0	28.8397	28.9895	29.0786	27.4508	26.7144	25.7239	28.2036	28.1186	28.2706	27.007	28.012	28.1959	28.1064	28.0432	28.0366	25.5675	24.9783	25.9638	20.8908	26.6278	26.4795	25.6309	26.5142	26.8341	9	54.7
Q88QL2	30.1352	30.1953	29.9273	28.8812	28.6184	28.9332	28.154	27.3385	28.4626	28.3632	28.0829	28.6625	29.7688	29.9024	30.0394	29.5109	29.1078	29.042	28.7511	28.9669	29.2498	28.9387	28.8216	28.7717	22	65
Q88QL3	30.0606	29.9323	29.3901	28.5415	28.5133	28.7407	27.4373	27.2512	27.6612	27.1705	27.2083	27.6529	29.0244	29.2273	29.3879	28.7818	28.368	28.0712	27.6308	27.6924	27.5518	27.7173	27.7148	27.7737	11	61
Q88QL6	31.4797	31.2468	31.1831	30.4986	30.5477	30.2761	29.9496	29.5957	29.8694	30.0606	29.8102	29.6924	30.7242	30.9302	30.9401	30.04	30.6713	30.6325	30.0231	29.2495	29.2236	29.5817	29.5443	29.8342	14	73.6
Q88QL8	30.3914	30.9953	30.8776	29.7126	29.9004	29.2891	29.7058	29.398	29.7034	29.67	29.3628	29.7271	30.565	30.2831	30.5358	29.4893	29.8151	29.5409	29.9173	29.9427	30.0901	29.2129	29.7005	28.8344	15	75.3
Q88QL9	26.921	25.7833	28.1385	26.1441	25.5991	26.5761	26.9755	25.9474	27.2148	26.6866	26.4869	27.3807	28.5643	28.0168	27.7084	26.9967	26.7507	25.0882	25.9821	26.9526	26.7685	26.6619	26.8848	26.4988	8	59.5
Q88QM0	27.3456	28.4855	27.8751	26.4476	27.0503	27.294	25.9703	26.0802	26.3974	27.3616	26.8248	27.3072	21.1876	26.3437	27.7636	26.7694	27.3192	26.6866	26.7821	27.4342	27.0157	26.9799	26.4562	19.8538	13	67.2
Q88QM1	26.7203	26.2798	26.0468	26.537	26.4805	26.1376	24.6765	24.5752	24.9686	26.5691	26.1955	26.1433	26.3704	26.7977	26.6745	25.875	26.0357	26.4152	25.6657	25.1946	25.4286	25.9656	25.5977	25.9122	13	83.1
Q88QM2	23.0508	21.5625	21.6528	20.8006	20.917	20.9734	21.8803	21.7914	23.2084	28.6054	28.4619	22.2966	21.5656	20.4702	19.5838	21.8542	25.9945	21.2753	30.1511	21.644	21.6733	21.8576	21.4095	24.5297	6	47.5
Q88QM3	30.9444	31.1829	31.2861	28.8431	29.7773	29.9749	30.241	30.3353	30.1091	30.0428	29.847	29.8909	31.1168	29.7324	30.9688	30.0663	29.8584	29.1534	30.7006	30.3194	30.9548	29.877	30.561	30.3291	21	77.1
Q88QM4	29.3216	30.3727	29.8574	28.4623	28.4993	28.9901	29.1613	29.8371	29.1938	29.0683	29.0017	28.8166	29.1177	29.1604	29.2008	30.2601	30.559	29.3114	30.4394	30.2462	30.6128	29.9222	29.8714	30.3813	13	75
Q88QM5	29.3705	29.655	29.446	28.2518	28.8465	28.1102	27.8366	27.748	27.8244	25.6239	27.4517	27.6965	28.8113	29.2473	29.118	27.081	27.3448	27.5109	27.7062	27.8304	27.8349	27.3684	21.0758	21.0467	15	73
Q88QM6	22.483	22.8786	21.7009	22.9441	21.9389	22.4776	20.3269	20.2299	20.9264	23.564	22.6816	24.3193	22.0707	22.6977	23.6258	24.5339	24.2792	23.8146	24.1317	23.7684	23.2412	26.4041	25.8096	24.5935	8	70.5
Q88QM9	29.852	29.8293	30.2187	29.3964	29.3301	29.5563	28.8716	28.3425	29.021	29.033	28.7512	29.0604	29.8446	29.9045	29.4969	29.3049	29.6449	29.3923	29.5706	28.9693	28.6777	29.6297	29.4654	29.1082	20	75.9
Q88QN0	26.529	21.5982	26.918	28.7873	26.6454	25.7152	26.6466	26.4075	26.5723	28.0477	27.6798	25.8802	27.8389	28.4987	27.8533	25.8689	26.3398	25.8927	27.3198	26.2905	26.4952	27.1026	27.3235	27.5861	12	61.8
Q88QN1	29.6159	30.0014	29.7314	29.1584	29.0016	29.5826	28.6061	28.7496	28.8921	29.2376	28.7378	29.1872	29.6126	29.8917	29.4387	29.8594	29.7248	29.6283	29.7574	29.7457	29.4937	29.418	29.1987	29.5454	9	57.1
Q88QN2	30.2051	30.494	30.1579	30.0042	29.2472	29.6681	28.8895	28.9176	28.778	29.5464	29.0514	29.6583	30.0069	29.8403	30.0178	29.9948	30.6519	30.1084	29.8351	29.6483	29.3328	30.1542	30.4839	29.8363	24	69.7
Q88QN3	29.9025	30.3673	30.1714	28.4116	27.4904	28.2354	28.7542	28.7136	28.9783	29.01	28.7971	28.7974	29.9944	29.6247	30.0602	29.4893	29.7993	29.8616	29.6087	29.4182	29.5336	28.7941	29.0016	29.4926	11	76.8
Q88QN4	29.8335	30.1264	30.1853	28.6724	28.4071	28.5102	28.9146	29.217	28.8749	28.6261	28.8767	28.8032	29.8537	29.8107	29.6918	28.1978	28.0807	27.6155	28.3526	28.6365	28.6564	28.1654	28.537	27.9315	12	50
Q88QN5	30.3302	30.6271	30.3428	29.5945	30.1806	29.5085	21.1813	28.672	28.595	28.9345	28.8343	29.1047	30.2572	29.3772	30.2976	29.1576	29.5622	29.5764	29.5016	29.3124	22.6817	28.9717	29.0344	29.1424	21	75.8
Q88QN6	21.9112	21.7872	21.1871	21.2428	21.8776	21.7823	22.4167	21.7794	22.1395	21.9968	22.9723	21.924	21.0172	22.2702	26.0672	21.9831	23.4043	22.1141	20.7808	21.7728	22.3988	21.5396	21.1176	21.1055	13	68.9
Q88QN8	31.5984	31.5358	31.4072	30.9522	30.898	30.8481	30.4997	30.4721	30.5239	30.857	30.6446	30.8893	31.4864	31.2983	31.4349	31.1398	31.3585	31.2945	30.9575	30.9531	31.2394	30.9851	30.95	30.7751	47	82.8
Q88QN9	31.6477	31.513	31.1889	30.6026	30.9482	30.2417	30.1172	30.174	29.7976	30.0732	30.0911	30.0883	31.1417	31.1646	31.225	30.3473	30.4223	30.4959	30.4972	30.3142	30.5386	29.9723	29.9832	30.2653	20	71.2
Q88QP1	30.5681	30.747	30.7801	29.9844	30.2425	30.3437	30.1331	29.9104	30.2615	29.6838	29.6042	29.9613	30.4818	30.5089	30.4161	30.4957	30.3299	30.5885	30.518	30.328	30.3918	30.2706	30.226	29.7594	101	61
Q88QP2	31.0279	30.8552	30.8576	30.556	30.5646	30.3599	30.2059	29.9967	30.2033	30.1035	29.7187	30.1404	30.7641	30.9126	30.6723	30.2388	30.5182	30.6241	30.6437	30.4519	30.4919	30.2231	30.3473	30.1999	99	70.3
Q88QP3	30.2424	30.458	29.8295	29.6759	29.5431	29.4585	28.7415	29.1687	28.8271	30.0601	29.5347	29.6761	29.9379	30.1699	30.2273	29.911	30.476	30.4577	30.3839	29.6566	29.7296	29.7929	29.8629	30.1654	18	88
Q88QP4	31.9108	31.679	31.4669	30.9381	31.5643	31.3452	30.7392	30.8305	30.8263	31.0654	31.181	30.7175	31.3632	31.3917	31.5641	31.4394	31.416	31.6163	30.6154	30.5681	30.6806	30.8528	30.3539	30.5901	22	78.4
Q88QP6	20.9388	21.642	21.8379	22.6339	21.6455	22.3175	23.1954	20.8175	21.5063	22.1976	22.6999	21.1125	23.1479	18.8487	25.041	22.3427	21.9207	22.5002	21.9579	22.623	20.9043	21.3401	19.831	21.9542	11	65.5
Q88QP8	31.8177	32.0809	31.7084	31.5163	31.8671	31.2863	31.083	31.2546	31.253	31.2269	31.6031	31.2362	31.727	31.9827	31.7692	30.9608	31.3031	31.0759	31.187	30.9914	31.2722	31.5223	31.2801	30.7884	3	88.2
Q88QQ2	25.8413	26.3938	26.7253	25.9349	24.1633	25.6525	26.0706	26.0396	25.9842	26.0325	26.283	26.9031	26.3111	26.1875	26.0252	26.4179	25.6556	25.117	26.1476	26.5511	26.1527	26.3663	26.8803	26.2562	27	72.2
Q88QQ4	21.0103	21.8096	22.3947	22.1354	22.0703	22.0911	24.1082	23.9873	23.6511	20.9699	23.3636	23.3113	21.8521	21.4323	21.7121	22.5088	22.1717	20.9093	22.056	22.8989	22.6471	22.74	22.0457	21.7214	8	27.8
Q88QQ5	26.5931	26.3268	25.0173	24.744	21.9134	24.3832	24.3422	25.5765	23.97	24.5789	24.4735	23.9989	24.0642	24.7876	24.497	23.9989	24.3714	24.33	24.2998	23.9695	23.6693	23.8927	24.175	24.1325	4	40.5
Q88QQ8	21.1016	21.4374	20.6615	20.8949	22.8154	21.6432	21.5163	22.4065	21.3894	21.6346	21.8155	22.6026	22.2293	21.9422	21.106	22.3064	22.1428	21.2932	21.5606	21.6919	21.5295	22.3689	20.4592	22.7973	7	32.1
Q88QR0	26.8633	28.4724	27.965	28.3388	28.9062	28.5785	28.6581	28.6798	28.5533	28.3729	28.9694	28.1616	28.4859	28.0246	28.1492	28.2166	28.2346	28.4247	28.1152	28.2143	28.3996	28.0557	27.689	27.9439	9	86.6
Q88QR1	22.3395	20.922	21.471	21.3632	21.8298	21.8126	20.7514	22.114	22.0898	21.4545	21.8672	22.3452	20.7846	21.9885	20.1151	20.8778	21.4122	21.6777	22.1663	21.1763	22.7887	20.912	20.9466	24.7278	7	47.9
Q88QR6	26.863	26.4655	26.4299	26.4767	26.4672	26.2558	26.1652	26.8808	26.0361	27.0985	26.7356	26.4181	26.2939	26.5538	26.3947	26.7015	26.7585	26.6623	26.8701	26.5956	26.2243	26.6976	26.7887	26.4268	20	51.6
Q88QS1	25.7001	25.8254	26.0554	22.9395	24.4687	26.0201	26.0423	25.7015	26.1987	24.3667	25.1951	25.73	25.4294	24.849	24.0631	25.0962	25.4365	24.3558	25.552	25.2066	25.0819	24.6798	25.5595	24.3733	16	38.7
Q88QS2	21.5044	22.3788	21.5227	20.8239	21.3457	20.3884	20.7571	21.6987	21.781	21.876	21.9652	21.723	20.8509	20.4777	20.9427	22.827	22.138	21.766	22.3939	20.2556	21.9975	21.5074	21.8635	22.476	3	14.3
Q88QS5	21.9564	22.4489	22.0538	20.6701	21.1659	22.479	21.2741	22.0231	20.8866	22.2696	20.8862	22.2594	22.4921	21.6156	20.097	23.7091	21.2976	21.3751	21.8867	22.2209	22.7346	20.4022	22.0385	22.1872	6	13.7
Q88QS7	23.358	23.7017	23.3781	24.2807	24.4219	23.7539	24.4024	24.5669	24.3918	25.2306	25.1294	24.9558	23.7444	23.9567	23.8227	25.5091	25.7308	25.4771	25.6398	25.9214	26.0784	25.8371	25.4082	25.4152	14	47.1
Q88QT0	20.7157	20.9488	21.4165	21.6474	21.5911	23.0236	21.1368	20.8992	21.5708	20.8398	21.7591	21.5346	22.0282	21.6131	24.1897	22.2155	21.3924	21.8762	21.5529	22.1373	21.492	23.3824	23.0478	20.7319	7	28
Q88QT2	21.4242	20.8357	22.3006	22.7331	21.5999	21.2431	21.3165	21.1281	22.2095	21.7626	21.5906	21.1696	21.7366	20.3514	20.202	21.464	22.1398	22.0082	20.9252	21.0575	20.4052	21.3258	20.8106	22.0799	3	22.4
Q88QT4	21.8412	20.0771	21.2187	21.7078	22.1007	22.6784	24.8561	21.2686	24.7477	21.6644	25.3571	21.5579	21.8164	22.3267	21.1243	21.4338	21.0218	22.3017	20.7031	22.2791	22.8657	21.1422	21.2075	21.3487	32	76.3
Q88QT6	26.6384	25.8193	26.4069	26.0644	26.5609	25.4669	25.7578	25.6331	25.5955	25.3771	24.9862	24.9203	26.2611	26.4054	25.7457	26.4484	25.8851	26.3198	25.816	26.5386	25.7552	25.9754	24.9406	25.426	7	24
Q88QT7	25.4872	25.1206	21.9964	24.1071	23.4324	21.2505	24.6788	25.7094	21.7167	24.3955	24.4705	24.4426	24.7267	24.3857	24.639	22.6593	23.9902	22.6648	24.1062	24.422	24.3535	20.8906	24.3274	24.4648	5	56.3
Q88QT9	25.0747	24.7081	24.6043	25.1376	24.9954	25.1017	21.4888	25.2746	25.0662	25.1211	25.6697	24.8559	24.6782	24.8667	24.7502	21.7403	24.9192	25.104	24.762	24.6425	24.6403	24.6234	24.7177	23.0682	7	53.6
Q88QU0	27.1473	26.6232	26.0911	27.1291	28.1875	29.0955	29.4873	28.6363	30.7007	27.9076	29.3695	28.8454	27.9403	27.9006	27.3473	28.7968	28.1016	28.6187	27.7059	27.617	26.7234	28.6456	27.5511	27.495	43	59.4
Q88QU1	22.7867	21.3607	24.0749	25.3894	24.1502	24.4823	26.6326	26.2607	26.4223	25.8513	25.8283	25.9357	25.1134	24.4806	25.0603	23.4389	22.8904	21.1157	24.8557	24.2681	24.0239	24.1451	19.9888	25.2362	24	41.8
Q88QU6	22.2137	21.9161	20.1374	21.117	21.37	21.7756	21.2901	21.874	22.3686	21.6416	20.9427	22.7497	22.3917	22.0698	22.3143	21.8127	21.2866	21.9994	22.3202	22.0631	21.8752	21.7334	23.1773	21.1533	6	24.9
Q88QU7	28.257	27.4875	27.5037	28.5227	28.024	28.1147	27.6724	27.762	27.5084	28.068	27.4783	27.7638	27.5921	27.7747	27.8103	27.9541	27.8719	27.6046	27.9434	27.4573	27.1569	28.0108	27.9672	27.243	32	60.1
Q88QU8	22.9607	22.1512	21.0907	22.6743	23.24	23.7843	22.4373	21.2773	22.7503	21.8816	21.5645	22.0918	21.1147	20.3499	20.4753	23.7396	23.5447	21.2213	23.2092	20.0914	21.7117	21.8672	23.0671	21.2068	15	12.1
Q88QV1	21.7401	21.5427	21.0445	21.3192	21.9409	20.9325	21.5192	22.0383	21.8233	22.488	21.4421	21.1333	20.6343	21.8754	23.9819	22.1277	23.0041	22.2697	20.9233	20.387	21.2276	22.1872	21.6735	20.946	8	16.2
Q88QV2	23.0372	23.1715	22.1673	23.4878	23.5991	23.9267	23.1694	22.8447	23.3927	24.0976	23.9025	23.6603	23.1525	23.6697	23.8128	23.9193	23.978	21.1035	22.862	23.2166	23.0574	23.94	23.2884	22.7413	12	48.9
Q88QV5	21.9393	22.1451	21.8208	20.0194	22.2027	21.8503	22.7769	24.8942	23.9886	21.9759	22.675	21.9629	22.4065	21.1225	20.7249	21.6475	21.7387	21.5013	21.6295	21.7178	21.4762	22.0267	21.1239	21.8896	6	27.7
Q88QV6	24.7375	23.9376	25.0723	24.7227	25.2143	24.9184	25.1275	25.7715	24.8429	24.6048	24.9837	24.8334	25.097	24.4526	24.8205	25.0424	25.0229	25.5688	21.625	24.6865	24.0194	24.1327	24.2905	22.0625	9	54.2
Q88QW4	24.7	24.7046	24.8853	24.9417	25.0325	25.5887	24.8979	21.8081	20.9375	21.9312	24.8504	25.0077	21.3707	24.9814	24.8912	22.4187	21.6783	25.2186	22.6832	21.3822	20.7537	24.819	20.9894	21.6063	19	37
Q88QW6	27.9797	27.7208	27.7739	27.9574	28.8729	28.5572	27.9388	27.3597	27.8785	28.1036	27.8337	28.0858	27.8691	28.2141	27.9422	28.2961	28.1622	28.247	28.0175	27.975	28.1389	28.4684	28.1678	28.3718	31	56.1
Q88QW8	20.4607	20.7847	22.4513	21.4482	20.8673	20.6322	22.5595	20.3948	22.2162	21.565	22.344	22.5531	21.1	21.9546	23.2624	22.1044	21.9718	22.3009	21.6046	21.5763	21.7823	21.8572	21.0846	21.1647	11	61.5
Q88QW9	21.1345	22.2982	22.0403	20.7064	22.5397	21.1419	21.9935	21.1934	19.6124	21.4816	22.1458	22.0647	20.3713	21.1108	19.7109	22.0258	21.6484	22.465	21.5723	20.7523	22.2356	22.4891	21.8406	21.7919	6	31.6
Q88QX2	24.5053	25.3984	24.8458	21.8805	22.7614	20.6769	22.8934	22.0208	21.317	21.4881	21.4381	20.4295	20.5483	24.4407	24.2037	21.8218	21.8415	21.5172	21.6471	22.735	22.0404	21.9718	21.6964	22.0801	14	49.1
Q88QX4	21.7496	19.7137	21.5233	23.2661	21.7718	21.3495	22.0803	21.9316	21.7962	21.2478	22.4682	22.7016	20.1255	21.2459	22.2448	21.0885	20.8186	21.7793	21.2747	21.0218	21.1372	23.0253	20.8776	21.7007	5	28
Q88QX5	21.7724	22.7777	22.7833	22.5481	22.733	22.0489	23.0776	20.5863	22.0335	22.9702	21.8394	21.5639	22.6511	21.6223	22.3815	22.2661	21.9843	22.6465	22.3321	22.8392	23.0762	22.2359	21.1396	22.4514	6	21.5
Q88QX7	21.6417	20.9048	22.1031	20.9009	22.3264	23.1283	22.1968	21.6967	26.151	21.9652	20.6179	21.6657	21.2894	21.5583	20.9353	21.2689	21.0185	22.4414	21.6664	21.3984	22.86	21.2173	20.7524	21.4608	8	66.3
Q88QX8	27.8847	27.1621	27.1598	27.5238	26.9399	27.2678	26.952	27.278	27.0263	27.4341	27.0641	27.2223	26.8601	27.5498	27.0103	26.4212	26.3855	26.745	25.6091	26.2293	26.253	26.1957	26.1997	26.4694	27	38.2
Q88QX9	22.4181	21.531	20.5481	21.9898	21.4266	21.9018	21.5752	21.4207	21.0627	22.4071	22.1935	22.2188	22.0606	20.0758	20.7117	21.7691	20.9707	21.4911	21.2653	21.9416	21.2406	21.6559	21.9001	21.4115	2	11.1
Q88QY0	22.5013	23.0058	20.9232	24.0727	25.931	25.9529	24.3046	22.9948	24.5252	24.8633	24.3188	24.9902	21.2996	22.7365	22.6577	23.9076	23.1845	24.1455	23.3299	23.2347	23.6258	23.1257	23.1766	23.6134	24	41.6
Q88QY1	21.9268	22.476	21.2857	21.8629	21.5103	22.3272	21.7822	21.4948	21.9666	21.1966	22.5897	22.0933	21.6494	21.5695	20.5552	21.2179	21.1737	22.1082	22.0218	22.1351	21.1444	21.1088	22.4239	22.0596	6	25.4
Q88QY7	20.8324	19.4998	21.5082	22.3277	21.2005	21.1308	20.7566	21.3544	21.7509	19.3395	21.4725	20.3309	21.035	21.2833	18.5769	22.551	20.6856	20.0918	21.5521	20.3619	21.8315	20.9065	22.4419	22.1807	8	17.3
Q88QY8	22.1706	22.3135	22.499	21.8479	22.5932	21.3131	22.2727	22.1782	21.1169	22.3716	22.0221	22.1006	22.4064	22.1177	22.3909	21.6911	22.1962	22.7613	22.3114	22.9554	23.2503	23.0975	22.4134	21.4075	6	24.8
Q88QZ0	21.0189	22.6031	21.4188	22.2985	21.8235	21.1292	20.7845	21.9104	21.1534	20.7202	22.0882	21.303	21.8074	21.1457	21.214	20.6928	22.4597	21.9932	22.2259	20.8072	21.2073	22.5971	20.3244	22.5559	5	21.6
Q88QZ1	22.2632	21.5401	22.3144	21.7174	21.8603	21.5896	22.0801	20.9083	21.6222	20.9951	21.4363	21.4812	20.6133	21.9893	19.1122	21.5282	21.3051	22.0661	22.3199	21.6296	21.3413	23.1497	21.4958	20.8178	4	11.2
Q88QZ3	21.637	20.3672	21.587	21.1969	22.2343	21.5755	20.7988	21.4379	22.5896	21.5396	20.4356	20.1423	20.7004	22.7661	19.7972	21.0627	20.5352	21.1482	20.6937	21.9254	21.3276	22.6511	20.8661	22.2824	6	24.6
Q88QZ4	24.4212	25.1504	25.0053	25.083	26.4757	26.4364	25.871	25.0591	25.7504	25.1935	25.3399	25.3901	24.589	24.6166	24.9877	25.6585	25.7259	26.1217	25.8918	25.136	25.7896	24.9972	24.6192	24.6666	34	45.1
Q88QZ5	31.388	31.2989	31.4812	31.1624	31.3356	31.2034	31.6031	31.0076	31.603	31.0005	31.1052	31.5662	31.5093	31.4896	31.363	31.301	30.9728	30.7204	31.1996	31.4624	31.4452	31.1564	31.2288	31.1135	64	62.7
Q88QZ6	29.9777	29.2554	29.1305	29.8496	29.9717	29.7687	29.1698	28.9056	29.0087	29.2748	29.0589	29.3103	29.0832	29.5083	29.4486	29.7596	30.0718	29.8918	29.5808	29.0329	28.9657	29.1932	29.4974	29.4204	23	48.7
Q88QZ9	21.0794	20.9282	21.2663	22.3528	22.8713	22.2321	21.7822	21.7652	22.7877	21.5577	21.4021	21.5983	20.4449	21.0034	23.6544	22.7944	21.2296	21.2687	21.6676	21.006	21.2479	21.3803	22.3987	21.449	11	64.7
Q88R01	21.492	21.4616	21.7108	22.5765	21.1051	21.0995	21.0553	21.9734	20.951	21.9586	20.6059	21.0739	21.2504	22.113	19.972	22.1407	21.9242	22.2613	21.7459	20.8083	21.974	23.3512	22.7404	21.9112	8	47
Q88R06	24.1158	23.0405	23.139	22.5204	22.9124	23.2864	21.2945	21.8162	21.7533	23.8053	22.8488	23.0565	24.7774	22.9698	23.6149	24.843	25.9095	24.3503	24.8153	25.3921	25.1248	24.9082	25.0215	21.4247	13	36.6
Q88R07	22.0423	20.9559	21.22	21.9477	22.0536	20.4277	21.6006	20.2588	22.759	21.6433	21.6722	22.0242	22.5724	20.8125	20.2953	21.6277	21.5282	21.029	22.3654	22.4919	21.639	21.4118	21.7493	21.862	6	22.1
Q88R08	22.1944	22.9819	20.7366	21.3145	21.4894	21.5108	20.7837	21.8266	22.5019	21.4181	21.3672	21.6006	20.2967	20.4622	20.019	25.1374	24.3563	20.7099	23.981	23.7473	22.1509	24.0342	23.6986	21.8029	11	56.7
Q88R09	26.4707	25.2194	25.9622	25.09	24.7972	23.579	23.5989	24.3213	24.5831	23.8511	23.8362	23.9165	25.3032	24.2055	25.6525	26.5208	25.6073	25.3271	24.7032	25.1135	25.7283	25.1055	24.9417	23.7714	32	36.7
Q88R12	23.7151	21.0616	23.1409	23.4235	23.5118	21.8558	21.6009	23.0569	23.0998	23.3119	23.3415	23.3672	23.5519	20.9225	23.919	22.2777	23.4522	23.9483	23.1625	23.3818	23.2703	21.4615	23.2999	20.8529	14	46.8
Q88R13	25.2348	24.9615	25.0332	21.8265	25.1705	21.477	24.9499	24.9014	25.2948	22.9487	25.4677	25.1608	24.97	25.2554	25.0924	23.7495	21.9154	24.746	22.2289	24.939	21.2676	24.8765	24.9329	24.7069	12	43.1
Q88R18	24.2905	23.6476	24.0513	23.3233	23.5788	23.1629	21.7988	21.0045	21.3821	23.1605	22.9726	23.1568	24.1637	23.3492	25.0717	24.6747	22.0551	22.3889	22.3215	23.8012	23.5709	20.965	23.5132	22.9203	6	17.9
Q88R22	22.0815	21.6168	21.2608	22.2895	22.0234	21.2211	20.9076	22.5069	21.9399	23.0002	22.2181	20.6951	20.4948	20.2422	19.9834	22.1298	21.932	19.933	22.8361	22.0173	22.1698	22.1757	21.5823	22.5753	3	7.6
Q88R24	24.4092	23.6391	25.017	22.7935	21.8346	22.2177	23.396	23.6531	23.3827	22.2976	21.9542	22.5623	25.3569	23.1155	24.4793	24.7185	24.4309	22.3137	20.7765	24.0765	24.058	24.1648	23.5141	22.6113	17	27.6
Q88R26	25.2596	24.2487	24.7182	23.7183	23.887	24.1342	23.9195	23.8169	23.4836	24.3618	24.291	24.2196	25.9958	23.8541	24.7945	24.2888	24.1458	23.9886	21.9683	24.3726	24.1902	24.0718	23.7543	24.7344	9	25.5
Q88R35	23.2455	23.3333	23.3164	23.8454	24.0223	23.2907	21.4212	25.3793	22.1684	25.2003	25.4502	24.7614	23.6641	23.4361	23.3069	23.763	23.7129	23.4934	24.0111	24.8232	24.3453	23.9332	24.1519	24.0869	5	37.5
Q88R38	21.1693	20.9202	21.6455	22.856	22.1362	21.9613	19.7987	21.7918	19.5228	22.4434	22.2401	22.6538	21.4932	21.0735	21.0742	22.5	21.8044	22.6788	23.7489	23.1041	22.1592	24.9848	24.2628	24.5199	23	65.4
Q88R40	24.1919	21.2393	21.6918	23.6779	23.7934	22.3708	24.022	24.7735	24.1902	22.7325	23.3659	22.3362	24.3211	23.4504	23.9684	24.9077	22.6002	21.7122	24.8611	25.1168	25.5669	24.4221	21.7309	23.8986	15	45.9
Q88R41	21.4754	22.1424	21.3	22.0603	21.7894	21.2977	24.2133	25.9635	24.9801	25.0125	25.1151	24.5335	21.3484	21.0459	19.2551	21.2726	21.4463	22.7579	22.0292	24.3562	24.3515	24.2866	22.0259	24.5345	14	56.2
Q88R42	26.4773	26.6333	26.9533	25.9675	26.127	26.2861	26.6531	26.7401	26.3689	26.5942	26.988	26.0899	26.3972	27.0323	26.7861	25.708	25.7736	26.2002	25.728	25.951	26.1178	25.5606	25.9432	25.5787	14	60
Q88R44	25.7122	25.8225	26.0989	25.4367	21.3141	24.8664	25.7309	25.8056	25.8794	25.9489	25.7331	25.4616	25.8427	25.5624	25.7139	25.0778	25.1214	24.3037	25.413	25.0602	25.3375	24.7515	24.9774	25.3209	12	65.6
Q88R47	27.858	27.6283	27.4458	28.8975	28.336	28.1156	28.6249	28.3697	28.3193	28.8564	29.014	28.2666	27.2939	27.66	27.4891	28.2398	28.9482	28.1335	28.9429	28.3666	28.118	29.7335	28.8316	29.7886	35	52
Q88R49	24.5476	24.6276	24.7145	24.7259	23.6877	21.6308	25.2356	25.5642	25.1131	25.1744	25.5211	24.7944	25.2754	25.3664	24.9966	24.6664	24.2709	24.9912	25.3639	24.4904	24.4645	24.5763	24.702	24.1174	11	91.1
Q88R51	23.0988	24.3489	23.8325	23.9781	24.6732	24.4537	24.1981	24.8907	24.0804	23.902	23.9516	23.8756	23.7383	23.1346	23.8331	24.4359	24.5908	24.8384	24.3641	24.3614	24.3747	24.477	24.3544	23.6793	9	38.1
Q88R52	25.2843	26.365	26.6551	26.1447	25.6281	22.2305	25.7224	26.6129	26.4311	26.339	22.0623	27.7793	27.6174	27.2242	26.4996	27.5894	28.2147	25.7886	27.9932	28.2034	27.8527	28.1769	28.2209	28.3698	28	79.6
Q88R66	20.5134	22.6954	22.2398	20.3858	21.6564	22.3063	20.5403	21.2256	21.8147	22.2731	20.2447	21.7359	22.0558	21.6862	21.1643	21.5942	21.0959	22.1645	21.465	21.309	22.0489	22.6702	21.8186	22.0471	3	8.2
Q88R68	24.5563	24.3493	24.1886	24.6164	25.2465	24.2098	24.7166	24.9862	24.5623	25.0771	22.2428	24.8188	24.4249	24.2336	24.0189	24.146	24.4649	24.7658	24.4005	24.5446	24.3212	24.4532	24.2816	24.8051	9	32.1
Q88R69	20.5509	20.5075	21.085	20.858	22.1092	21.2921	23.6423	21.3322	23.5913	22.3413	23.3002	22.8406	21.3069	19.5393	21.0092	22.8519	21.2793	21.3421	22.2645	23.3604	22.4975	22.5637	22.2247	20.6408	6	47
Q88R70	21.1328	20.2105	22.1218	21.877	22.8818	20.7089	22.0832	20.7153	21.7875	22.8561	22.0392	22.4001	21.6947	21.7409	19.612	22.6544	21.249	22.2193	22.1695	21.0124	21.4587	21.3797	19.5848	18.8886	3	4.6
Q88R71	20.8738	23.9959	21.684	23.9078	23.8672	23.0534	24.9303	24.0539	24.1991	24.1385	24.4277	24.0532	20.5521	21.5271	22.8247	24.1333	24.2319	24.3348	24.2895	23.9544	24.2662	21.7711	21.4031	24.1488	14	40.2
Q88R72	21.8264	22.299	21.2504	22.8256	21.5054	21.2435	21.321	21.5255	20.9868	22.2215	21.6727	21.4902	22.091	22.6231	22.4262	22.0942	21.2314	23.2974	20.6431	19.958	21.9157	21.071	21.5814	21.2427	6	68.9
Q88R74	26.0296	27.238	25.6721	25.8547	27.4221	27.2059	26.8507	26.5946	26.7064	26.0101	27.2537	26.7789	26.4956	25.6773	26.0239	25.7985	25.359	26.2774	24.9056	24.83	24.9854	25.1783	26.2062	25.1111	10	46.8
Q88R75	22.0317	22.323	22.529	21.8919	21.8803	21.0382	22.1379	22.6207	22.2449	22.1143	22.2865	22.373	22.3496	22.0847	22.0096	21.4649	21.1245	21.4399	21.341	21.8808	21.8084	21.8738	21.6273	21.8615	3	12.7
Q88R76	28.6029	27.1804	27.1722	29.4141	29.5746	29.4019	28.4647	28.5362	28.3467	28.1448	27.3333	28.3552	28.3397	28.6994	28.2489	28.3912	28.5362	29.0829	28.3013	28.5441	28.8009	28.4396	28.3634	27.8959	14	71.2
Q88R77	23.3101	21.5156	20.465	21.4978	20.9185	22.1745	21.7443	22.2999	22.4253	22.0518	21.9585	21.2168	21.8389	20.5988	22.9214	20.8468	21.1549	22.9066	21.7331	20.8938	21.6834	21.2874	21.9554	19.7437	#N/A	#N/A
Q88R81	26.056	26.6211	26.8825	25.818	25.1056	25.699	26.5938	27.0934	26.3868	25.877	26.3845	26.5669	26.6615	25.9587	26.4275	26.3499	25.4586	26.1344	25.4478	26.2682	26.1162	25.9186	25.9215	26.0445	12	54.8
Q88R83	23.7599	21.4508	23.6885	23.495	21.2655	21.1079	24.26	24.1936	23.654	21.3737	23.2995	23.2457	23.5252	23.7877	19.2621	22.6884	22.4332	21.2118	21.0722	23.2567	23.3411	22.8752	22.9036	20.686	5	30.1
Q88R84	23.3278	21.1515	20.8574	21.5289	21.5497	22.577	22.8888	20.1904	20.9677	21.8179	22.4243	21.4789	21.9805	21.8941	20.1458	21.4131	20.9663	22.5968	22.2281	21.8819	18.4262	21.5916	22.0008	22.2994	3	21.8
Q88R85	21.3354	22.2989	22.5695	21.155	22.6316	21.2398	22.9934	22.103	23.0516	22.5794	22.6174	22.6166	22.5832	22.0023	22.3436	23.1223	22.972	23.442	22.7019	23.428	24.1264	23.2099	22.5231	22.3473	7	23.6
Q88R86	22.5805	22.8294	22.9282	23.8628	24.6317	23.9898	24.0201	23.4381	24.6113	23.6982	23.6659	23.8432	23.0711	22.727	22.9377	23.9989	23.7716	24.0387	23.6846	24.1594	24.1547	23.867	24.0431	23.3099	11	32.5
Q88R87	21.2117	22.3573	21.4652	20.3667	24.7374	21.0314	25.0719	25.2791	25.0794	20.9125	25.4958	21.8251	21.9783	20.3228	20.5316	25.4702	21.8457	25.8162	21.5534	22.0857	25.8684	22.8134	21.6901	25.9502	15	71.1
Q88R88	25.863	25.7957	26.1423	24.4524	24.594	24.2315	23.9463	24.1559	24.1035	23.8914	24.1102	23.8387	25.9946	25.9879	26.0787	23.948	24.1787	24.2886	24.1096	24.066	24.5642	23.5866	24.7072	22.3833	25	26.5
Q88R90	21.2009	21.3771	21.8693	21.0212	22.5201	21.4098	20.615	22.5786	21.1377	22.1344	21.4666	22.5669	21.3767	20.7107	19.81	20.8288	22.0385	22.4127	21.8889	22.4988	22.3732	23.0881	21.955	21.6559	14	31.4
Q88R93	20.6516	21.961	21.0679	21.7497	22.1205	22.0791	21.4594	21.414	21.4381	21.5003	21.4327	21.4931	20.6879	20.8748	19.1106	22.9925	22.275	21.7556	21.6043	19.9542	21.6179	21.0648	23.0089	21.1489	2	15.2
Q88R95	21.8823	22.6	21.4825	21.8407	21.3139	22.3954	25.9279	25.1995	25.3773	25.5395	24.948	25.6604	21.3711	21.6396	20.4325	21.436	21.1292	21.7558	21.8412	21.5227	21.645	21.1111	22.0514	21.715	17	59.9
Q88R97	21.6258	22.2542	21.524	22.2253	21.7643	22.6878	21.6119	20.8939	20.253	21.0286	22.8307	21.2812	20.6831	21.4878	18.9573	22.3001	22.1548	21.2164	21.2036	22.2679	21.214	22.2193	20.3333	23.2303	2	10.2
Q88R98	21.7949	22.5181	25.492	26.3779	21.9393	25.9122	26.2613	26.4177	26.2338	26.6966	26.6308	27.0728	25.4662	23.118	20.3954	25.4731	25.4529	21.9977	21.8765	21.9494	22.5633	25.9727	26.0068	21.2311	15	74.1
Q88RA0	21.8352	20.9956	21.14	21.1981	21.7053	21.5873	20.7194	21.8251	24.2193	22.173	22.4675	21.185	21.3701	20.202	20.0893	22.4314	21.9507	21.4771	21.7213	21.6056	20.7487	22.4642	21.0505	22.3925	12	40.2
Q88RA3	23.3244	21.2172	21.2099	21.7605	22.6214	21.8122	23.5538	22.2524	21.9386	23.5906	21.8232	20.886	21.8706	20.9288	20.2366	21.5594	21.7977	22.4622	20.073	21.8462	21.6616	22.2564	21.2378	22.1157	7	33.2
Q88RA5	26.9493	25.2122	25.3211	24.8446	25.4556	25.5367	25.0539	25.1988	24.216	25.4694	25.0431	24.868	25.3496	25.8812	25.2498	25.9147	27.1125	27.6135	26.2018	25.8032	25.8158	26.1386	25.8728	26.0164	10	41.3
Q88RA6	28.2357	27.8062	27.8115	28.8758	28.6351	28.7027	27.8072	27.9504	27.7286	29.2156	28.6848	28.4719	28.0703	28.5175	28.1436	28.6987	29.1994	29.5465	29.2625	28.4178	28.2924	29.3613	29.2161	29.3992	31	71.6
Q88RA8	21.9546	22.3729	22.5611	21.7434	22.8911	21.8008	22.8341	23.1893	21.6605	22.0926	21.0165	21.0627	20.526	22.105	20.2358	21.4803	21.3987	21.4441	22.1414	21.5423	21.8786	22.842	21.945	20.1254	4	18.3
Q88RA9	22.0813	20.8179	20.2279	21.4802	22.5094	21.9734	22.8806	22.3422	21.9239	21.5316	21.3084	21.8977	21.5834	21.9219	20.0496	21.5284	22.1893	22.47	21.7027	21.4429	23.1107	22.8	20.3091	21.707	8	25.2
Q88RB2	22.2939	22.3847	22.0836	22.2766	22.7498	21.5427	23.8231	20.7187	23.1617	24.239	23.8076	23.4303	19.5518	23.3915	20.8833	20.6701	21.8041	21.8409	20.9487	21.4126	21.8369	22.2199	21.6558	20.8751	8	43.2
Q88RB5	21.5638	21.7198	20.7379	21.8342	23.0524	20.9801	20.8899	21.2059	21.6166	21.3123	22.1148	22.2909	21.0346	21.6649	20.0899	21.5322	21.8417	21.5597	21.3078	21.7359	20.5746	19.893	22.5221	20.9587	4	7.1
Q88RB8	23.5566	23.3073	23.1947	25.165	25.0788	25.604	25.9226	25.9794	25.7695	25.3266	25.1903	24.9428	23.8822	24.4544	23.5081	23.8935	24.437	24.672	23.7276	24.5456	24.7187	23.5963	24.2471	24.2052	16	37.5
Q88RB9	27.5657	27.9819	27.0598	27.8701	26.5581	27.1936	28.3348	28.9943	28.2372	28.4546	28.4323	28.333	26.9475	27.6096	26.9469	27.0865	26.8374	27.2252	26.8484	26.8259	26.9869	27.2329	27.3651	27.5635	27	72
Q88RC0	25.3851	23.259	22.5659	26.9339	25.3827	25.0339	24.2151	24.7758	24.5389	26.1345	25.3976	26.7411	25.3814	25.6862	25.0373	24.0317	25.0907	24.8754	25.6647	24.216	24.3701	25.3383	25.5027	25.7348	33	77.7
Q88RC9	26.1334	26.0534	25.6263	27.1165	26.9728	26.6339	25.5668	25.6435	25.3654	26.9427	26.0945	25.9485	25.4772	26.2767	25.4246	25.6127	25.9371	26.1851	25.7555	25.45	25.4757	25.6068	26.1329	26.1699	25	56.1
Q88RD1	20.2099	20.5814	22.042	20.988	22.0098	22.0405	21.8424	19.8411	19.5493	25.0158	24.0429	25.1933	20.7226	22.7364	20.8073	20.6798	21.3425	21.6954	21.1712	21.5376	21.1127	21.3041	21.4299	22.0198	8	45.4
Q88RD6	21.5922	22.0175	20.023	21.4568	20.3012	21.9794	21.9563	20.4284	22.0643	21.3251	22.0268	22.3685	19.8842	20.8485	21.9544	21.6953	21.6954	21.8585	21.4517	21.2503	22.0314	20.4176	21.6135	20.6023	16	27.7
Q88RD7	23.0819	21.7076	20.5411	21.9566	21.7912	21.4953	23.621	23.2215	22.2517	21.0705	21.0332	20.5181	20.4324	21.5972	20.5816	20.941	21.0538	21.6482	20.7846	21.9177	21.9676	22.4545	21.2248	21.0423	4	34
Q88RD8	21.8743	20.7682	19.7727	25.5482	22.878	22.4987	21.1404	21.8706	20.9669	24.8527	23.3471	24.5278	21.005	23.0689	22.5514	23.6743	25.5837	24.2961	25.4827	23.5388	22.9109	25.6099	25.4745	25.1784	21	68.7
Q88RE0	22.4057	22.0496	22.6775	22.2114	22.1038	20.942	21.3607	21.3079	21.6194	20.811	22.6149	21.3881	21.4634	20.0671	22.6251	19.7253	21.5633	22.1089	22.2608	21.7824	20.7615	20.4388	21.0926	21.6306	3	25
Q88RE1	26.3248	25.9167	26.0304	26.8195	25.9601	26.1901	27.1409	27.429	26.6588	26.9247	26.9287	26.9825	26.1062	26.3458	26.0972	25.7009	25.1051	25.3926	25.7892	25.8249	25.6622	25.6673	26.0191	21.1467	7	42.9
Q88RE2	25.2924	25.6461	25.5648	25.9254	25.9117	25.6754	26.2679	26.2161	26.2109	25.4672	25.7014	25.717	25.5774	24.9269	25.3575	26.1542	26.5236	25.7728	26.3223	26.7153	26.6491	26.3272	26.4195	25.7607	24	56.8
Q88RE3	26.9298	26.36	26.2038	27.4496	26.8497	26.8032	27.0225	27.2014	26.8097	27.4432	27.3617	27.2187	26.6284	26.7961	26.6668	26.6389	26.5561	26.5477	27.2327	26.8303	26.985	27.4237	27.7335	27.524	16	53.3
Q88RE5	24.1808	24.0508	24.0061	24.164	23.8167	23.8412	23.8274	24.0939	23.7807	23.1221	21.1878	21.4544	23.9774	24.112	24.0926	23.6762	23.6959	23.7458	23.8542	21.3855	20.2887	20.7214	20.6596	20.8349	12	46.6
Q88RE6	25.0206	24.7338	24.1815	26.2808	26.745	26.8963	26.4954	26.2949	26.6769	26.9588	27.3871	26.6579	26.3746	25.9483	25.8248	27.5522	27.4944	27.6974	27.1839	27.3295	27.222	27.4708	26.8001	27.2004	13	53
Q88RE7	21.6425	20.9898	24.3715	22.0095	21.0505	23.1437	25.2773	26.1317	25.4898	21.508	24.5945	23.3327	21.5749	21.2456	19.8222	23.6007	21.548	23.3803	21.0125	24.0483	20.3772	24.055	23.6707	21.7991	7	31.4
Q88RE8	21.4745	21.7036	21.1436	21.6904	22.3288	22.0807	21.3838	22.5865	22.4618	22.6081	21.0518	21.4284	21.5736	22.485	21.1212	21.0547	20.8834	21.9557	22.6742	21.9555	20.8418	22.4626	21.9305	21.0458	4	71
Q88RF7	26.3916	25.6108	22.0091	26.3201	25.9389	26.0868	25.8385	26.0541	26.0825	26.6422	26.0506	25.2968	21.8368	26.0537	20.8059	25.9037	26.6651	26.315	26.1172	25.4192	25.3277	25.8972	25.6545	25.9463	8	45
Q88RG0	21.5062	20.8008	21.0416	19.0436	20.3835	20.3281	23.5689	22.2902	21.92	22.2018	23.3741	22.384	21.3865	21.2039	19.1743	19.8839	19.3436	22.2926	19.3655	20.237	19.2538	21.3298	21.2144	21.9874	8	32.7
Q88RG2	20.8302	21.5732	21.9685	26.9931	27.5196	26.9483	24.8322	20.8178	25.2336	26.6655	25.646	26.2579	26.3896	26.3813	26.4095	25.7264	25.5886	26.4588	21.8309	25.9288	25.2038	25.1298	25.3582	25.5418	54	28.5
Q88RG3	23.221	22.6479	22.965	21.4972	23.1104	21.7193	23.7115	22.5999	23.5673	21.9351	22.5347	22.7589	23.0946	21.6964	23.3635	22.9459	20.7435	21.4517	22.1124	21.8166	22.0949	21.551	22.1815	22.0276	27	41.2
Q88RG4	24.4986	24.6433	24.1465	25.3502	24.9858	23.9145	25.7256	24.7585	25.8554	24.403	24.9603	24.9487	24.7108	24.7611	24.6172	25.2803	24.0581	24.4575	23.923	25.2718	24.817	25.4465	24.9388	24.7141	23	49.3
Q88RG5	23.8815	23.9066	24.3534	23.8813	24.2504	23.6931	24.6086	24.453	24.6449	24.1192	24.1679	24.3875	24.3757	24.2797	24.1776	24.3703	24.1703	24.3272	24.333	24.7502	24.6547	24.023	23.9352	23.9084	22	28.5
Q88RG7	22.937	22.1313	21.8819	22.4755	22.0919	22.0974	21.5023	21.6975	20.6786	22.1643	22.101	21.9597	21.6616	22.5889	22.2875	21.7129	21.6528	21.3452	21.6777	21.3604	20.6751	20.9331	21.2456	21.4246	9	51.1
Q88RH1	21.3902	22.5331	22.8442	21.5212	21.583	21.9339	21.4124	22.1829	21.5114	22.0029	21.7786	21.3509	18.8285	22.05	23.2316	21.114	21.5603	21.3606	21.063	21.5411	20.8475	20.5235	20.6781	21.5479	6	19.2
Q88RH2	22.1611	22.0655	21.3516	20.048	21.4797	21.4877	21.6231	22.2384	21.5803	21.1368	20.6062	21.1591	21.294	21.3046	20.191	22.8373	21.9841	22.5805	24.4952	20.6387	21.035	21.1961	22.1932	21.0986	10	23.7
Q88RH4	22.829	21.7764	22.7376	21.9184	22.3168	21.5514	21.6824	21.0522	21.4854	21.7964	21.9418	21.1554	21.3571	21.0983	20.5369	22.3427	22.5518	21.8629	21.7216	20.8548	22.0152	21.5083	21.3382	20.7394	8	15.3
Q88RI8	21.9673	22.0962	21.0919	21.6342	22.163	22.0141	21.5096	22.6837	22.5382	23.4406	22.6478	22.504	20.6007	22.0887	21.0231	21.1574	21.5158	22.2728	22.4977	21.7901	21.5708	22.0065	21.4422	21.1682	5	24
Q88RJ0	21.5551	20.6823	21.7314	21.6471	21.9179	20.145	25.044	24.9646	25.4238	21.5908	25.0975	22.265	21.4244	21.5056	19.8599	21.5318	21.2929	21.7123	20.2855	21.6473	21.7743	21.2014	20.0705	21.3468	8	46.9
Q88RJ3	22.0206	22.7616	20.4796	22.3249	22.1325	22.1169	22.572	21.0074	21.508	21.5246	21.8204	21.4829	21.5326	22.393	20.6658	20.2043	22.563	22.255	21.1406	23.2587	22.2208	22.0843	21.3399	22.0285	2	12.8
Q88RJ5	21.0732	21.6598	23.2979	21.8118	21.7722	21.6025	21.0937	20.8148	21.2253	22.1332	21.465	20.9815	20.5211	22.1404	20.905	21.7856	24.2711	20.6498	21.102	21.5054	22.499	20.8901	21.3924	20.7454	10	39.6
Q88RJ6	21.2824	20.4194	21.8535	21.1325	22.4196	22.3947	21.4391	22.4077	20.9024	21.8102	22.488	21.6998	21.377	21.0121	19.6249	21.6505	22.1133	21.6178	21.656	21.6603	22.0429	22.8733	21.1526	19.4514	17	43.1
Q88RJ7	23.481	20.4201	22.3654	22.6613	22.6863	22.3147	23.2149	22.2226	22.3385	21.0097	21.8798	23.4139	21.1407	21.6762	20.1826	21.0454	21.7866	21.7628	22.3457	23.4814	20.6179	21.6594	23.2095	22.1872	12	26.3
Q88RJ9	23.2354	21.5945	21.6508	21.5948	23.085	22.5385	22.5688	22.2228	22.7008	21.8367	21.7728	21.927	21.1147	21.5817	20.3442	22.4498	21.9735	21.1777	21.9331	22.3445	20.9517	22.2812	21.8099	22.1736	5	15.6
Q88RK2	23.0777	24.0728	24.4452	23.6805	23.5727	24.1356	24.2876	23.8586	24.0786	24.5658	24.006	25.0414	25.3753	25.0586	24.6175	25.2974	26.76	26.2979	27.0041	26.8066	26.5756	26.633	26.431	26.0566	9	49
Q88RK5	22.3964	22.4997	22.5805	21.8586	21.6907	23.0229	23.3342	23.1948	21.3446	21.9037	23.9066	22.603	22.1245	20.7425	22.1601	23.3395	22.7533	21.9535	21.6121	22.9834	21.7788	20.5232	20.9062	21.6844	11	54.8
Q88RK6	25.9595	26.172	26.021	25.5845	25.9601	26.0767	25.7661	25.8668	25.9167	25.7955	25.6235	25.758	25.6744	26.0154	25.7235	25.975	26.0664	26.1788	26.1566	26.3908	26.471	25.6256	25.7423	25.9629	44	51.8
Q88RK8	21.8548	23.4911	24.1621	21.1985	22.6964	21.5812	24.2461	24.4451	24.2481	23.4753	23.8428	23.6903	24.7279	22.7841	23.6696	23.2945	22.9784	22.8362	23.2791	23.9261	23.7206	23.2209	23.3344	21.6643	6	26.9
Q88RK9	21.7037	22.829	21.875	22.166	22.1764	21.4167	21.303	21.4575	21.7168	22.2667	22.4655	21.3622	21.0916	21.2658	20.308	22.0125	23.4492	22.5652	21.7715	22.0447	21.987	22.6023	21.3033	21.9706	5	22.2
Q88RL5	22.9355	23.8708	24.9167	20.9564	21.7419	21.4832	24.9055	24.5325	24.6699	24.1887	24.3949	24.8434	24.8452	24.5387	24.8503	24.3748	24.6895	21.9138	24.8167	25.1365	25.4191	25.0423	25.1112	24.8526	13	50.1
Q88RL8	21.4403	21.8646	21.0043	26.0104	24.823	24.3354	24.1246	24.2732	23.0073	24.754	24.4867	24.8193	20.3804	24.5777	24.3399	24.4324	21.1912	24.3529	24.9447	24.6214	24.6085	24.9639	25.0125	24.9617	7	44.8
Q88RM6	21.8458	20.9997	20.9977	21.9317	21.2087	22.6011	20.9635	21.8427	21.0328	21.9561	22.8317	20.8143	22.1403	21.7312	19.197	21.3908	21.8323	20.9081	21.2957	21.5297	22.4834	22.7525	21.2469	21.1917	2	6.7
Q88RM9	26.4783	26.4971	27.4422	26.9898	26.5049	27.5116	27.2654	27.3365	27.4819	27.2565	27.3818	27.5992	26.957	27.1858	27.3506	28.3412	27.676	26.7013	28.1213	28.2662	28.7067	28.3304	27.684	28.1182	14	68.6
Q88RN3	25.5564	23.6524	24.5528	24.8228	25.8063	26.2453	28.3434	26.1279	27.2396	25.5513	25.2224	25.1231	24.4022	25.7367	25.3695	26.0684	26.1367	26.1979	23.8605	25.4575	24.5609	25.3142	23.8409	24.7393	37	60.6
Q88RP6	22.6194	22.498	22.7903	25.5649	25.0763	23.9546	21.4157	25.1873	24.0426	23.5758	24.6926	24.9985	22.3876	21.4894	19.9311	22.7092	21.8606	24.5056	21.5902	22.9549	22.8637	24.2501	24.2621	23.6369	20	61
Q88RP7	22.1983	22.2302	21.7252	21.7639	21.8146	21.1358	21.1647	22.1142	21.6751	21.4381	22.1148	21.2545	21.2732	20.9578	19.5425	22.5325	21.5676	21.4886	21.3158	21.7311	21.5793	22.4985	21.7173	21.4138	12	53.9
Q88RQ3	22.4559	20.916	22.0304	20.9828	22.2829	22.8802	24.3809	23.9363	24.3187	23.6812	24.9157	23.9107	21.7032	21.5678	20.9266	21.6474	20.7498	22.4084	22.1157	23.9741	20.7311	24.4658	23.6515	21.1673	12	50.8
Q88RQ5	20.9991	21.6635	21.9476	20.5056	22.1175	21.3945	21.4705	22.0385	23.2881	21.7772	20.5052	21.9022	20.6112	22.5365	18.3737	21.4927	21.5944	20.4483	21.9355	22.3	21.8084	20.9246	21.5128	22.2058	9	44.5
Q88RQ6	21.6866	21.084	22.5142	21.9782	21.1308	20.6508	22.5228	22.0819	21.6967	21.6768	21.7969	22.3059	21.7535	21.5152	23.976	21.2279	22.0256	21.6661	22.2261	21.4017	21.6492	22.3109	21.7942	23.1907	7	27.1
Q88RQ7	22.0154	20.8342	20.7175	21.7695	22.9951	21.0234	21.9948	22.3466	19.966	21.3704	21.4363	21.6165	22.7687	20.677	25.9634	21.7368	21.2696	22.3058	21.8938	22.6837	21.1846	21.754	21.0179	22.2248	17	65.2
Q88RQ9	21.3134	21.8487	21.3928	21.3623	22.1769	21.6169	21.3605	21.2192	20.5018	22.7528	21.4488	21.1154	21.6373	20.7961	23.3518	20.9548	22.7173	21.7914	21.8273	21.5333	21.6107	21.7176	20.8649	21.092	4	33.5
Q88RR1	21.68	20.7215	22.2301	21.9394	22.0989	20.6209	21.7141	21.7041	21.6295	21.4115	20.87	20.5204	21.4334	20.8453	21.2913	22.5078	21.5609	22.6399	21.8037	22.4781	21.7071	21.5762	21.4203	21.2048	4	22
Q88RR3	21.4624	21.4087	21.7458	21.432	22.0404	21.2839	21.2715	20.7458	21.7214	21.8568	22.0742	20.9174	21.4401	20.7258	21.9453	20.8259	20.9367	22.166	21.2525	22.4667	19.9867	20.9463	20.5947	23.7914	8	17
Q88RR4	21.7332	21.2756	21.0494	21.5766	21.7125	22.775	21.2935	22.2764	21.089	23.0031	22.3686	22.0433	20.9181	22.2242	22.5088	21.9489	21.9899	21.7821	21.6435	21.1337	21.6282	21.4286	21.2763	21.7907	9	21.9
Q88RR5	22.0219	21.6902	21.3467	22.0449	21.084	23.1132	20.4844	20.0876	21.7154	22.1103	21.0096	21.411	21.5732	20.761	22.9568	21.8565	22.803	21.5877	21.9409	21.7152	22.0172	22.3234	22.2742	20.4648	3	26
Q88RR6	22.2523	23.4561	23.9525	23.064	24.0946	21.906	24.3613	23.7276	24.162	23.304	23.2524	23.9903	23.9422	23.1959	24.0267	23.0803	22.5623	22.1523	23.9837	24.3863	24.29	23.4779	23.7721	21.4499	8	33.9
Q88RR8	21.8161	21.9794	20.4491	20.9492	22.8083	20.8279	20.8325	21.2784	22.0907	21.7441	22.0021	22.8362	21.8922	20.8916	26.0296	21.6545	21.4245	22.4912	21.7504	22.9705	20.4859	22.1585	21.6381	21.613	12	40.6
Q88RR9	27.0007	27.7178	27.937	26.9185	26.5381	27.7259	27.2109	27.2876	27.4337	26.8294	26.945	26.9739	27.5547	27.2358	27.4627	27.3021	27.3862	26.6466	27.5564	27.3647	27.2613	26.6418	27.1836	26.9477	33	52.5
Q88RS1	21.4491	21.1992	20.6686	21.8505	21.6979	22.5378	22.1913	21.3287	22.3741	22.3179	21.5842	22.2893	21.8441	21.5769	22.4006	21.7025	21.897	22.3766	21.3459	22.0581	21.5011	21.9897	22.2171	22.7543	5	22.6
Q88RS6	21.2675	21.0213	20.5438	20.8771	22.2425	20.2559	21.2245	21.6597	20.6766	21.5272	21.2785	20.3431	22.886	22.1779	18.8581	21.2852	22.0612	21.8647	20.7778	22.6419	22.1484	21.4778	17.8147	20.2426	2	6.4
Q88RS7	21.0427	20.7279	20.8546	21.406	21.0343	21.8685	20.5742	21.973	21.6758	21.3335	20.5727	20.6514	22.1238	20.1576	19.7663	21.4111	21.977	21.1299	21.336	23.0257	20.6388	21.2338	21.5601	20.3035	6	25.9
Q88RV0	22.1012	23.7272	21.0254	22.2827	22.1933	21.105	22.3243	20.5469	21.2403	22.4374	22.3515	22.3545	22.6648	22.1141	23.4259	21.8561	20.9199	22.5881	21.6457	21.7111	21.3612	21.1863	22.356	21.9047	5	26.8
Q88RV6	21.5119	21.2126	21.6411	21.738	21.5241	21.0907	21.8002	23.1095	20.7461	21.8841	22.2001	22.0094	22.4618	21.4034	19.8062	21.435	21.6198	22.5526	23.0283	22.0177	22.0033	21.3196	21.0014	22.1551	5	69
Q88RV9	23.329	21.3259	22.5725	23.3221	22.284	23.232	22.0589	22.258	22.7994	23.0643	22.4219	22.6639	21.5548	23.1487	23.0652	22.9937	23.355	22.8118	21.6642	22.3316	22.1204	22.9239	22.013	22.2208	7	28.9
Q88RW1	25.1527	24.7821	25.0838	25.4491	25.1513	25.8609	25.3643	24.8769	25.4036	25.69	25.231	25.8706	25.0662	25.4744	24.7967	25.4519	25.0102	26.0648	24.6754	25.3051	25.5703	24.9947	24.9061	25.5601	13	62.9
Q88RW2	20.8561	20.9297	21.6026	22.0148	21.5273	21.6989	22.7362	21.6686	21.6649	20.9337	22.6582	22.0757	20.8351	22.255	21.1303	21.3811	21.6188	20.755	20.5133	21.6276	22.3633	21.362	22.3052	21.3114	9	74.8
Q88RW6	22.8411	24.9742	24.9846	24.6548	24.7178	24.5839	24.342	24.4228	24.544	24.4911	24.4575	24.4248	24.8243	20.8673	24.858	24.6059	24.8254	21.8446	24.7979	24.7563	24.9152	21.9006	24.6366	21.5618	36	45.5
Q88RW8	24.9026	24.5966	23.9966	21.4803	22.0472	23.3573	24.0846	23.477	23.2289	21.9588	23.6458	22.3644	24.2799	23.8373	24.6765	23.0014	23.3275	23.8975	21.1777	21.464	21.9191	22.0646	20.5577	21.4966	13	24.2

## Sheet: S2.ExpressionProteomicsT=24
Uniprot	Protein	NitrogenLimitR1	NitrogenLimitR2	NitrogenLimitR3	NitrogenExcessR1	NitrogenExcessR2	NitrogenExcessR3	N: -Log Student's T-test p-value	N: Student's T-test Difference	Student's T-test Significant	UpInNExcess	UpInNLimit	Peptide counts (unique)	Sequence coverage [%]
A0A140FVX0	VX0_PSEPUncharacterized protein OS=Pseudomonas putida (strain ATCC 47054 / DSM 6125 / NCIMB 11950 / KT2440) OX=160488 GN=PP_5426 PE=4 SV=1	22.3404	21.1681	21.9301	24.9263	25.7158	25.1221	2.9279	-3.44187	+	1		9	68.5
A0A140FVX8	VX8_PSEPUncharacterized protein OS=Pseudomonas putida (strain ATCC 47054 / DSM 6125 / NCIMB 11950 / KT2440) OX=160488 GN=PP_5432 PE=4 SV=1	26.5936	27.2805	26.7782	26.8771	27.5696	25.3142	0.159752	0.297106				6	90
A0A140FW57	W57_PSEPRibosome modulation factor OS=Pseudomonas putida (strain ATCC 47054 / DSM 6125 / NCIMB 11950 / KT2440) OX=160488 GN=rmf PE=3 SV=1	27.1322	25.9637	26.1264	25.6027	26.6404	25.8718	0.314606	0.369128				7	78.9
A0A140FW71	W71_PSEPUncharacterized protein OS=Pseudomonas putida (strain ATCC 47054 / DSM 6125 / NCIMB 11950 / KT2440) OX=160488 GN=PP_5516 PE=4 SV=1	21.4755	21.4403	22.7009	22.7502	23.0459	22.9613	1.16199	-1.0469				4	45.2
A0A140FW85	W85_PSEPUncharacterized protein OS=Pseudomonas putida (strain ATCC 47054 / DSM 6125 / NCIMB 11950 / KT2440) OX=160488 GN=PP_5531 PE=4 SV=1	21.8343	24.2691	24.1704	25.5777	25.7169	25.4959	1.27636	-2.17225				7	58.1
A0A140FWF8	WF8_PSEPMultidrug efflux transport system-membrane subunit OS=Pseudomonas putida (strain ATCC 47054 / DSM 6125 / NCIMB 11950 / KT2440) OX=160488 GN=mdtB PE=4 SV=1	22.5414	22.5641	22.679	22.2942	22.1062	22.2761	2.13336	0.369343	+		1	9	12.4
A0A140FWK1	WK1_PSEPUncharacterized protein OS=Pseudomonas putida (strain ATCC 47054 / DSM 6125 / NCIMB 11950 / KT2440) OX=160488 GN=PP_5651 PE=4 SV=1	22.6455	24.0759	20.3565	23.9518	21.9358	24.0542	0.302322	-0.954647				12	39
A0A140FWK2	WK2_PSEPD-hydantoinase/dihydropyrimidinase OS=Pseudomonas putida (strain ATCC 47054 / DSM 6125 / NCIMB 11950 / KT2440) OX=160488 GN=pydB PE=3 SV=1	25.6927	27.6542	26.2449	24.907	23.4586	23.7161	1.56677	2.50336	+		1	24	55.9
A0A140FWL0	WL0_PSEPLysine decarboxylase OS=Pseudomonas putida (strain ATCC 47054 / DSM 6125 / NCIMB 11950 / KT2440) OX=160488 GN=ldcC PE=3 SV=1	21.0525	23.0784	23.0071	22.4332	22.2758	22.8658	0.0744368	-0.145583				6	11.1
A0A140FWL3	WL3_PSEPPutative lipoprotein OS=Pseudomonas putida (strain ATCC 47054 / DSM 6125 / NCIMB 11950 / KT2440) OX=160488 GN=PP_5661 PE=4 SV=1	28.6608	29.0317	28.8778	28.9922	28.222	28.8452	0.261676	0.170284				9	75.6
A0A140FWM3	WM3_PSEPCytochrome c-type biogenesis protein OS=Pseudomonas putida (strain ATCC 47054 / DSM 6125 / NCIMB 11950 / KT2440) OX=160488 GN=cycH PE=4 SV=1	21.8388	20.9745	20.8454	22.9377	20.7431	20.8998	0.14805	-0.307295				12	38.7
A0A140FWM9	WM9_PSEPUncharacterized protein OS=Pseudomonas putida (strain ATCC 47054 / DSM 6125 / NCIMB 11950 / KT2440) OX=160488 GN=PP_5677 PE=4 SV=1	23.9648	23.8846	24.5669	21.7619	21.5333	21.8511	3.30048	2.42331	+		1	4	50
A0A140FWP7	WP7_PSEPPseudouridine synthase OS=Pseudomonas putida (strain ATCC 47054 / DSM 6125 / NCIMB 11950 / KT2440) OX=160488 GN=rluB PE=3 SV=1	25.6065	25.7496	26.3559	25.6876	25.475	25.5563	0.626275	0.331047				19	43.4
A0A140FWQ5	WQ5_PSEPPutative type 3 effector HopPmaJ OS=Pseudomonas putida (strain ATCC 47054 / DSM 6125 / NCIMB 11950 / KT2440) OX=160488 GN=PP_5703 PE=4 SV=1	24.9445	24.2281	24.0901	23.4764	23.8922	24.0074	0.949187	0.628887				5	33.6
A0A140FWQ8	WQ8_PSEPtRNA pseudouridine synthase B OS=Pseudomonas putida (strain ATCC 47054 / DSM 6125 / NCIMB 11950 / KT2440) OX=160488 GN=truB PE=3 SV=1	23.2458	22.8625	23.7538	23.5695	23.9073	23.0637	0.251957	-0.226124				6	23
A0A140FWS3	WS3_PSEPAdenosylhomocysteinase OS=Pseudomonas putida (strain ATCC 47054 / DSM 6125 / NCIMB 11950 / KT2440) OX=160488 GN=ahcY PE=3 SV=1	27.0614	28.1523	28.1651	28.2966	27.485	28.2223	0.176396	-0.208372				33	65.3
A0A140FWS6	WS6_PSEPUncharacterized protein OS=Pseudomonas putida (strain ATCC 47054 / DSM 6125 / NCIMB 11950 / KT2440) OX=160488 GN=PP_5721 PE=4 SV=1	23.5715	24.1845	23.4442	23.6466	24.4795	23.8504	0.311555	-0.258786				5	56.9
A0A140FWS9	WS9_PSEPGGACT domain-containing protein OS=Pseudomonas putida (strain ATCC 47054 / DSM 6125 / NCIMB 11950 / KT2440) OX=160488 GN=PP_5724 PE=4 SV=1	21.8356	20.3191	21.9603	25.4605	20.7711	22.1691	0.407792	-1.42858				4	46.2
A0A140FWU0	WU0_PSEPUncharacterized protein OS=Pseudomonas putida (strain ATCC 47054 / DSM 6125 / NCIMB 11950 / KT2440) OX=160488 GN=PP_5737 PE=4 SV=1	24.45	25.298	25.036	26.0695	26.0523	25.9572	1.91166	-1.09829	+	1		15	81.7
O85207	(R)-3-hydroxydecanoyl-ACP:CoA transacylase OS=Pseudomonas putida (strain ATCC 47054 / DSM 6125 / NCIMB 11950 / KT2440) OX=160488 GN=phaG PE=4 SV=1	23.5894	22.4721	20.9465	21.159	22.4242	20.7595	0.412439	0.888439				10	41
P0A0Z9	Amino-acid acetyltransferase OS=Pseudomonas putida (strain ATCC 47054 / DSM 6125 / NCIMB 11950 / KT2440) OX=160488 GN=argA PE=3 SV=1	25.9227	26.0397	25.8768	26.8491	27.0673	26.9526	3.65469	-1.00997	+	1		21	52.5
P0A116	Chromosomal replication initiator protein DnaA OS=Pseudomonas putida (strain ATCC 47054 / DSM 6125 / NCIMB 11950 / KT2440) OX=160488 GN=dnaA PE=3 SV=1	24.3258	24.4416	24.4298	19.9809	24.6698	24.8931	0.310278	1.21778				19	47.8
P0A120	Beta sliding clamp OS=Pseudomonas putida (strain ATCC 47054 / DSM 6125 / NCIMB 11950 / KT2440) OX=160488 GN=dnaN PE=3 SV=1	27.7735	27.6211	27.6081	27.3467	27.5747	27.1668	1.10766	0.304826				21	66.5
P0A122	Ferredoxin 1 OS=Pseudomonas putida (strain ATCC 47054 / DSM 6125 / NCIMB 11950 / KT2440) OX=160488 GN=fdxA PE=3 SV=2	25.1349	25.8216	25.5107	23.9791	24.3249	23.7483	2.31981	1.47168	+		1	3	24.3
P0A126	Integration host factor subunit alpha OS=Pseudomonas putida (strain ATCC 47054 / DSM 6125 / NCIMB 11950 / KT2440) OX=160488 GN=ihfA PE=3 SV=1	25.7339	25.015	24.8029	25.1526	25.13	25.5844	0.120442	-0.105065				8	61
P0A128	Integration host factor subunit beta OS=Pseudomonas putida (strain ATCC 47054 / DSM 6125 / NCIMB 11950 / KT2440) OX=160488 GN=ihfB PE=3 SV=1	22.2047	21.8199	20.579	24.7986	24.8912	24.8624	2.60009	-3.31622	+	1		7	65
P0A130	Cell division coordinator CpoB OS=Pseudomonas putida (strain ATCC 47054 / DSM 6125 / NCIMB 11950 / KT2440) OX=160488 GN=cpoB PE=3 SV=1	21.6846	21.7407	20.0917	21.9577	22.402	21.4173	0.54508	-0.753347				14	64.9
P0A140	Membrane protein insertase YidC OS=Pseudomonas putida (strain ATCC 47054 / DSM 6125 / NCIMB 11950 / KT2440) OX=160488 GN=yidC PE=3 SV=1	21.1266	21.6153	23.345	21.9043	20.7765	21.3205	0.39247	0.695197				13	33.8
P0A151	Probable chromosome-partitioning protein ParB OS=Pseudomonas putida (strain ATCC 47054 / DSM 6125 / NCIMB 11950 / KT2440) OX=160488 GN=parB PE=3 SV=1	26.6849	26.8649	26.978	26.6359	26.6502	26.4514	1.16097	0.263426				17	74.8
P0A153	LexA repressor 1 OS=Pseudomonas putida (strain ATCC 47054 / DSM 6125 / NCIMB 11950 / KT2440) OX=160488 GN=lexA1 PE=3 SV=1	24.6535	24.3813	21.9873	23.7056	23.8629	23.7984	0.0463333	-0.114883				7	28.2
P0A157	0S ribosomal protein L7/L12 OS=Pseudomonas putida (strain ATCC 47054 / DSM 6125 / NCIMB 11950 / KT2440) OX=160488 GN=rplL PE=3 SV=2	27.0955	24.5933	25.2425	23.7235	23.9354	24.0803	1.07502	1.73074				13	57
P0A165	30S ribosomal protein S21 OS=Pseudomonas putida (strain ATCC 47054 / DSM 6125 / NCIMB 11950 / KT2440) OX=160488 GN=rpsU PE=3 SV=1	30.4016	29.9316	30.542	29.9912	30.2197	29.9852	0.493286	0.226358				9	57.7
P0A167	Ribonuclease P protein component OS=Pseudomonas putida (strain ATCC 47054 / DSM 6125 / NCIMB 11950 / KT2440) OX=160488 GN=rnpA PE=3 SV=1	21.6524	22.1062	22.0232	22.2985	22.1278	22.2858	0.969056	-0.310113				3	24.8
P0A171	RNA polymerase sigma-54 factor OS=Pseudomonas putida (strain ATCC 47054 / DSM 6125 / NCIMB 11950 / KT2440) OX=160488 GN=rpoN PE=1 SV=1	24.8312	24.9664	25.0627	24.976	24.9221	24.849	0.188319	0.0377064				18	36
P59300	Acetylglutamate kinase OS=Pseudomonas putida (strain ATCC 47054 / DSM 6125 / NCIMB 11950 / KT2440) OX=160488 GN=argB PE=3 SV=1	27.5438	27.3988	27.6638	28.7487	28.9282	28.3482	2.42893	-1.13953	+	1		17	77.4
P59319	Acetylornithine aminotransferase OS=Pseudomonas putida (strain ATCC 47054 / DSM 6125 / NCIMB 11950 / KT2440) OX=160488 GN=argD PE=3 SV=1	25.4019	25.1474	25.3083	25.1698	24.8162	25.2428	0.623341	0.209613				24	67.7
P59351	UPF0229 protein PP_0396 OS=Pseudomonas putida (strain ATCC 47054 / DSM 6125 / NCIMB 11950 / KT2440) OX=160488 GN=PP_0396 PE=3 SV=1	25.947	25.5648	25.1843	25.3544	24.8364	25.5695	0.43113	0.311935				21	50.1
P59374	30S ribosomal protein S11 OS=Pseudomonas putida (strain ATCC 47054 / DSM 6125 / NCIMB 11950 / KT2440) OX=160488 GN=rpsPE=3 SV=1	21.587	22.3356	21.5706	22.7188	28.433	21.4828	0.479658	-2.38048				7	47.3
P59400	Histidinol dehydrogenase OS=Pseudomonas putida (strain ATCC 47054 / DSM 6125 / NCIMB 11950 / KT2440) OX=160488 GN=hisD PE=3 SV=1	26.0332	26.0653	26.2789	26.6625	26.6583	26.5986	2.52387	-0.513962	+	1		26	72.3
P59560	UPF0234 protein PP_1352 OS=Pseudomonas putida (strain ATCC 47054 / DSM 6125 / NCIMB 11950 / KT2440) OX=160488 GN=PP_1352 PE=3 SV=1	28.0132	28.0791	27.7295	27.4101	27.746	27.3463	1.25916	0.439822				16	59
P59604	Argininosuccinate synthase OS=Pseudomonas putida (strain ATCC 47054 / DSM 6125 / NCIMB 11950 / KT2440) OX=160488 GN=argG PE=3 SV=1	27.5105	28.0285	28.0474	28.2698	28.7182	28.5538	1.38659	-0.651792	+	1		26	64.2
P59612	Arginine biosynthesis bifunctional protein ArgJ OS=Pseudomonas putida (strain ATCC 47054 / DSM 6125 / NCIMB 11950 / KT2440) OX=160488 GN=argJ PE=3 SV=1	25.0212	25.5251	25.7609	26.4417	26.7938	26.2553	1.77092	-1.06123	+	1		12	41.5
P59618	Argininosuccinate lyase OS=Pseudomonas putida (strain ATCC 47054 / DSM 6125 / NCIMB 11950 / KT2440) OX=160488 GN=argH PE=3 SV=2	25.7253	26.2401	26.5308	26.7393	26.4559	26.598	0.80156	-0.432332				20	44.6
Q59692	Cell division protein FtsZ OS=Pseudomonas putida (strain ATCC 47054 / DSM 6125 / NCIMB 11950 / KT2440) OX=160488 GN=ftsZ PE=3 SV=3	28.4406	28.2495	28.4133	28.8171	28.9698	28.6374	1.75357	-0.440318	+	1		26	71.1
Q877U6	Acetolactate synthase OS=Pseudomonas putida (strain ATCC 47054 / DSM 6125 / NCIMB 11950 / KT2440) OX=160488 GN=PP_1157 PE=3 SV=1	27.4409	27.3082	27.959	25.7256	25.0554	25.8978	2.4604	2.00975	+		1	19	50.5
Q88BX0	ATP synthase subunit b OS=Pseudomonas putida (strain ATCC 47054 / DSM 6125 / NCIMB 11950 / KT2440) OX=160488 GN=atpF PE=3 SV=1	29.433	29.0472	28.6748	28.6653	27.7637	28.4787	1.00021	0.749083				8	53.8
Q88BX2	ATP synthase subunit alpha OS=Pseudomonas putida (strain ATCC 47054 / DSM 6125 / NCIMB 11950 / KT2440) OX=160488 GN=atpA PE=3 SV=1	31.2678	31.1071	31.1691	30.855	30.9741	30.8744	2.03119	0.28013	+		1	41	62.1
Q88BX3	ATP synthase gamma chain OS=Pseudomonas putida (strain ATCC 47054 / DSM 6125 / NCIMB 11950 / KT2440) OX=160488 GN=atpG PE=3 SV=1	27.1779	27.8851	28.0453	26.7676	26.5049	26.9563	1.49642	0.959833	+		1	20	76.9
Q88BX4	ATP synthase subunit beta OS=Pseudomonas putida (strain ATCC 47054 / DSM 6125 / NCIMB 11950 / KT2440) OX=160488 GN=atpD PE=3 SV=1	30.8465	31.1743	31.1516	30.9436	31.1004	30.8244	0.312458	0.101344				37	84.9
Q88BX5	ATP synthase epsilon chain OS=Pseudomonas putida (strain ATCC 47054 / DSM 6125 / NCIMB 11950 / KT2440) OX=160488 GN=atpC PE=3 SV=1	29.3991	29.0854	28.9394	28.3305	28.744	28.1346	1.51588	0.738285	+		1	5	37.4
Q88BX6	Bifunctional protein GlmU OS=Pseudomonas putida (strain ATCC 47054 / DSM 6125 / NCIMB 11950 / KT2440) OX=160488 GN=glmU PE=3 SV=1	26.7484	27.0683	27.216	26.4947	26.2017	26.5517	1.56012	0.594872	+		1	23	60.7
Q88BY9	DUF43 domain-containing protein OS=Pseudomonas putida (strain ATCC 47054 / DSM 6125 / NCIMB 11950 / KT2440) OX=160488 GN=PP_5395 PE=4 SV=1	24.6882	25.9211	25.8689	26.9051	27.1447	26.7041	1.55443	-1.42523	+	1		15	42.7
Q88BZ2	Uncharacterized protein OS=Pseudomonas putida (strain ATCC 47054 / DSM 6125 / NCIMB 11950 / KT2440) OX=160488 GN=PP_5391 PE=4 SV=1	21.1755	25.4039	24.1081	21.6866	22.109	21.9766	0.581083	1.63842				5	35.8
Q88C01	Putative exported protein OS=Pseudomonas putida (strain ATCC 47054 / DSM 6125 / NCIMB 11950 / KT2440) OX=160488 GN=PP_5382 PE=4 SV=1	22.4101	22.6262	21.4152	21.5167	22.2246	20.7274	0.506563	0.660929				2	16.8
Q88C18	Putative fatty acid methyltransferase OS=Pseudomonas putida (strain ATCC 47054 / DSM 6125 / NCIMB 11950 / KT2440) OX=160488 GN=PP_5365 PE=3 SV=1	25.9435	25.2839	25.2146	25.5565	25.6716	25.4511	0.119692	-0.0790787				15	42.5
Q88C30	Tim44 domain-containing protein OS=Pseudomonas putida (strain ATCC 47054 / DSM 6125 / NCIMB 11950 / KT2440) OX=160488 GN=PP_5353 PE=4 SV=1	23.7151	24.2279	24.2976	24.6961	24.5489	24.2869	0.917103	-0.430426				8	51.4
Q88C36	Biotin carboxylase OS=Pseudomonas putida (strain ATCC 47054 / DSM 6125 / NCIMB 11950 / KT2440) OX=160488 GN=pycA PE=4 SV=1	25.3792	25.6571	25.8936	24.9566	21.711	26.087	0.454481	1.39174				25	55
Q88C37	Pyruvate carboxylase subunit B OS=Pseudomonas putida (strain ATCC 47054 / DSM 6125 / NCIMB 11950 / KT2440) OX=160488 GN=pycB PE=4 SV=1	27.7368	27.9378	27.9185	28.6417	28.8651	28.6766	3.10043	-0.863413	+	1		40	72.9
Q88C42	Putrescine-binding periplasmic protein OS=Pseudomonas putida (strain ATCC 47054 / DSM 6125 / NCIMB 11950 / KT2440) OX=160488 GN=potF-IV PE=3 SV=1	23.9418	22.8328	22.5396	21.3479	23.6788	22.7209	0.260024	0.522195				12	40.9
Q88C45	Aspartate ammonia-lyase OS=Pseudomonas putida (strain ATCC 47054 / DSM 6125 / NCIMB 11950 / KT2440) OX=160488 GN=aspA PE=3 SV=1	24.5059	22.8437	23.4212	27.7514	27.7849	27.8335	2.99976	-4.19967	+	1		19	49.4
Q88C48	N5-carboxyaminoimidazole ribonucleotide synthase OS=Pseudomonas putida (strain ATCC 47054 / DSM 6125 / NCIMB 11950 / KT2440) OX=160488 GN=purPE=3 SV=1	25.9239	21.6269	25.4694	22.4689	21.9335	21.5164	0.785401	2.36711				8	27.8
Q88C51	Putative glucose-6-phosphate 1-epimerase OS=Pseudomonas putida (strain ATCC 47054 / DSM 6125 / NCIMB 11950 / KT2440) OX=160488 GN=PP_5332 PE=3 SV=1	22.0034	23.9025	24.0615	24.6488	24.2027	24.5782	0.788576	-1.15407				11	49
Q88C57	Phosphate import ATP-binding protein PstB 2 OS=Pseudomonas putida (strain ATCC 47054 / DSM 6125 / NCIMB 11950 / KT2440) OX=160488 GN=pstB2 PE=3 SV=2	22.7364	22.3789	22.9121	21.7646	22.9165	22.4735	0.322306	0.290894				9	39.4
Q88C58	Phosphate-specific transport system accessory protein PhoU OS=Pseudomonas putida (strain ATCC 47054 / DSM 6125 / NCIMB 11950 / KT2440) OX=160488 GN=phoU PE=3 SV=1	23.3728	22.7676	22.103	24.3788	23.7538	23.8198	1.38389	-1.23632	+	1		12	46.1
Q88C59	Response regulator OS=Pseudomonas putida (strain ATCC 47054 / DSM 6125 / NCIMB 11950 / KT2440) OX=160488 GN=PP_5324 PE=4 SV=1	23.7209	22.7806	23.1922	23.7833	23.7907	23.7645	0.94197	-0.548269				10	38.2
Q88C61	Putative metal ion transporter OS=Pseudomonas putida (strain ATCC 47054 / DSM 6125 / NCIMB 11950 / KT2440) OX=160488 GN=PP_5322 PE=3 SV=1	21.6839	21.2882	20.6223	23.7652	23.7642	23.8724	2.94821	-2.60242	+	1		5	12.8
Q88C64	Uncharacterized protein OS=Pseudomonas putida (strain ATCC 47054 / DSM 6125 / NCIMB 11950 / KT2440) OX=160488 GN=PP_5319 PE=4 SV=1	25.6562	26.1017	25.4771	25.0634	25.4107	25.2725	1.10382	0.496122				14	66.7
Q88C70	DNA-binding protein HU-alpha OS=Pseudomonas putida (strain ATCC 47054 / DSM 6125 / NCIMB 11950 / KT2440) OX=160488 GN=hupA PE=3 SV=1	26.8226	26.5139	26.6665	20.5068	22.3507	21.5342	3.18545	5.20379	+		1	9	55.6
Q88C72	Putative signal transduction protein OS=Pseudomonas putida (strain ATCC 47054 / DSM 6125 / NCIMB 11950 / KT2440) OX=160488 GN=PP_5311 PE=4 SV=1	23.3523	23.5091	23.4874	24.4355	23.7633	23.994	1.40936	-0.614702	+	1		14	33.2
Q88C73	ATP-dependent DNA helicase RecG OS=Pseudomonas putida (strain ATCC 47054 / DSM 6125 / NCIMB 11950 / KT2440) OX=160488 GN=recG PE=3 SV=1	20.9176	22.4252	21.0254	25.0398	22.2637	21.15	0.470191	-1.36178				9	15.5
Q88C74	Oxidative and nitrosative stress transcriptional dual regulator OS=Pseudomonas putida (strain ATCC 47054 / DSM 6125 / NCIMB 11950 / KT2440) OX=160488 GN=oxyR PE=3 SV=1	23.613	21.2516	23.6016	21.9718	24.4678	21.8435	0.0174815	0.0610708				15	54.9
Q88C75	Protein TonB OS=Pseudomonas putida (strain ATCC 47054 / DSM 6125 / NCIMB 11950 / KT2440) OX=160488 GN=tonB PE=3 SV=1	25.6102	25.3881	25.5475	26.4354	26.3024	26.3158	3.35688	-0.83596	+	1		11	50.6
Q88C79	Putative Lipoprotein OS=Pseudomonas putida (strain ATCC 47054 / DSM 6125 / NCIMB 11950 / KT2440) OX=160488 GN=PP_5304 PE=4 SV=1	24.5841	22.7483	24.5878	24.2945	24.8738	24.1004	0.27545	-0.449493				8	31.7
Q88C80	Aminoacrylate/iminopropionate hydrolase/deaminase OS=Pseudomonas putida (strain ATCC 47054 / DSM 6125 / NCIMB 11950 / KT2440) OX=160488 GN=ridA PE=3 SV=1	27.8271	28.3708	28.1552	27.2632	27.1364	26.4668	1.77871	1.16222	+		1	12	88.9
Q88C81	Bifunctional (P)ppGpp synthase/hydrolase OS=Pseudomonas putida (strain ATCC 47054 / DSM 6125 / NCIMB 11950 / KT2440) OX=160488 GN=spoT PE=3 SV=1	24.851	25.0791	24.7873	25.1238	24.9228	24.9978	0.440296	-0.109018				26	37.6
Q88C88	Uncharacterized protein OS=Pseudomonas putida (strain ATCC 47054 / DSM 6125 / NCIMB 11950 / KT2440) OX=160488 GN=PP_5295 PE=4 SV=1	24.4836	24.7455	25.1996	26.1935	26.9021	26.9792	2.34974	-1.88201	+	1		21	55.7
Q88C89	Ribonuclease PH OS=Pseudomonas putida (strain ATCC 47054 / DSM 6125 / NCIMB 11950 / KT2440) OX=160488 GN=rph PE=3 SV=1	20.52	20.1417	21.7791	25.0262	22.9198	23.5078	1.70352	-3.00435	+	1		3	18.3
Q88C92	Orotate phosphoribosyltransferase OS=Pseudomonas putida (strain ATCC 47054 / DSM 6125 / NCIMB 11950 / KT2440) OX=160488 GN=pyrE PE=3 SV=1	26.2901	26.1945	26.4667	26.0841	26.543	26.1941	0.0971768	0.0433311				8	41.8
Q88C93	Phosphomannomutase/phosphoglucomutase OS=Pseudomonas putida (strain ATCC 47054 / DSM 6125 / NCIMB 11950 / KT2440) OX=160488 GN=algC PE=3 SV=1	23.3058	23.2517	23.3986	24.9088	24.3958	24.2585	2.39413	-1.20235	+	1		21	48.8
Q88C96	Coenzyme A biosynthesis bifunctional protein CoaBC OS=Pseudomonas putida (strain ATCC 47054 / DSM 6125 / NCIMB 11950 / KT2440) OX=160488 GN=dfp PE=3 SV=1	21.5261	21.3959	22.1319	23.4491	22.685	23.3675	1.95493	-1.48255	+	1		15	56.3
Q88C98	Periplasmic dipeptide transport protein OS=Pseudomonas putida (strain ATCC 47054 / DSM 6125 / NCIMB 11950 / KT2440) OX=160488 GN=dppA-IV PE=3 SV=1	24.9278	25.1868	25.4004	25.9938	26.1017	26.0454	2.47488	-0.875278	+	1		22	43.3
Q88C99	50S ribosomal protein L28 OS=Pseudomonas putida (strain ATCC 47054 / DSM 6125 / NCIMB 11950 / KT2440) OX=160488 GN=rpmB PE=3 SV=1	28.1669	28.1163	28.2613	27.8028	26.6866	27.8497	0.896227	0.735126				8	64.1
Q88CA3	4-guanidinobutyraldehyde dehydrogenase OS=Pseudomonas putida (strain ATCC 47054 / DSM 6125 / NCIMB 11950 / KT2440) OX=160488 GN=kauB PE=3 SV=1	24.1567	25.4811	25.456	26.2815	26.3262	26.4676	1.40289	-1.3272	+	1		14	31.2
Q88CB1	D-amino acid dehydrogenase 2 OS=Pseudomonas putida (strain ATCC 47054 / DSM 6125 / NCIMB 11950 / KT2440) OX=160488 GN=dadA2 PE=3 SV=1	23.3477	23.6577	23.7937	26.2665	25.3818	25.2188	2.34578	-2.02261	+	1		17	50.7
Q88CB4	Putative cytochrome c5 OS=Pseudomonas putida (strain ATCC 47054 / DSM 6125 / NCIMB 11950 / KT2440) OX=160488 GN=PP_5267 PE=4 SV=2	27.2357	27.808	27.4398	24.7899	24.7883	25.0256	3.8441	2.62658	+		1	9	62.1
Q88CB6	anthine phosphoribosyltransferase OS=Pseudomonas putida (strain ATCC 47054 / DSM 6125 / NCIMB 11950 / KT2440) OX=160488 GN=xpt PE=3 SV=1	21.6878	20.9414	22.2597	21.6215	20.8375	24.5809	0.234356	-0.716997				12	73.2
Q88CC1	Metalloprotein, putative enzyme OS=Pseudomonas putida (strain ATCC 47054 / DSM 6125 / NCIMB 11950 / KT2440) OX=160488 GN=ydcJ PE=1 SV=1	24.9897	24.7054	24.828	25.6754	26.0578	25.5449	2.20427	-0.918334	+	1		17	41.4
Q88CC3	L-piperidine-6-carboxylate dehydrogenase OS=Pseudomonas putida (strain ATCC 47054 / DSM 6125 / NCIMB 11950 / KT2440) OX=160488 GN=amaB PE=3 SV=1	28.4954	28.465	28.5058	28.955	29.0389	28.7123	1.8595	-0.413361	+	1		26	51.8
Q88CC4	L-pipecolate oxidase OS=Pseudomonas putida (strain ATCC 47054 / DSM 6125 / NCIMB 11950 / KT2440) OX=160488 GN=amaA PE=4 SV=2	24.6593	25.309	25.6255	24.3985	24.5718	24.3823	1.20736	0.747081				22	64.1
Q88CD3	Putative hydrolase OS=Pseudomonas putida (strain ATCC 47054 / DSM 6125 / NCIMB 11950 / KT2440) OX=160488 GN=ycaC-III PE=4 SV=1	22.8768	22.69	21.6999	22.3008	22.2764	21.7971	0.302118	0.297443				2	15.8
Q88CE6	Ubiquinone biosynthesis accessory factor UbiOS=Pseudomonas putida (strain ATCC 47054 / DSM 6125 / NCIMB 11950 / KT2440) OX=160488 GN=ubiPE=3 SV=1	21.637	20.7994	20.8403	23.3452	21.1811	23.2825	0.926912	-1.51066				8	85.2
Q88CE7	Activator of NRII(GlnL/NtrB) phosphatase OS=Pseudomonas putida (strain ATCC 47054 / DSM 6125 / NCIMB 11950 / KT2440) OX=160488 GN=glnPE=3 SV=1	25.7979	28.8517	29.0343	28.281	28.205	27.7995	0.0658939	-0.200496				14	84.8
Q88CE9	Uncharacterized protein OS=Pseudomonas putida (strain ATCC 47054 / DSM 6125 / NCIMB 11950 / KT2440) OX=160488 GN=PP_5232 PE=4 SV=1	27.9555	27.8602	27.8996	27.4463	27.25	27.5159	2.39603	0.501052	+		1	5	39.4
Q88CF0	Putative (S)-2-haloacid dehalogenase OS=Pseudomonas putida (strain ATCC 47054 / DSM 6125 / NCIMB 11950 / KT2440) OX=160488 GN=had PE=4 SV=1	21.2693	23.368	22.8666	23.4025	24.7719	24.4131	1.05605	-1.6945				7	38.5
Q88CF4	Diaminopimelate decarboxylase OS=Pseudomonas putida (strain ATCC 47054 / DSM 6125 / NCIMB 11950 / KT2440) OX=160488 GN=lysA-II PE=3 SV=1	23.9365	24.7854	24.3256	24.7549	24.4081	24.6946	0.431753	-0.270042				15	40.7
Q88CF6	Iron-sulfur cluster assembly protein CyaY OS=Pseudomonas putida (strain ATCC 47054 / DSM 6125 / NCIMB 11950 / KT2440) OX=160488 GN=cyaY PE=3 SV=1	22.3684	24.5216	24.6037	24.7477	25.3011	24.431	0.571525	-0.995359				6	52.7
Q88CG1	Glyoxalase OS=Pseudomonas putida (strain ATCC 47054 / DSM 6125 / NCIMB 11950 / KT2440) OX=160488 GN=elbB PE=3 SV=1	25.3717	25.4568	25.6192	26.0144	26.5684	26.0555	1.71687	-0.73021	+	1		11	55.2
Q88CG4	Polyphosphate kinase OS=Pseudomonas putida (strain ATCC 47054 / DSM 6125 / NCIMB 11950 / KT2440) OX=160488 GN=ppPE=3 SV=1	25.4973	24.84	25.2627	24.6539	24.4536	24.2291	1.52684	0.754496	+		1	32	51.4
Q88CG5	Exopolyphosphatase OS=Pseudomonas putida (strain ATCC 47054 / DSM 6125 / NCIMB 11950 / KT2440) OX=160488 GN=ppx PE=3 SV=1	24.6343	25.1351	25.3821	25.2266	24.5571	25.3474	0.00673169	0.00676473				19	42.8
Q88CG7	Transcription termination factor Rho OS=Pseudomonas putida (strain ATCC 47054 / DSM 6125 / NCIMB 11950 / KT2440) OX=160488 GN=rho PE=3 SV=1	27.8171	28.2029	28.6018	26.7831	26.7415	26.7864	2.49672	1.43695	+		1	32	62.8
Q88CG8	3-octaprenyl-4-hydroxybenzoate carboxy-lyase OS=Pseudomonas putida (strain ATCC 47054 / DSM 6125 / NCIMB 11950 / KT2440) OX=160488 GN=ubiD PE=3 SV=2	23.9552	23.7617	24.3107	23.9775	23.7488	23.6119	0.523672	0.229799				9	25.6
Q88CG9	Oxidoreductase, iron-sulfur-binding OS=Pseudomonas putida (strain ATCC 47054 / DSM 6125 / NCIMB 11950 / KT2440) OX=160488 GN=PP_5212 PE=4 SV=1	21.5505	21.1474	22.7705	23.0548	20.1118	20.6469	0.20756	0.551633				8	25.8
Q88CH2	Flagellar protein FliL OS=Pseudomonas putida (strain ATCC 47054 / DSM 6125 / NCIMB 11950 / KT2440) OX=160488 GN=PP_5209 PE=3 SV=1	23.9987	22.4336	21.6607	21.8992	21.0232	20.301	0.914804	1.62322				5	43.1
Q88CH5	Putative translation-related protein OS=Pseudomonas putida (strain ATCC 47054 / DSM 6125 / NCIMB 11950 / KT2440) OX=160488 GN=yhiI PE=4 SV=1	25.5291	26.0418	26.0337	25.3472	25.6611	25.3907	0.960249	0.401859				17	61.1
Q88CH6	EVE domain-containing protein OS=Pseudomonas putida (strain ATCC 47054 / DSM 6125 / NCIMB 11950 / KT2440) OX=160488 GN=PP_5205 PE=1 SV=1	23.8786	24.1678	24.2961	24.1825	24.1321	23.7176	0.208239	0.103402				5	45.6
Q88CH9	Cell division protein ZapA OS=Pseudomonas putida (strain ATCC 47054 / DSM 6125 / NCIMB 11950 / KT2440) OX=160488 GN=PP_5202 PE=3 SV=1	24.9356	24.9711	25.018	24.2029	24.8071	24.105	1.28113	0.603233				6	38.7
Q88CI1	Proline aminopeptidase P II OS=Pseudomonas putida (strain ATCC 47054 / DSM 6125 / NCIMB 11950 / KT2440) OX=160488 GN=pepP PE=4 SV=1	22.9506	23.9477	21.4375	24.8715	24.4072	24.7143	1.19407	-1.88575				14	34.5
Q88CI2	2-octaprenyl-6-methoxyphenyl hydroxylase OS=Pseudomonas putida (strain ATCC 47054 / DSM 6125 / NCIMB 11950 / KT2440) OX=160488 GN=ubiH PE=3 SV=1	21.7283	22.4008	21.4131	22.0186	21.551	21.8891	0.0289611	0.0278174				6	20.1
Q88CI4	Putative oxidoreductase involved in anerobic synthesis of ubiquinone, FAD/NAD(P)-binding domain OS=Pseudomonas putida (strain ATCC 47054 / DSM 6125 / NCIMB 11950 / KT2440) OX=160488 GN=visC PE=3 SV=1	24.1118	21.6042	21.1706	22.1924	22.3469	21.4549	0.112677	0.297477				13	31.7
Q88CI5	#N/A	26.6678	26.0936	25.8944	25.0023	25.2891	25.0452	1.95002	1.10637	+		1	20	54.1
Q88CI7	Aminomethyltransferase OS=Pseudomonas putida (strain ATCC 47054 / DSM 6125 / NCIMB 11950 / KT2440) OX=160488 GN=gcvT PE=3 SV=1	21.9177	25.887	25.6044	26.1864	26.1116	26.7718	0.659594	-1.88691				14	47.2
Q88CI9	Glycine dehydrogenase (decarboxylating) 2 OS=Pseudomonas putida (strain ATCC 47054 / DSM 6125 / NCIMB 11950 / KT2440) OX=160488 GN=gcvP2 PE=3 SV=1	25.2269	26.1906	26.6296	25.9412	25.5507	26.0227	0.150746	0.177506				21	35.9
Q88CJ4	Putative thiamine triphosphatase OS=Pseudomonas putida (strain ATCC 47054 / DSM 6125 / NCIMB 11950 / KT2440) OX=160488 GN=ygiF PE=4 SV=1	23.6023	23.9487	23.5328	23.9314	24.2826	23.52	0.353112	-0.21673				18	45.3
Q88CJ5	Acetylornithine deacetylase OS=Pseudomonas putida (strain ATCC 47054 / DSM 6125 / NCIMB 11950 / KT2440) OX=160488 GN=argE PE=3 SV=1	22.2104	21.9746	21.8515	20.5557	21.6839	25.9793	0.165536	-0.72748				7	25.3
Q88CJ8	Polyamine:pyruvate transaminase OS=Pseudomonas putida (strain ATCC 47054 / DSM 6125 / NCIMB 11950 / KT2440) OX=160488 GN=spuC-II PE=3 SV=1	26.2776	26.0097	25.7827	26.331	26.5669	26.6375	1.34065	-0.488495				11	47
Q88CJ9	Spermidine/putrescine ABC transporter-periplasmic subunit OS=Pseudomonas putida (strain ATCC 47054 / DSM 6125 / NCIMB 11950 / KT2440) OX=160488 GN=spuD PE=3 SV=1	30.2263	30.2006	30.3005	28.932	29.3004	28.8843	3.06017	1.20356	+		1	32	77.5
Q88CK0	Spermidine/putrescine ABC transporter-periplasmic subunit OS=Pseudomonas putida (strain ATCC 47054 / DSM 6125 / NCIMB 11950 / KT2440) OX=160488 GN=spuE PE=3 SV=1	24.0291	21.3231	21.3793	24.8188	24.6957	24.5931	1.28777	-2.45874				11	40.1
Q88CK1	Spermidine/putrescine import ATP-binding protein PotA OS=Pseudomonas putida (strain ATCC 47054 / DSM 6125 / NCIMB 11950 / KT2440) OX=160488 GN=spuF PE=3 SV=1	25.5257	25.951	26.1797	26.1156	26.2841	26.0271	0.55232	-0.256829				16	34.5
Q88CK6	Efflux membrane fusion protein, RND family OS=Pseudomonas putida (strain ATCC 47054 / DSM 6125 / NCIMB 11950 / KT2440) OX=160488 GN=PP_5174 PE=3 SV=1	21.7851	22.539	21.2445	23.6031	23.2584	23.5036	1.83135	-1.59881	+	1		16	50.1
Q88CK7	RND efflux transporter OS=Pseudomonas putida (strain ATCC 47054 / DSM 6125 / NCIMB 11950 / KT2440) OX=160488 GN=PP_5173 PE=4 SV=1	25.196	25.2067	25.1952	24.4237	23.6772	24.6463	1.50027	0.950242	+		1	21	18.1
Q88CK9	Sulfate ABC transporter OS=Pseudomonas putida (strain ATCC 47054 / DSM 6125 / NCIMB 11950 / KT2440) OX=160488 GN=sbp-II PE=4 SV=1	22.9647	23.287	24.2997	25.8066	24.196	25.4206	1.21046	-1.62395				20	45.3
Q88CL2	Sulfate/thiosulfate import ATP-binding protein CysA OS=Pseudomonas putida (strain ATCC 47054 / DSM 6125 / NCIMB 11950 / KT2440) OX=160488 GN=cysA PE=3 SV=1	23.5655	24.0535	23.7174	25.3642	25.3104	25.3425	3.3734	-1.56023	+	1		9	40.1
Q88CL4	Sigma-54 dependent transcriptional regulator OS=Pseudomonas putida (strain ATCC 47054 / DSM 6125 / NCIMB 11950 / KT2440) OX=160488 GN=PP_5166 PE=4 SV=1	21.9561	22.8385	21.2942	22.7979	22.6569	23.2514	0.840187	-0.872472				3	13.4
Q88CL5	NLPA lipoprotein OS=Pseudomonas putida (strain ATCC 47054 / DSM 6125 / NCIMB 11950 / KT2440) OX=160488 GN=plpB PE=3 SV=1	25.8772	25.6154	25.7745	26.6574	26.1792	26.2631	1.67397	-0.610884	+	1		20	66.7
Q88CM0	DUF2059 domain-containing protein OS=Pseudomonas putida (strain ATCC 47054 / DSM 6125 / NCIMB 11950 / KT2440) OX=160488 GN=PP_5160 PE=4 SV=1	22.2503	23.04	22.7257	22.0762	21.4479	20.7737	1.31723	1.23938				8	42.8
Q88CM3	Uncharacterized protein OS=Pseudomonas putida (strain ATCC 47054 / DSM 6125 / NCIMB 11950 / KT2440) OX=160488 GN=PP_5157 PE=3 SV=1	23.5228	23.5301	23.7745	23.3901	24.0247	22.9693	0.176473	0.147748				9	71.6
Q88CM4	DUF4399 domain-containing protein OS=Pseudomonas putida (strain ATCC 47054 / DSM 6125 / NCIMB 11950 / KT2440) OX=160488 GN=PP_5156 PE=4 SV=1	22.0481	22.086	21.122	27.0879	27.9619	26.8174	3.53588	-5.53706	+	1		7	50
Q88CM5	2-oxoglutarate reductase OS=Pseudomonas putida (strain ATCC 47054 / DSM 6125 / NCIMB 11950 / KT2440) OX=160488 GN=serA PE=3 SV=1	27.7742	28.37	28.406	28.4109	28.2959	28.5948	0.490137	-0.250462				18	51.1
Q88CM6	Putative Oxidoreductase, FAD-binding OS=Pseudomonas putida (strain ATCC 47054 / DSM 6125 / NCIMB 11950 / KT2440) OX=160488 GN=PP_5154 PE=4 SV=1	21.8051	21.1567	22.2288	23.673	23.7105	23.5873	2.44741	-1.92673	+	1		14	33.6
Q88CM7	Putative isomerase/hydrolase OS=Pseudomonas putida (strain ATCC 47054 / DSM 6125 / NCIMB 11950 / KT2440) OX=160488 GN=ycgM PE=3 SV=1	25.3848	25.6478	25.8993	25.393	26.0576	25.3678	0.0480169	0.0378787				9	31.7
Q88CN0	Ribose-5-phosphate isomerase A OS=Pseudomonas putida (strain ATCC 47054 / DSM 6125 / NCIMB 11950 / KT2440) OX=160488 GN=rpiA PE=3 SV=1	22.0649	24.5406	20.578	26.9805	26.822	27.1347	1.776	-4.5846	+	1		10	55.8
Q88CN1	L-threonine dehydratase OS=Pseudomonas putida (strain ATCC 47054 / DSM 6125 / NCIMB 11950 / KT2440) OX=160488 GN=ilvA-II PE=3 SV=1	24.1015	23.8379	23.4012	23.8579	23.7032	21.0763	0.414186	0.901053				19	47.8
Q88CN3	Hydrolase, haloacid dehalogenase-like family OS=Pseudomonas putida (strain ATCC 47054 / DSM 6125 / NCIMB 11950 / KT2440) OX=160488 GN=PP_5147 PE=4 SV=1	22.804	21.4704	21.5866	21.3661	22.5994	22.4554	0.117606	-0.186605				7	26.6
Q88CN5	Phosphoenolpyruvate--protein phosphotransferase OS=Pseudomonas putida (strain ATCC 47054 / DSM 6125 / NCIMB 11950 / KT2440) OX=160488 GN=ptsP PE=3 SV=1	25.2551	24.781	24.357	25.4444	25.1414	25.3212	0.856267	-0.504604				32	44.9
Q88CN9	Thymidylate synthase OS=Pseudomonas putida (strain ATCC 47054 / DSM 6125 / NCIMB 11950 / KT2440) OX=160488 GN=thyA PE=3 SV=1	21.574	21.0051	19.9238	23.7285	23.414	23.3399	2.2263	-2.65984	+	1		11	40.9
Q88CP1	Cadmium translocating P-type ATPase OS=Pseudomonas putida (strain ATCC 47054 / DSM 6125 / NCIMB 11950 / KT2440) OX=160488 GN=cadA-III PE=3 SV=1	25.6851	25.4613	25.8495	24.9676	24.8898	24.9829	2.4601	0.718559	+		1	21	32.3
Q88CP7	Uncharacterized protein OS=Pseudomonas putida (strain ATCC 47054 / DSM 6125 / NCIMB 11950 / KT2440) OX=160488 GN=PP_5133 PE=4 SV=1	21.8942	20.8012	22.388	23.6631	23.4866	21.9243	0.85291	-1.33018				7	19.4
Q88CP8	Dihydrofolate reductase OS=Pseudomonas putida (strain ATCC 47054 / DSM 6125 / NCIMB 11950 / KT2440) OX=160488 GN=folA PE=3 SV=1	22.0123	20.84	22.6584	21.5597	22.8435	22.4121	0.266439	-0.43489				8	76
Q88CQ0	Phosphoethanolamine/phosphocholine phosphatase OS=Pseudomonas putida (strain ATCC 47054 / DSM 6125 / NCIMB 11950 / KT2440) OX=160488 GN=pchP PE=4 SV=1	23.014	23.5513	23.4561	21.3656	23.2545	21.7067	0.953852	1.23155				17	55.8
Q88CQ2	Dihydroxy-acid dehydratase OS=Pseudomonas putida (strain ATCC 47054 / DSM 6125 / NCIMB 11950 / KT2440) OX=160488 GN=ilvD PE=3 SV=1	26.8805	26.5992	26.8185	26.3826	26.6395	26.2549	1.12991	0.340395				30	58.1
Q88CQ3	Ribosomal RNA large subunit methyltransferase I OS=Pseudomonas putida (strain ATCC 47054 / DSM 6125 / NCIMB 11950 / KT2440) OX=160488 GN=rlmI PE=4 SV=1	23.6008	24.4851	24.269	24.775	24.6178	24.5344	0.887062	-0.524124				14	32.2
Q88CQ7	Phosphopantetheine adenylyltransferase OS=Pseudomonas putida (strain ATCC 47054 / DSM 6125 / NCIMB 11950 / KT2440) OX=160488 GN=coaD PE=3 SV=1	26.3588	24.0719	26.3688	26.1374	26.5085	25.841	0.288383	-0.562483				12	85.7
Q88CR2	Putative 3-mercaptopyruvate sulfurtransferase OS=Pseudomonas putida (strain ATCC 47054 / DSM 6125 / NCIMB 11950 / KT2440) OX=160488 GN=sseA PE=4 SV=1	27.0108	27.0975	27.5076	27.5649	27.3254	27.5508	0.734197	-0.27508				22	75.7
Q88CR7	Predicted Zn-dependent peptidases OS=Pseudomonas putida (strain ATCC 47054 / DSM 6125 / NCIMB 11950 / KT2440) OX=160488 GN=PP_5113 PE=4 SV=1	23.654	23.9714	23.8539	24.2517	24.3849	23.8786	0.90732	-0.345285				20	53.6
Q88CR8	Putative processin peptidase OS=Pseudomonas putida (strain ATCC 47054 / DSM 6125 / NCIMB 11950 / KT2440) OX=160488 GN=PP_5112 PE=3 SV=1	24.375	24.7598	24.9041	24.6794	24.5742	24.8183	0.0211395	-0.0109692				20	58.5
Q88CR9	Signal recognition particle receptor FtsY OS=Pseudomonas putida (strain ATCC 47054 / DSM 6125 / NCIMB 11950 / KT2440) OX=160488 GN=ftsY PE=3 SV=1	26.0356	26.6125	26.8115	26.2497	26.4907	26.1888	0.284911	0.17678				23	49.4
Q88CS1	Cell division protein FtsX OS=Pseudomonas putida (strain ATCC 47054 / DSM 6125 / NCIMB 11950 / KT2440) OX=160488 GN=ftsX PE=3 SV=1	24.2072	23.7183	23.0558	23.5285	23.4497	23.5222	0.182516	0.16031				9	35.2
Q88CS6	Thiazole synthase OS=Pseudomonas putida (strain ATCC 47054 / DSM 6125 / NCIMB 11950 / KT2440) OX=160488 GN=thiG PE=3 SV=1	25.4559	24.8675	25.2338	25.9315	26.6903	25.8891	1.46543	-0.984559	+	1		12	43.3
Q88CS7	tRNA (guanine-N(7)-)-methyltransferase OS=Pseudomonas putida (strain ATCC 47054 / DSM 6125 / NCIMB 11950 / KT2440) OX=160488 GN=trmB PE=3 SV=1	21.5374	23.8347	21.6531	24.8339	24.829	25.1911	1.58343	-2.60959	+	1		5	26.7
Q88CT0	dITP/XTP pyrophosphatase OS=Pseudomonas putida (strain ATCC 47054 / DSM 6125 / NCIMB 11950 / KT2440) OX=160488 GN=PP_5100 PE=3 SV=1	24.3814	24.4866	24.998	24.8729	25.0186	24.5926	0.379961	-0.206041				6	30.3
Q88CT3	Homoserine O-succinyltransferase OS=Pseudomonas putida (strain ATCC 47054 / DSM 6125 / NCIMB 11950 / KT2440) OX=160488 GN=metXS PE=1 SV=1	22.0517	21.2761	23.2797	20.1214	21.3756	22.0206	0.567241	1.02996				9	30.3
Q88CU1	rginine--tRNA ligase OS=Pseudomonas putida (strain ATCC 47054 / DSM 6125 / NCIMB 11950 / KT2440) OX=160488 GN=argS PE=3 SV=1	27.471	27.5079	27.6043	28.0549	27.8333	27.9232	2.2488	-0.409452	+	1		27	49.3
Q88CU3	50S ribosomal protein L31 OS=Pseudomonas putida (strain ATCC 47054 / DSM 6125 / NCIMB 11950 / KT2440) OX=160488 GN=rpmE PE=3 SV=1	21.8956	20.7785	21.6957	22.6356	28.4626	21.6075	0.571737	-2.77862				6	85.9
Q88CU5	Malic enzyme B OS=Pseudomonas putida (strain ATCC 47054 / DSM 6125 / NCIMB 11950 / KT2440) OX=160488 GN=maeB PE=3 SV=1	26.8674	27.1744	27.6172	27.7145	27.1672	27.7762	0.499436	-0.333014				25	61.6
Q88CU6	DD-transpeptidase OS=Pseudomonas putida (strain ATCC 47054 / DSM 6125 / NCIMB 11950 / KT2440) OX=160488 GN=mrcA PE=3 SV=1	22.5097	23.6478	20.5541	21.5485	21.6141	20.9567	0.393445	0.864077				21	33.7
Q88CV2	3-dehydroquinate synthase OS=Pseudomonas putida (strain ATCC 47054 / DSM 6125 / NCIMB 11950 / KT2440) OX=160488 GN=aroB PE=3 SV=1	21.9734	20.4863	23.6991	24.8278	21.1417	24.4485	0.402547	-1.41976				16	54
Q88CV3	SPOR domain-containing protein OS=Pseudomonas putida (strain ATCC 47054 / DSM 6125 / NCIMB 11950 / KT2440) OX=160488 GN=PP_5077 PE=4 SV=1	25.082	24.1156	24.1596	24.2387	24.4611	23.9821	0.260681	0.225114				13	33.8
[truncated: 1,068 more rows]

## Sheet: S3.ProteinSetsEnrichedNExcess
Annotation Cluster 1	Enrichment Score: 3.06
Category	Term	Count
INTERPRO	IPR003439:ABC transporter-like	9
[truncated: 19 more rows]

## Sheet: S4.CarbonosomeProteome
Uniprot	Protein	CarbonosomeR1	CarbonosomeR2	CarbonosomeR3	MW	%GranuleIntensity	Kelly GranuleEnrich	KellyN-LimEnrich > 2	UpInNLimit(t-test)	RankNExcess	RankNLimited	Tarazon Granules MALDI	Dobrawska mRNA	Możejko mRNA	% disorder	# segments w/ disorder> 50	TM domains (TMHMM2.)	SignalIP5.0	Bone fide Carbonosome	Peptide counts (unique)	Sequence coverage [%]
[truncated: 1,806 more rows]

[truncated: 2 more sheets: S5.PPI-Screen1, S6.PPI-Screen2]
